# Supplementary material for: Y-Chromosomal Insights into Breeding History and Sire Line Genealogies of Arabian Horses
Source: Genes (Basel). 2022 Jan 26;13(2):229. doi: 10.3390/genes13020229 (PMC8871751; doi:10.3390/genes13020229)
Supplement: Supplementary file 1 [file genes-13-00229-s001.zip]

Archive with 7 entries (7 files):
- Figure S1_Backbone_tree2021220.jpg
- Table S1_NGS_Data_Table20211220.xlsx
- Table S2 LipY764_Target_enrichment_baits20211220.xlsx
- Table S3 Variant_Info_haplotyping_20211220.xlsx
- Table S4 MSY_Typing_HTs_20211220.xlsx
- Table S5_Database_20220213_Arab_genotyping.xlsx
- Table S6_NGS_results_table_20211220.xlsx
