# Supplementary material for: Y-Chromosomal Insights into Breeding History and Sire Line Genealogies of Arabian Horses
Source: Genes (Basel). 2022 Jan 26;13(2):229. doi: 10.3390/genes13020229 (PMC8871751; doi:10.3390/genes13020229)
Supplement: Supplementary file 1 [file genes-13-00229-s001.zip › Table S1_NGS_Data_Table20211220.xlsx]

## Sheet: Legend
Table S1: NGS Data information and MSY HTs
A full list of NGS samples is given with key ID, breed, breedgroup, sire line information, Biosample source and responsibility, sequencing raw data info and Biosample ID. For the 39 samples used for target enriched sequencing, sample source and sequencing index, number of reads mapped to LipY764 reference, coverage (absolute number of bait bases covered, percentage of bait region covered), the me…

## Sheet: Sheet 1
Key	Breed	Breedgroup	Foundation sire/Line	Biosample responisibility	mapped file	biosample ID	source	Library	Illumina seq info	rawdata source	Sequ_index_primer	no of reads mapped to LipY764	LipY764 scY baits	LipY764 scY baits	scY mean coverage	LipY764 scY	% of scY regions (defined by	Grouping	HT this article (Figure 1)	HT determining most terminal varaints	HT in Felkel et al 2019	HT determined in Wallner et al.,2017/Felkel et al. 2018
													bait_bases_covered	bait_%_covered		scY_bases_covered	Felkel et al 2019) covered
163	Swedish Warmblood		no information	Publicly available data	163_LipY764_mapped_pp_rmdup_MQ20.bam	SAMN07570001	NA	whole genome	whole genome PE	Felkel et al., 2019	NA	NA	NA	NA	3.03	NA	NA	Crown	Tb-oB3b1b2	fABG,fSH	Tb-oB3b2b	Tb-g2
325	Swedish Warmblood		no information	Publicly available data	325_LipY764_mapped_pp_rmdup_MQ20.bam	SAMN07570000	NA	whole genome	whole genome PE	Felkel et al., 2019	NA	NA	NA	NA	2.81	NA	NA	Crown	Tb-oB3b1b2	fABG,fSH	Tb-oB3b2b	Tb-g2
65666_d	Southgerman Coldblood		SCHAUNITZ,1896	Publicly available data	65666_d_LipY764_mapped_pp_rmdup_MQ20.bam	SAMN06017477	NA	whole genome	whole genome PE	Felkel et al., 2019	NA	NA	NA	NA	6.74	NA	NA	Crown	Ad-hA1	fWP,fAAB	Ad-hA1	Ad-h2
A2068	Quarter Horse		no information	Publicly available data	A2068_LipY764_mapped_pp_rmdup_MQ20.bam	SAMN06030886	NA	whole genome	whole genome PE	Felkel et al., 2019	NA	NA	NA	NA	4.15	NA	NA	Crown	Tb-dW1c	fZU	Tb-dW1c*	Tb-dW1
A2071	Quarter Horse		no information	Publicly available data	A2071_LipY764_mapped_pp_rmdup_MQ20.bam	SAMN06030887	NA	whole genome	whole genome PE	Felkel et al., 2019	NA	NA	NA	NA	2.5	NA	NA	Crown	Tb-oB3b	rJ	Tb-oB3b*	Tb-g1
A2085	Quarter Horse		no information	Publicly available data	A2085_LipY764_mapped_pp_rmdup_MQ20.bam	SAMN06028144	NA	whole genome	whole genome PE	Felkel et al., 2019	NA	NA	NA	NA	6.21	NA	NA	Crown	Tb-dW1d	fYT	Tb-dW1d	Tb-dW1
AKT001	Akhal Theke		no information	Publicly available data	AKT001_LipY764_mapped_pp_rmdup_MQ20.bam	SAMEA4075241	NA	whole genome	whole genome PE	Felkel et al., 2019	NA	NA	NA	NA	12.52	NA	NA	Crown	Tb-oB3a	fWY,fRN	Tb-oB3a	Tb
AKT004	Akhal Theke		no information	Publicly available data	AKT004_LipY764_mapped_pp_rmdup_MQ20.bam	SAMEA4075243	NA	whole genome	whole genome PE	Felkel et al., 2019	NA	NA	NA	NA	7.79	NA	NA	Crown	Tb-oB3a	fWY,fRN	Tb-oB3a	Tb
AKT006	Akhal Theke		no information	Publicly available data	AKT006_LipY764_mapped_pp_rmdup_MQ20.bam	SAMEA4075244	NA	whole genome	whole genome PE	Felkel et al., 2019	NA	NA	NA	NA	8.7	NA	NA	Crown	Tb-oB3a	fWY,fRN	Tb-oB3a	Tb
Arab	Arabian	Arabian	no information	Publicly available data	Arab_LipY764_mapped_pp_rmdup_MQ20.bam	SAMEA3475296	NA	whole genome	whole genome PE	Felkel et al., 2019	NA	NA	NA	NA	7.96	NA	NA	Crown	Ta-b	sPY	Ta	Ta
Y_PR_14_030	Barb		LORTASSE ITI,1986	Publicly available data	Barb1_LipY764_mapped_pp_rmdup_MQ20.bam	SAMN08287594	NA	whole genome	whole genome PE	Felkel et al., 2019	NA	NA	NA	NA	5.07	NA	NA	Crown	Hs-bL	fABO,qZ,qK,fABP	Hs-b	NA
BW-347	Noriker		NERO,1906	Publicly available data	BW-347_LipY764_mapped_pp_rmdup_MQ20.bam	SAMN07570002	NA	whole genome	whole genome PE	Felkel et al., 2019	NA	NA	NA	NA	6.54	NA	NA	Crown	Ad-hB	fTA	Ad-hB	Ad-h1
BW-348	Noriker		ELMAR,1896	Publicly available data	BW-348_LipY764_mapped_pp_rmdup_MQ20.bam	SAMN07570003	NA	whole genome	whole genome PE	Felkel et al., 2019	NA	NA	NA	NA	5.83	NA	NA	Crown	Ao-nM1b	fSI,fTQ	Ao-n*	Ao-n
BW-349	Noriker		VULKAN,1887	Publicly available data	BW-349_LipY764_mapped_pp_rmdup_MQ20.bam	SAMN07570005	NA	whole genome	whole genome PE	Felkel et al., 2019	NA	NA	NA	NA	6.08	NA	NA	Crown	Ao-nM1b2	fZX,fZY	Ao-nA	Ao-n
BW-350	Noriker		SCHAUNITZ,1896	Publicly available data	BW-350_LipY764_mapped_pp_rmdup_MQ20.bam	SAMN07570004	NA	whole genome	whole genome PE	Felkel et al., 2019	NA	NA	NA	NA	7.38	NA	NA	Crown	Ad-hA1	fWP,fAAB	Ad-hA1	Ad-h2
BW-351	Noriker		VULKAN,1887	Publicly available data	BW-351_LipY764_mapped_pp_rmdup_MQ20.bam	SAMN07570006	NA	whole genome	whole genome PE	Felkel et al., 2019	NA	NA	NA	NA	5.23	NA	NA	Crown	Ao-nM1b2a	fXJ	Ao-nA1	Ao-n
BW-352	Noriker		DIAMANT,1903	Publicly available data	BW-352_LipY764_mapped_pp_rmdup_MQ20.bam	SAMN07570007	NA	whole genome	whole genome PE	Felkel et al., 2019	NA	NA	NA	NA	4.92	NA	NA	Crown	Ao-nM1b3	fYG	Ao-nB	Ao-n
BW-354	Noriker		DIAMANT,1903	Publicly available data	BW-354_LipY764_mapped_pp_rmdup_MQ20.bam	SAMN07570008	NA	whole genome	whole genome PE	Felkel et al., 2019	NA	NA	NA	NA	5.57	NA	NA	Crown	Ao-nM1b3	fYG	Ao-nB	Ao-n
BW-355	Haflinger		FOLIE 249,1874/BOLZANO,1915	Publicly available data	BW-355_LipY764_mapped_pp_rmdup_MQ20.bam	SAMN07570009	NA	whole genome	whole genome PE	Felkel et al., 2019	NA	NA	NA	NA	7.43	NA	NA	Crown	Ad-hC	fXA	Ad-hC	Ad-h1
BW-357	Haflinger		FOLIE 249,1874/BOLZANO,1915	Publicly available data	BW-357_LipY764_mapped_pp_rmdup_MQ20.bam	SAMN07570010	NA	whole genome	whole genome PE	Felkel et al., 2019	NA	NA	NA	NA	6.39	NA	NA	Crown	Ad-hC	fXA	Ad-hC	Ad-h1
BW01	Baden Wuerttemberg Warmblood	Thoroughbred sire line	DARLEY ARABIAN,1700/GRANDE,1958	Publicly available data	BW01_LipY764_mapped_pp_rmdup_MQ20.bam	SAMN06017547	NA	whole genome	whole genome PE	Felkel et al., 2019	NA	NA	NA	NA	8.21	NA	NA	Crown	Tb-dW1c3	fYY	Tb-dW1c3	Tb-dW1
BY01	Bavarian Warmblood	Thoroughbred sire line	BYERLEY TURK,1679/RAMZES,1937	Publicly available data	BY01_LipY764_mapped_pp_rmdup_MQ20.bam	SAMN06017548	NA	whole genome	whole genome PE	Felkel et al., 2019	NA	NA	NA	NA	8.47	NA	NA	Crown	Tb-oB1a	rQ	Tb-oB1a	Tb-r
Chak	Chakouyi Horse		no information	Publicly available data	Chak_LipY764_mapped_pp_rmdup_MQ20.bam	SAMEA3504070	NA	whole genome	whole genome PE	Felkel et al., 2019	NA	NA	NA	NA	6.33	NA	NA	Crown	Hc	fUR,fXH,fYO,fXM,sQB,fUH	Hc	C
CON15	Connemara Pony		no information	Publicly available data	CON15_LipY764_mapped_pp_rmdup_MQ20.bam	SAMN03291442	NA	whole genome	whole genome PE	Felkel et al., 2019	NA	NA	NA	NA	2.96	NA	NA	Crown	Ad-bA	fXY,fSA	Ad-bA	Ad-b2
CON3	Connemara Pony		no information	Publicly available data	CON3_LipY764_mapped_pp_rmdup_MQ20.bam	SAMN03291441	NA	whole genome	whole genome PE	Felkel et al., 2019	NA	NA	NA	NA	2.87	NA	NA	Crown	Ad-bA1	rDR	Ad-bA1	Ad-b3
ECA100	Haflinger		FOLIE 249,1874/WARDEIN,1938	Publicly available data	ECA100_LipY764_mapped_pp_rmdup_MQ20.bam	SAMN07570012	NA	whole genome	whole genome PE	Felkel et al., 2019	NA	NA	NA	NA	6.33	NA	NA	Crown	Ad-hC	fXA	Ad-hC	Ad-h1
ECA105	Haflinger		FOLIE 249,1874/NIBBIO,1920	Publicly available data	ECA105_LipY764_mapped_pp_rmdup_MQ20.bam	SAMN07570011	NA	whole genome	whole genome PE	Felkel et al., 2019	NA	NA	NA	NA	6.44	NA	NA	Crown	Ad-hC	fXA	Ad-hC	Ad-h1
EGR1583	Thoroughbred	Thoroughbred sire line	no information	Publicly available data	EGR1583_LipY764_mapped_pp_rmdup_MQ20.bam	SAMN08389297	NA	whole genome	whole genome PE	Felkel et al., 2019	NA	NA	NA	NA	5.98	NA	NA	Crown	Tb-oB3b1b2	fABG,fSH	Tb-oB3b2b	NA
EGR230	Thoroughbred	Thoroughbred sire line	no information	Publicly available data	EGR230_LipY764_mapped_pp_rmdup_MQ20.bam	SAMN08389300	NA	whole genome	whole genome PE	Felkel et al., 2019	NA	NA	NA	NA	4.17	NA	NA	Crown	Tb-dW1a	fABT	Tb-dW1a	NA
EGR943	Thoroughbred	Thoroughbred sire line	no information	Publicly available data	EGR943_LipY764_mapped_pp_rmdup_MQ20.bam	SAMN08389301	NA	whole genome	whole genome PE	Felkel et al., 2019	NA	NA	NA	NA	4.26	NA	NA	Crown	Tb-dW1a	fABT	Tb-dW1a	NA
EMS246	Morgan Horse		no information	Publicly available data	EMS246_LipY764_mapped_pp_rmdup_MQ20.bam	SAMN06030903	NA	whole genome	whole genome PE	Felkel et al., 2019	NA	NA	NA	NA	2.91	NA	NA	Crown	Tb-dM	rG,fVQ,fZZ	Tb-dM1*	Tb-dM
EMS355	Morgan Horse		no information	Publicly available data	EMS355_LipY764_mapped_pp_rmdup_MQ20.bam	SAMN06028146	NA	whole genome	whole genome PE	Felkel et al., 2019	NA	NA	NA	NA	6	NA	NA	Crown	Tb-oB2b2	fTW	Tb-oB2b2	Tb-m
EMS49	Morgan Horse		no information	Publicly available data	EMS49_LipY764_mapped_pp_rmdup_MQ20.bam	SAMN06028145	NA	whole genome	whole genome PE	Felkel et al., 2019	NA	NA	NA	NA	5.37	NA	NA	Crown	Tb-oB2a	fAAA	Tb-oB2a	Tb-m
EMS50	Morgan Horse		no information	Publicly available data	EMS50_LipY764_mapped_pp_rmdup_MQ20.bam	SAMN06030891	NA	whole genome	whole genome PE	Felkel et al., 2019	NA	NA	NA	NA	2.84	NA	NA	Crown	Tb-oB2a	fAAA	Tb-oB2a	Tb-m
EMS91	Morgan Horse		no information	Publicly available data	EMS91_LipY764_mapped_pp_rmdup_MQ20.bam	SAMN06030899	NA	whole genome	whole genome PE	Felkel et al., 2019	NA	NA	NA	NA	2.43	NA	NA	Crown	Tb-dM	rG,fVQ,fZZ	Tb-dM*	Tb-dM
EMS93	Morgan Horse		no information	Publicly available data	EMS93_LipY764_mapped_pp_rmdup_MQ20.bam	SAMN06030902	NA	whole genome	whole genome PE	Felkel et al., 2019	NA	NA	NA	NA	2.92	NA	NA	Crown	Tb-oB2b1	fWS	Tb-oB2b1	Tb-m
FM0238	Franches Montagnes	Thoroughbred sire line	DARLEY ARABIAN,1700/POLARSTERN,1946	Publicly available data	FM0238_LipY764_mapped_pp_rmdup_MQ20.bam	SAMEA4075247	NA	whole genome	whole genome PE	Felkel et al., 2019	NA	NA	NA	NA	7.49	NA	NA	Crown	Tb-dW2	sP,fTN,sM	Tb-dW2*	Tb-dF
FM0334	Franches Montagnes		VAILLANT,1891/WIGAR,1929	Publicly available data	FM0334_LipY764_mapped_pp_rmdup_MQ20.bam	SAMEA4075248	NA	whole genome	whole genome PE	Felkel et al., 2019	NA	NA	NA	NA	4.95	NA	NA	Crown	Tu	rT,fZS	Tu*	Tu
FM0431	Franches Montagnes		VAILLANT,1891/VERDICT,1943	Publicly available data	FM0431_LipY764_mapped_pp_rmdup_MQ20.bam	SAMN07570013	NA	whole genome	whole genome PE	Felkel et al., 2019	NA	NA	NA	NA	6.4	NA	NA	Crown	Tu-c	fABS,fZO	Tu-c	Tu
FM0450	Franches Montagnes		VAILLANT,1891/WIGAR,1929	Publicly available data	FM0450_LipY764_mapped_pp_rmdup_MQ20.bam	SAMEA3498899	NA	whole genome	whole genome PE	Felkel et al., 2019	NA	NA	NA	NA	9.19	NA	NA	Crown	Tu-b	sAL	Tu-b*	Tu-1
FM0467	Franches Montagnes	Thoroughbred sire line	DARLEY ARABIAN,1700/POLARSTERN,1946	Publicly available data	FM0467_LipY764_mapped_pp_rmdup_MQ20.bam	SAMEA3498895	NA	whole genome	whole genome PE	Felkel et al., 2019	NA	NA	NA	NA	8.18	NA	NA	Crown	Tb-dW2a	fAAZ	Tb-dW2a1	Tb-dF
FM0474	Franches Montagnes	Thoroughbred sire line	DARLEY ARABIAN,1700/POLARSTERN,1946	Publicly available data	FM0474_LipY764_mapped_pp_rmdup_MQ20.bam	SAMEA4075265	NA	whole genome	whole genome PE	Felkel et al., 2019	NA	NA	NA	NA	8.61	NA	NA	Crown	Tb-dW2	sP,fTN,sM	Tb-dW2a*	Tb-dF
FM0512	Franches Montagnes		VAILLANT,1891/WIGAR,1929	Publicly available data	FM0512_LipY764_mapped_pp_rmdup_MQ20.bam	SAMEA4075249	NA	whole genome	whole genome PE	Felkel et al., 2019	NA	NA	NA	NA	7.64	NA	NA	Crown	Tu-bA	sAM	Tu-bA	Tu-2
FM0570	Franches Montagnes		VAILLANT,1891/WIGAR,1929	Publicly available data	FM0570_LipY764_mapped_pp_rmdup_MQ20.bam	SAMEA4075250	NA	whole genome	whole genome PE	Felkel et al., 2019	NA	NA	NA	NA	7.61	NA	NA	Crown	Tu-d	fAAE	Tu-d	Tu
FM1030	Franches Montagnes		VAILLANT,1891/WIGAR,1929	Publicly available data	FM1030_LipY764_mapped_pp_rmdup_MQ20.bam	SAMEA3498898	NA	whole genome	whole genome PE	Felkel et al., 2019	NA	NA	NA	NA	8.77	NA	NA	Crown	Tu	rT,fZS	Tu*	Tu
FM1041	Franches Montagnes		VAILLANT,1891/RACEUR,1946	Publicly available data	FM1041_LipY764_mapped_pp_rmdup_MQ20.bam	SAMEA3498893	NA	whole genome	whole genome PE	Felkel et al., 2019	NA	NA	NA	NA	4.28	NA	NA	Crown	Tu	rT,fZS	Tu*	Tu
FM1176	Franches Montagnes		VAILLANT,1891/WIGAR,1929	Publicly available data	FM1176_LipY764_mapped_pp_rmdup_MQ20.bam	SAMEA4075253	NA	whole genome	whole genome PE	Felkel et al., 2019	NA	NA	NA	NA	7.35	NA	NA	Crown	Tu	rT,fZS	Tu*	Tu
FM1178	Franches Montagnes	Thoroughbred sire line	DARLEY ARABIAN,1700/IBRAHIM,1952	Publicly available data	FM1178_LipY764_mapped_pp_rmdup_MQ20.bam	SAMEA4075254	NA	whole genome	whole genome PE	Felkel et al., 2019	NA	NA	NA	NA	6.96	NA	NA	Crown	Tb-oB1b	rO	Tb-oB1b	Tb-k
FM1190	Franches Montagnes	Thoroughbred sire line	DARLEY ARABIAN,1700/POLARSTERN,1946	Publicly available data	FM1190_LipY764_mapped_pp_rmdup_MQ20.bam	SAMEA3498892	NA	whole genome	whole genome PE	Felkel et al., 2019	NA	NA	NA	NA	8.48	NA	NA	Crown	Tb-dW2	sP,fTN,sM	Tb-dW2a*	Tb-dF
FM1435	Franches Montagnes	Thoroughbred sire line	GODOLPHIN ARABIAN,1724/IMPREVUE,1886	Publicly available data	FM1435_LipY764_mapped_pp_rmdup_MQ20.bam	SAMEA4075258	NA	whole genome	whole genome PE	Felkel et al., 2019	NA	NA	NA	NA	7.1	NA	NA	Crown	Tb-oB3b1a	fABA	Tb-oB3b1*	Tb-g2
FM1625	Franches Montagnes		VAILLANT,1891/WIGAR,1929	Publicly available data	FM1625_LipY764_mapped_pp_rmdup_MQ20.bam	SAMN07570019	NA	whole genome	whole genome PE	Felkel et al., 2019	NA	NA	NA	NA	7.66	NA	NA	Crown	Tu-bA	sAM	Tu-bA	Tu-2
FM1785	Franches Montagnes	Thoroughbred sire line	DARLEY ARABIAN,1700/IBRAHIM,1952	Publicly available data	FM1785_LipY764_mapped_pp_rmdup_MQ20.bam	SAMEA3498897	NA	whole genome	whole genome PE	Felkel et al., 2019	NA	NA	NA	NA	8.14	NA	NA	Crown	Tb-oB1b	rO	Tb-oB1b	Tb-k
FM1932	Franches Montagnes	Thoroughbred sire line	DARLEY ARABIAN,1700/IBRAHIM,1952	Publicly available data	FM1932_LipY764_mapped_pp_rmdup_MQ20.bam	SAMEA3498889	NA	whole genome	whole genome PE	Felkel et al., 2019	NA	NA	NA	NA	5.43	NA	NA	Crown	Tb-oB1b	rO	Tb-oB1b	Tb-k
FM1948	Franches Montagnes	Thoroughbred sire line	GODOLPHIN ARABIAN,1724/IMPREVUE,1886	Publicly available data	FM1948_LipY764_mapped_pp_rmdup_MQ20.bam	SAMEA3498890	NA	whole genome	whole genome PE	Felkel et al., 2019	NA	NA	NA	NA	4.22	NA	NA	Crown	Tb-oB3b1a1	sV	Tb-oB3b1a	Tb-g4
FM1951	Franches Montagnes		VAILLANT,1891/WIGAR,1929	Publicly available data	FM1951_LipY764_mapped_pp_rmdup_MQ20.bam	SAMEA3498894	NA	whole genome	whole genome PE	Felkel et al., 2019	NA	NA	NA	NA	10.2	NA	NA	Crown	Tu	rT,fZS	Tu*	Tu
FM2001	Franches Montagnes		VAILLANT,1891/WIGAR,1929	Publicly available data	FM2001_LipY764_mapped_pp_rmdup_MQ20.bam	SAMEA2445337	NA	whole genome	whole genome PE	Felkel et al., 2019	NA	NA	NA	NA	3.59	NA	NA	Crown	Tu-a	fYE	Tu-a	Tu
FM2218	Franches Montagnes		VAILLANT,1891/WIGAR,1929	Publicly available data	FM2218_LipY764_mapped_pp_rmdup_MQ20.bam	SAMEA3498891	NA	whole genome	whole genome PE	Felkel et al., 2019	NA	NA	NA	NA	6.11	NA	NA	Crown	Tu-bA	sAM	Tu-bA	Tu-2
Foal2	Shetland Pony		no information	Publicly available data	Foal2_LipY764_mapped_pp_rmdup_MQ20.bam	SAMN07570049	NA	whole genome	whole genome PE	Felkel et al., 2019	NA	NA	NA	NA	6.45	NA	NA	Not Crown	N	39 variants	Ns-sA1a	Ns-3
HAN01	Hanoverian Warmblood	Thoroughbred sire line	GODOLPHIN ARABIAN,1724/FLUEGELADJUTANT,1938	Publicly available data	HAN01_LipY764_mapped_pp_rmdup_MQ20.bam	SAMN06017549	NA	whole genome	whole genome PE	Felkel et al., 2019	NA	NA	NA	NA	6.46	NA	NA	Crown	Tb-oB3b1c	fAAU,fSR,rL	Tb-oB3b3	Tb-g3
HOL01	Holsteiner Warmblood	Thoroughbred sire line	DARLEY ARABIAN,1700/COTTAGE SON,1944	Publicly available data	HOL01_LipY764_mapped_pp_rmdup_MQ20.bam	SAMN06017550	NA	whole genome	whole genome PE	Felkel et al., 2019	NA	NA	NA	NA	9.78	NA	NA	Crown	Tb-dW1c1	rE,fUB	Tb-dW1c1	Tb-dW2
HOL02	Holsteiner Warmblood	Thoroughbred sire line	DARLEY ARABIAN,1700/RANTZAU,1946	Publicly available data	HOL02_LipY764_mapped_pp_rmdup_MQ20.bam	SAMN06017551	NA	whole genome	whole genome PE	Felkel et al., 2019	NA	NA	NA	NA	6.46	NA	NA	Crown	Tb-dW1c2	fZI	Tb-dW1c2	Tb-dW1
Icel_And	Icelandic horse		no information	Publicly available data	Icel_And_LipY764_mapped_pp_rmdup_MQ20.bam	SAMN06028143	NA	whole genome	whole genome PE	Felkel et al., 2019	NA	NA	NA	NA	18.76	NA	NA	Not Crown	I	30 variants	I	I
K744	Arabian	Arabian	no information	Publicly available data	K744_LipY764_mapped_pp_rmdup_MQ20.bam	SAMN02439777	NA	whole genome	whole genome PE	Felkel et al., 2019	NA	NA	NA	NA	6.92	NA	NA	Crown	Ao-aA1a1b	rZ	Ao-aA2b	Ao-4
K745	Sorraia Horse		no information	Publicly available data	K745_LipY764_mapped_pp_rmdup_MQ20.bam	SAMN02439778	NA	whole genome	whole genome PE	Felkel et al., 2019	NA	NA	NA	NA	6.25	NA	NA	Crown	Hs-aB	fWL,fWW,rAN,rAM	Hs-aB	S
K746	Hanoverian Warmblood		no information	Publicly available data	K746_LipY764_mapped_pp_rmdup_MQ20.bam	SAMN02439782	NA	whole genome	whole genome PE	Felkel et al., 2019	NA	NA	NA	NA	6.41	NA	NA	Crown	Tb-oB3b1c	fAAU,fSR,rL	Tb-oB3b3	Tb-g3
K747	Hanoverian Warmblood		no information	Publicly available data	K747_LipY764_mapped_pp_rmdup_MQ20.bam	SAMN02439779	NA	whole genome	whole genome PE	Felkel et al., 2019	NA	NA	NA	NA	5.34	NA	NA	Crown	Tb-dW1	rD	Tb-dW1*	Tb-dW1
Lip111	Lipizzaner		CONVERSANO,1767,NEAPOLITANER/CONVERSANO TRAGA IV,1897	Publicly available data	Lip111_LipY764_mapped_pp_rmdup_MQ20.bam	SAMN06017257	NA	whole genome	whole genome PE	Felkel et al., 2019	NA	NA	NA	NA	9.56	NA	NA	Crown	Hs-aA	rAL,fAAS	Hs-aA	L
Lip113	Lipizzaner		CONVERSANO,1767,NEAPOLITANER/CONVERSANO TRAGA IV,1897	Publicly available data	Lip113_LipY764_mapped_pp_rmdup_MQ20.bam	SAMN06017258	NA	whole genome	whole genome PE	Felkel et al., 2019	NA	NA	NA	NA	9.99	NA	NA	Crown	Hs-aA	rAL,fAAS	Hs-aA	L
Lip169	Lipizzaner		FAVORY SENIOR,1779	Publicly available data	Lip169_LipY764_mapped_pp_rmdup_MQ20.bam	SAMN06017259	NA	whole genome	whole genome PE	Felkel et al., 2019	NA	NA	NA	NA	10.46	NA	NA	Crown	Tb-oL1a	fVO	Tb-oL	Tb-l
M1005	Standardbred	Thoroughbred sire line	no information	Publicly available data	M1005_LipY764_mapped_pp_rmdup_MQ20.bam	SAMN06030925	NA	whole genome	whole genome PE	Felkel et al., 2019	NA	NA	NA	NA	3	NA	NA	Crown	Tb-dM	rG,fVQ,fZZ	Tb-dM1*	Tb-dM
M1012	Standardbred	Thoroughbred sire line	no information	Publicly available data	M1012_LipY764_mapped_pp_rmdup_MQ20.bam	SAMN06030942	NA	whole genome	whole genome PE	Felkel et al., 2019	NA	NA	NA	NA	3.46	NA	NA	Crown	Tb-dM	rG,fVQ,fZZ	Tb-dM1*	Tb-dM
M1027	Standardbred	Thoroughbred sire line	no information	Publicly available data	M1027_LipY764_mapped_pp_rmdup_MQ20.bam	SAMN06028147	NA	whole genome	whole genome PE	Felkel et al., 2019	NA	NA	NA	NA	6.54	NA	NA	Crown	Tb-dM	rG,fVQ,fZZ	Tb-dM1*	Tb-dM
M1048	Standardbred	Thoroughbred sire line	no information	Publicly available data	M1048_LipY764_mapped_pp_rmdup_MQ20.bam	SAMN06033611	NA	whole genome	whole genome PE	Felkel et al., 2019	NA	NA	NA	NA	3.42	NA	NA	Crown	Tb-dM	rG,fVQ,fZZ	Tb-dM1*	Tb-dM
M1503	Thoroughbred	Thoroughbred sire line	no information	Publicly available data	M1503_LipY764_mapped_pp_rmdup_MQ20.bam	SAMN08389303	NA	whole genome	whole genome PE	Felkel et al., 2019	NA	NA	NA	NA	2.57	NA	NA	Crown	Tb-dW1a	fABT	Tb-dW1a	NA
M1506	Thoroughbred	Thoroughbred sire line	no information	Publicly available data	M1506_LipY764_mapped_pp_rmdup_MQ20.bam	SAMN08389305	NA	whole genome	whole genome PE	Felkel et al., 2019	NA	NA	NA	NA	2.87	NA	NA	Crown	Tb-dW1	rD	Tb-dW1*	NA
M1507	Thoroughbred	Thoroughbred sire line	no information	Publicly available data	M1507_LipY764_mapped_pp_rmdup_MQ20.bam	SAMN08389306	NA	whole genome	whole genome PE	Felkel et al., 2019	NA	NA	NA	NA	3.35	NA	NA	Crown	Tb-dW1a	fABT	Tb-dW1a	NA
M1510	Thoroughbred	Thoroughbred sire line	no information	Publicly available data	M1510_LipY764_mapped_pp_rmdup_MQ20.bam	SAMN08389308	NA	whole genome	whole genome PE	Felkel et al., 2019	NA	NA	NA	NA	4.82	NA	NA	Crown	Tb-dW1a	fABT	Tb-dW1a	NA
M1514	Thoroughbred	Thoroughbred sire line	no information	Publicly available data	M1514_LipY764_mapped_pp_rmdup_MQ20.bam	SAMN08389309	NA	whole genome	whole genome PE	Felkel et al., 2019	NA	NA	NA	NA	4.59	NA	NA	Crown	Tb-dW1a	fABT	Tb-dW1a	NA
M1516	Thoroughbred	Thoroughbred sire line	no information	Publicly available data	M1516_LipY764_mapped_pp_rmdup_MQ20.bam	SAMN08389310	NA	whole genome	whole genome PE	Felkel et al., 2019	NA	NA	NA	NA	2.64	NA	NA	Crown	Tb-dW1	rD	Tb-dW1*	NA
M1555	Thoroughbred	Thoroughbred sire line	no information	Publicly available data	M1555_LipY764_mapped_pp_rmdup_MQ20.bam	SAMN08389311	NA	whole genome	whole genome PE	Felkel et al., 2019	NA	NA	NA	NA	2.11	NA	NA	Crown	Tb-dW1	rD	Tb-dW1*	NA
M4467	Quarter Horse		no information	Publicly available data	M4467_LipY764_mapped_pp_rmdup_MQ20.bam	SAMN06033612	NA	whole genome	whole genome PE	Felkel et al., 2019	NA	NA	NA	NA	1.64	NA	NA	Crown	Tb-dW1c	fZU	Tb-dW1c*	Tb-dW1
M4476	Quarter Horse		no information	Publicly available data	M4476_LipY764_mapped_pp_rmdup_MQ20.bam	SAMN06033615	NA	whole genome	whole genome PE	Felkel et al., 2019	NA	NA	NA	NA	1.1	NA	NA	Crown	Tb-dW1c	fZU	Tb-dW1c*	Tb-dW1
M4513	Quarter Horse		no information	Publicly available data	M4513_LipY764_mapped_pp_rmdup_MQ20.bam	SAMN06033616	NA	whole genome	whole genome PE	Felkel et al., 2019	NA	NA	NA	NA	0.9	NA	NA	Crown	Tb-dW1	rD	Tb-dW1*	Tb-dW1
M4514	Quarter Horse		no information	Publicly available data	M4514_LipY764_mapped_pp_rmdup_MQ20.bam	SAMN06033617	NA	whole genome	whole genome PE	Felkel et al., 2019	NA	NA	NA	NA	0.58	NA	NA	Crown	Tb-dW1	rD	Tb-dW1*	Tb-dW1
M4527	Quarter Horse		no information	Publicly available data	M4527_LipY764_mapped_pp_rmdup_MQ20.bam	SAMN06033613	NA	whole genome	whole genome PE	Felkel et al., 2019	NA	NA	NA	NA	5.37	NA	NA	Crown	Tb-dW1	rD	Tb-dW1*	Tb-dW1
M5304	Standardbred	Thoroughbred sire line	no information	Publicly available data	M5304_LipY764_mapped_pp_rmdup_MQ20.bam	SAMN06033614	NA	whole genome	whole genome PE	Felkel et al., 2019	NA	NA	NA	NA	2.34	NA	NA	Crown	Tb-dM	rG,fVQ,fZZ	Tb-dM*	Tb-dM
M968	Standardbred	Thoroughbred sire line	no information	Publicly available data	M968_LipY764_mapped_pp_rmdup_MQ20.bam	SAMN06030904	NA	whole genome	whole genome PE	Felkel et al., 2019	NA	NA	NA	NA	3.65	NA	NA	Crown	Tb-dM	rG,fVQ,fZZ	Tb-dM1*	Tb-dM
M992	Standardbred	Thoroughbred sire line	no information	Publicly available data	M992_LipY764_mapped_pp_rmdup_MQ20.bam	SAMN06030905	NA	whole genome	whole genome PE	Felkel et al., 2019	NA	NA	NA	NA	2.63	NA	NA	Crown	Tb-dM	rG,fVQ,fZZ	Tb-dM1*	Tb-dM
March	Mangalarga Marchador		no information	Publicly available data	March_LipY764_mapped_pp_rmdup_MQ20.bam	SAMEA3504078	NA	whole genome	whole genome PE	Felkel et al., 2019	NA	NA	NA	NA	4.23	NA	NA	Crown	Am-s	fUY,sQC,fXE,fWN,fRZ,fSB,fAAD,fSU,fTT	Am	Am
Marw	Marwari horse		no information	Publicly available data	Marw_LipY764_mapped_pp_rmdup_MQ20.bam	SAMN02767683	NA	whole genome	whole genome PE	Felkel et al., 2019	NA	NA	NA	NA	15.9	NA	NA	Crown	Ao-aM	fUO,fWV,fXX,fYJ,fZF,sAN,fSZ,fTD,sAP,fTV	Ao-aM	Ao-m
NGS043	Hanoverian Warmblood	Thoroughbred sire line	DARLEY ARABIAN,1700/IBRAHIM,1952	Publicly available data	NGS043_LipY764_mapped_pp_rmdup_MQ20.bam	SAMN08116965	NA	whole genome	whole genome PE	Felkel et al., 2019	NA	NA	NA	NA	3.34	NA	NA	Crown	Tb-oB1b	rO	Tb-oB1b	NA
NGS044	Hanoverian Warmblood	Thoroughbred sire line	DARLEY ARABIAN,1700/DISKANT,1957	Publicly available data	NGS044_LipY764_mapped_pp_rmdup_MQ20.bam	SAMN08116967	NA	whole genome	whole genome PE	Felkel et al., 2019	NA	NA	NA	NA	3.9	NA	NA	Crown	Tb-dW1	rD	Tb-dW1*	NA
NGS045	Thoroughbred	Thoroughbred sire line	DARLEY ARABIAN,1700/HYPERION,1930	Publicly available data	NGS045_LipY764_mapped_pp_rmdup_MQ20.bam	SAMN08116969	NA	whole genome	whole genome PE	Felkel et al., 2019	NA	NA	NA	NA	3.91	NA	NA	Crown	Tb-dW1c	fZU	Tb-dW1c*	NA
NGS046	Hanoverian Warmblood	Thoroughbred sire line	DARLEY ARABIAN,1700/HYPERION,1930	Publicly available data	NGS046_LipY764_mapped_pp_rmdup_MQ20.bam	SAMN08116970	NA	whole genome	whole genome PE	Felkel et al., 2019	NA	NA	NA	NA	3.55	NA	NA	Crown	Tb-dW1c	fZU	Tb-dW1c*	NA
NGS047	Hanoverian Warmblood	Thoroughbred sire line	DARLEY ARABIAN,1700/DISKANT,1957	Publicly available data	NGS047_LipY764_mapped_pp_rmdup_MQ20.bam	SAMN08116971	NA	whole genome	whole genome PE	Felkel et al., 2019	NA	NA	NA	NA	4.37	NA	NA	Crown	Tb-dW1	rD	Tb-dW1*	NA
NGS048	Hanoverian Warmblood	Thoroughbred sire line	DARLEY ARABIAN,1700/DISKANT,1957	Publicly available data	NGS048_LipY764_mapped_pp_rmdup_MQ20.bam	SAMN08116972	NA	whole genome	whole genome PE	Felkel et al., 2019	NA	NA	NA	NA	3.92	NA	NA	Crown	Tb-dW1	rD	Tb-dW1*	NA
NGS049	Hanoverian Warmblood	Thoroughbred sire line	DARLEY ARABIAN,1700/EINGLAS,1958	Publicly available data	NGS049_LipY764_mapped_pp_rmdup_MQ20.bam	SAMN08116987	NA	whole genome	whole genome PE	Felkel et al., 2019	NA	NA	NA	NA	2.72	NA	NA	Crown	Tb-dW1f	fABK,fABR	Tb-dW1f	NA
NGS050	Hanoverian Warmblood	Thoroughbred sire line	DARLEY ARABIAN,1700/DISKANT,1957	Publicly available data	NGS050_LipY764_mapped_pp_rmdup_MQ20.bam	SAMN08116973	NA	whole genome	whole genome PE	Felkel et al., 2019	NA	NA	NA	NA	3.46	NA	NA	Crown	Tb-dW1	rD	Tb-dW1*	NA
NGS051	Hanoverian Warmblood		no information	Publicly available data	NGS051_LipY764_mapped_pp_rmdup_MQ20.bam	SAMN08116989	NA	whole genome	whole genome PE	Felkel et al., 2019	NA	NA	NA	NA	3.2	NA	NA	Crown	Tb-oB3b1b1a	fWA	Tb-oB3b2a	NA
NGS052	Hanoverian Warmblood	Thoroughbred sire line	DARLEY ARABIAN,1700/GOLDFISCH II,1935	Publicly available data	NGS052_LipY764_mapped_pp_rmdup_MQ20.bam	SAMN08116988	NA	whole genome	whole genome PE	Felkel et al., 2019	NA	NA	NA	NA	4.19	NA	NA	Crown	Tb-oB1b	rO	Tb-oB1b	NA
NGS053	Hanoverian Warmblood	Thoroughbred sire line	GODOLPHIN ARABIAN,1724/FURIOSO,1939	Publicly available data	NGS053_LipY764_mapped_pp_rmdup_MQ20.bam	SAMN08116991	NA	whole genome	whole genome PE	Felkel et al., 2019	NA	NA	NA	NA	3.27	NA	NA	Crown	Tb-oB3b1b1a	fWA	Tb-oB3b2a	NA
NGS054	Hanoverian Warmblood	Thoroughbred sire line	DARLEY ARABIAN,1700/EINGLAS,1958	Publicly available data	NGS054_LipY764_mapped_pp_rmdup_MQ20.bam	SAMN08116990	NA	whole genome	whole genome PE	Felkel et al., 2019	NA	NA	NA	NA	3.23	NA	NA	Crown	Tb-dW1f	fABK,fABR	Tb-dW1f	NA
NGS055	Hanoverian Warmblood	Thoroughbred sire line	DARLEY ARABIAN,1700/DISKANT,1957	Publicly available data	NGS055_LipY764_mapped_pp_rmdup_MQ20.bam	SAMN08116993	NA	whole genome	whole genome PE	Felkel et al., 2019	NA	NA	NA	NA	3.38	NA	NA	Crown	Tb-dW1	rD	Tb-dW1*	NA
NGS056	Hanoverian Warmblood	Thoroughbred sire line	GODOLPHIN ARABIAN,1724/FURIOSO,1939	Publicly available data	NGS056_LipY764_mapped_pp_rmdup_MQ20.bam	SAMN08116992	NA	whole genome	whole genome PE	Felkel et al., 2019	NA	NA	NA	NA	3	NA	NA	Crown	Tb-oB3b1b1	fTJ	Tb-oB3b2a	NA
NGS057	Hanoverian Warmblood	Thoroughbred sire line	DARLEY ARABIAN,1700/DISKANT,1957	Publicly available data	NGS057_LipY764_mapped_pp_rmdup_MQ20.bam	SAMN08116995	NA	whole genome	whole genome PE	Felkel et al., 2019	NA	NA	NA	NA	3.54	NA	NA	Crown	Tb-dW1b	fABT	Tb-dW1b	NA
NGS027_029	Duelmen Pony		no information	Publicly available data	NGS27_29_LipY764_mapped_pp_rmdup_MQ20.bam	SAMN08116964	NA	whole genome	whole genome PE	Felkel et al., 2019	NA	NA	NA	NA	5.32	NA	NA	Crown	Ao-aD1	fABN,fABQ,fABV	Ao-aD	NA
OLD01	Oldenburg Warmblood	Thoroughbred sire line	DARLEY ARABIAN,1700/DISKANT,1957	Publicly available data	OLD01_LipY764_mapped_pp_rmdup_MQ20.bam	SAMN06017552	NA	whole genome	whole genome PE	Felkel et al., 2019	NA	NA	NA	NA	9.37	NA	NA	Crown	Tb-dW1	rD	Tb-dW1*	Tb-dW1
OLD02	Oldenburg Warmblood	Thoroughbred sire line	DARLEY ARABIAN,1700/PRINCE ROSE,1928	Publicly available data	OLD02_LipY764_mapped_pp_rmdup_MQ20.bam	SAMN06017553	NA	whole genome	whole genome PE	Felkel et al., 2019	NA	NA	NA	NA	7.63	NA	NA	Crown	Tb-oB1c	fWB,fAAF	Tb-oB1c	Tb
P1	Holsteiner Warmblood	Thoroughbred sire line	DARLEY ARABIAN,1700/IBRAHIM,1952	Publicly available data	P1_LipY764_mapped_pp_rmdup_MQ20.bam	SAMN06017554	NA	whole genome	whole genome PE	Felkel et al., 2019	NA	NA	NA	NA	7.17	NA	NA	Crown	Tb-oB1b	rO	Tb-oB1b	Tb-k
PRZ4	Przewalski's horse		no information	Publicly available data	PRZ4_LipY764_mapped_pp_rmdup_MQ20.bam	SAMEA3498585	NA	whole genome	whole genome PE	Felkel et al., 2019	NA	NA	NA	NA	8.46	NA	NA	Not Crown	Pz-a*	1278 variants	Pz-a*	NA
RAO310	Swiss Warmblood	Thoroughbred sire line	DARLEY ARABIAN,1700/OLIVERI,1953	Publicly available data	RAO310_LipY764_mapped_pp_rmdup_MQ20.bam	SAMN06017546	NA	whole genome	whole genome PE	Felkel et al., 2019	NA	NA	NA	NA	6.22	NA	NA	Crown	Tb-dW1e	rF	Tb-dW1e	Tb-dW3
RAO441	Swiss Warmblood	Thoroughbred sire line	DARLEY ARABIAN,1700/DADJI,1933	Publicly available data	RAO441_LipY764_mapped_pp_rmdup_MQ20.bam	SAMN06030885	NA	whole genome	whole genome PE	Felkel et al., 2019	NA	NA	NA	NA	2.67	NA	NA	Crown	Tb-oB1	fBVB	Tb-oB1*	Tb
Tenn	Tennessee Walking Horse	Thoroughbred sire line	DARLEY ARABIAN,1700/HAMBLETONIAN 10,1849	Publicly available data	Tenn_LipY764_mapped_pp_rmdup_MQ20.bam	SAMEA3475316	NA	whole genome	whole genome PE	Felkel et al., 2019	NA	NA	NA	NA	2.58	NA	NA	Crown	Tb-dM1	fAAW,fTS	Tb-dM1a	Tb-dM
K98037	Kladruber		NEMO,1885	Viktoria Remer, Gottfried Brem, Barbara Wallner	K98037_AdaptRem_RTtrimmed_mapped_pp_sorted_rmdup_mq20_rg.bam	SAMN23802975	blood	MSY target enriched	NextSeq550Medium:PE150	this study	CCGTGAGA	2040469	5041075	0.995495	43.7898	5349440	0.916939	Crown	Ad-bN	qDM	NA	NA
Y_PR_14_011	Barb		JIHAL ITI,1984	Viktoria Remer, Gottfried Brem, Barbara Wallner	Y_PR_14_011_AdaptRem_RTtrimmed_mapped_pp_sorted_rmdup_mq20_rg.bam	SAMN23802976	hair	MSY target enriched	NextSeq550Medium:PE150	this study	CGCATACA	1910379	5036449	0.994581	40.7102	5329623	0.913543	Crown	Ad-hA1	fWP,fAAB	NA	NA
Y_PR_09_032	Rhenish German Coldblood		ORANGE I,1863	Viktoria Remer, Gottfried Brem, Barbara Wallner	Y_PR_09_032_AdaptRem_RTtrimmed_mapped_pp_sorted_rmdup_mq20_rg.bam	SAMN23802977	hair	MSY target enriched	NextSeq550Medium:PE150	this study	AGAGTCAA	2145617	5036683	0.994627	46.2644	5330361	0.913669	Crown	Ad-hA1a	qAA,qCS	NA	NA
Y_PR_07_017	Noriker		NERO,1906	Viktoria Remer, Gottfried Brem, Barbara Wallner	Y_PR_07_017_AdaptRem_RTtrimmed_mapped_pp_sorted_rmdup_mq20_rg.bam	SAMN23802978	hair	MSY target enriched	NextSeq550Medium:PE150	this study	GCCACATA	1944863	5020344	0.991401	41.8136	5283338	0.905609	Crown	Ad-hB	fTA	NA	NA
BW-374	Haflinger		FOLIE 249,1874/MASSIMO,1927	Viktoria Remer, Gottfried Brem, Barbara Wallner	BW-374_AdaptRem_RTtrimmed_mapped_pp_sorted_rmdup_mq20_rg.bam	SAMN23802979	blood	MSY target enriched	NextSeq550Medium:PE150	this study	AGATCGCA	2593806	5046757	0.996617	56.5903	5386712	0.923328	Crown	Ad-hC	fXA	NA	NA
Y_PR_06_080	Haflinger		FOLIE 249,1874/NIBBIO,1920	Viktoria Remer, Gottfried Brem, Barbara Wallner	Y_PR_06_080_AdaptRem_RTtrimmed_mapped_pp_sorted_rmdup_mq20_rg.bam	SAMN23802980	hair	MSY target enriched	NextSeq550Medium:PE150	this study	GAATCTGA	1744895	5017651	0.990869	37.2329	5273823	0.903978	Crown	Ad-hC	fXA	NA	NA
BW-377	Haflinger		FOLIE 249,1874/STELVIO,1923	Viktoria Remer, Gottfried Brem, Barbara Wallner	BW-377_AdaptRem_RTtrimmed_mapped_pp_sorted_rmdup_mq20_rg.bam	SAMN23802981	blood	MSY target enriched	NextSeq550Medium:PE150	this study	ATCCTGTA	1708194	5030524	0.993411	36.3132	5315935	0.911196	Crown	Ad-hC1	qEC	NA	NA
Y_PR_14_016	Barb		LAKOUL,NA	Viktoria Remer, Gottfried Brem, Barbara Wallner	Y_PR_14_016_AdaptRem_RTtrimmed_mapped_pp_sorted_rmdup_mq20_rg.bam	SAMN23802982	hair	MSY target enriched	NextSeq550Medium:PE150	this study	AGATGTAC	1556208	5029144	0.993139	32.9699	5304136	0.909174	Crown	Am-a	qCI,qCQ,qV,qBI,qG,qFO	NA	NA
Y_PR_05_108	Arabian	Arabian	SAKLAWI I,1880	Monika Stefaniuk-Szmukier	Y_PR_05_108_AdaptRem_RTtrimmed_mapped_pp_sorted_rmdup_mq20_rg.bam	SAMN23802983	blood	MSY target enriched	NextSeq550Medium:PE150	this study	TCCGTCTA	1529071	5001241	0.987628	31.9472	5227665	0.896066	Crown	Ao-aA1a1a	qBJ	NA	NA
W98040	Lipizzaner	Arabian foundation sire	SIGLAVY SENIOR,1810/SIGLAVY SLAVINA III	Viktoria Remer, Gottfried Brem, Barbara Wallner	W98040_AdaptRem_RTtrimmed_mapped_pp_sorted_rmdup_mq20_rg.bam	SAMN23802984	blood	MSY target enriched	NextSeq550Medium:PE150	this study	CTAAGGTC	2137832	5040894	0.995459	45.9342	5353715	0.917672	Crown	Ao-aA1a2	qEZ,qED,qBF,qBS	NA	NA
S97077	Lipizzaner	Arabian foundation sire	SIGLAVY SENIOR,1810/SIGLAVY SLAVINA III	Viktoria Remer, Gottfried Brem, Barbara Wallner	S97077_AdaptRem_RTtrimmed_mapped_pp_sorted_rmdup_mq20_rg.bam	SAMN23802985	blood	MSY target enriched	NextSeq550Medium:PE150	this study	TATCAGCA	2622717	5043804	0.996034	57.3197	5379053	0.922015	Crown	Ao-aA1a2a	qFC,qDK,qEQ	NA	NA
Y_PR_05_067	Partbred Arabian	Arabian foundation sire	IBRAHIM,1899	Viktoria Remer, Gottfried Brem, Barbara Wallner	Y_PR_05_067_AdaptRem_RTtrimmed_mapped_pp_sorted_rmdup_mq20_rg.bam	SAMN23802986	hair	MSY target enriched	NextSeq550Medium:PE150	this study	ATCATTCC	2320294	5030151	0.993338	50.3938	5315934	0.911196	Crown	Ao-aA1a3	qCY,qEF,qEM	NA	NA
Y_PR_05_069	Shagya Arabian	Arabian foundation sire	SIGLAVY BAGDADY,1895	Viktoria Remer, Gottfried Brem, Barbara Wallner	Y_PR_05_069_AdaptRem_RTtrimmed_mapped_pp_sorted_rmdup_mq20_rg.bam	SAMN23802987	hair	MSY target enriched	NextSeq550Medium:PE150	this study	ATGCCTAA	1678523	5016669	0.990675	35.5691	5278361	0.904756	Crown	Ao-aA1a5	qBR,qDA	NA	NA
Y_PR_06_072	Haflinger		FOLIE 249,1874/STUDENT,1927	Viktoria Remer, Gottfried Brem, Barbara Wallner	Y_PR_06_072_AdaptRem_RTtrimmed_mapped_pp_sorted_rmdup_mq20_rg.bam	SAMN23802988	hair	MSY target enriched	NextSeq550Medium:PE150	this study	GAGCTGAA	2885459	5036333	0.994558	63.4431	5348106	0.916711	Crown	Ao-aA2	qCV,qU,qDH,qDX,fAJH	NA	NA
BW-365	Barb		QUITO ITI,1983	Viktoria Remer, Gottfried Brem, Barbara Wallner	BW-365_AdaptRem_RTtrimmed_mapped_pp_sorted_rmdup_mq20_rg.bam	SAMN23802989	hair	MSY target enriched	NextSeq550Medium:PE150	this study	AACTCACC	1782949	5018885	0.991113	37.9227	5279060	0.904876	Crown	Ao-aA3	qEE,qEU,qEW	NA	NA
Y_PR_05_127	Arabian	Arabian	KRYZYK,1869	Monika Stefaniuk-Szmukier	Y_PR_05_127_AdaptRem_RTtrimmed_mapped_pp_sorted_rmdup_mq20_rg.bam	SAMN23802990	blood	MSY target enriched	NextSeq550Medium:PE150	this study	AACAACCA	1464226	5031021	0.993509	30.8583	5305075	0.909335	Crown	Ao-aD2	qCH,qW,qFK	NA	NA
Y_PR_14_022	Arab Barb		NIGER,1979	Viktoria Remer, Gottfried Brem, Barbara Wallner	Y_PR_14_022_AdaptRem_RTtrimmed_mapped_pp_sorted_rmdup_mq20_rg.bam	SAMN23802991	hair	MSY target enriched	NextSeq550Medium:PE150	this study	CCTAATCC	2144339	5042193	0.995716	46.2735	5354690	0.917839	Crown	Ao-nM1a	qEN,fWD	NA	NA
Y_PR_06_005	Haflinger		FOLIE 249,1874/ANSELMO,1926	Viktoria Remer, Gottfried Brem, Barbara Wallner	Y_PR_06_005_AdaptRem_RTtrimmed_mapped_pp_sorted_rmdup_mq20_rg.bam	SAMN23802992	hair	MSY target enriched	NextSeq550Medium:PE150	this study	AATGTTGC	1329446	4974339	0.982316	27.9529	5188604	0.889371	Crown	Ao-nM1b1	qBN	NA	NA
Y_PR_06_024	Haflinger		FOLIE 249,1874/NIBBIO,1920	Viktoria Remer, Gottfried Brem, Barbara Wallner	Y_PR_06_024_AdaptRem_RTtrimmed_mapped_pp_sorted_rmdup_mq20_rg.bam	SAMN23802993	hair	MSY target enriched	NextSeq550Medium:PE150	this study	CAAGGAGC	1944055	5016841	0.990709	41.674	5283253	0.905594	Crown	Ao-nM1b1	qBN	NA	NA
Y_PR_07_228	Noriker		SCHAUNITZ,1896	Viktoria Remer, Gottfried Brem, Barbara Wallner	Y_PR_07_228_AdaptRem_RTtrimmed_mapped_pp_sorted_rmdup_mq20_rg.bam	SAMN23802994	hair	MSY target enriched	NextSeq550Medium:PE150	this study	GCTAACGA	2074922	5024263	0.992175	44.7214	5306872	0.909643	Crown	Ao-nM1b2	fZX,fZY	NA	NA
Y_PR_07_078	Noriker		VULKAN,1887	Viktoria Remer, Gottfried Brem, Barbara Wallner	Y_PR_07_078_AdaptRem_RTtrimmed_mapped_pp_sorted_rmdup_mq20_rg.bam	SAMN23802995	hair	MSY target enriched	NextSeq550Medium:PE150	this study	GTACGCAA	2274395	5020672	0.991466	49.3882	5292398	0.907162	Crown	Ao-nM1b2	fZX,fZY	NA	NA
K98031	Kladruber		SACRAMOSO RISANOTTA XXVI,1889	Viktoria Remer, Gottfried Brem, Barbara Wallner	K98031_AdaptRem_RTtrimmed_mapped_pp_sorted_rmdup_mq20_rg.bam	SAMN23802996	blood	MSY target enriched	NextSeq550Medium:PE150	this study	GACTAGTA	1860665	5039672	0.995218	39.6981	5339516	0.915238	Crown	Ao-nM2	qCW,qDN,qX,qDW,qFP,qCB	NA	NA
S97042	Lipizzaner		CONVERSANO,1767,NEAPOLITANER/CONVERSANO XII,1906	Viktoria Remer, Gottfried Brem, Barbara Wallner	S97042_AdaptRem_RTtrimmed_mapped_pp_sorted_rmdup_mq20_rg.bam	SAMN23802997	blood	MSY target enriched	NextSeq550Medium:PE150	this study	TGGTGGTA	1526301	5031900	0.993683	32.271	5317435	0.911453	Crown	Hs-aA1	qEO	NA	NA
Y_PR_14_083	Lusitano		GAIVOTO,ALTER REAL	Viktoria Remer, Gottfried Brem, Barbara Wallner	Y_PR_14_083_AdaptRem_RTtrimmed_mapped_pp_sorted_rmdup_mq20_rg.bam	SAMN23802998	hair	MSY target enriched	NextSeq550Medium:PE150	this study	CTCAATGA	1454858	4999493	0.987283	30.6526	5238012	0.89784	Crown	Hs-bL1	qBO	NA	NA
Y_PR_05_066	Shagya Arabian	Arabian foundation sire	SHAGYA,1830	Viktoria Remer, Gottfried Brem, Barbara Wallner	Y_PR_05_066_AdaptRem_RTtrimmed_mapped_pp_sorted_rmdup_mq20_rg.bam	SAMN23802999	hair	MSY target enriched	NextSeq550Medium:PE150	this study	AAGGACAC	2748917	5032251	0.993752	59.6277	5337778	0.91494	Crown	Ta-s	qGB,qGC	NA	NA
BW-380	Arabian	Arabian	BAIRACTAR,1813/GWARNY	Viktoria Remer, Gottfried Brem, Barbara Wallner	BW-380_AdaptRem_RTtrimmed_mapped_pp_sorted_rmdup_mq20_rg.bam	SAMN23803000	hair	MSY target enriched	NextSeq550Medium:PE150	this study	AACGCTTA	1453868	5004082	0.98819	30.5411	5240447	0.898257	Crown	Ta-bA	qFE	NA	NA
D97048	Lipizzaner		TULIPAN,1860	Viktoria Remer, Gottfried Brem, Barbara Wallner	D97048_AdaptRem_RTtrimmed_mapped_pp_sorted_rmdup_mq20_rg.bam	SAMN23803001	blood	MSY target enriched	NextSeq550Medium:PE150	this study	GCTCGGTA	1818776	5040536	0.995388	38.7746	5347257	0.916565	Crown	Tb-dW3	qCK,qBX	NA	NA
AV-34	Quarter Horse		TRAVELER,1880	Viktoria Remer, Gottfried Brem, Barbara Wallner	AV-34_AdaptRem_RTtrimmed_mapped_pp_sorted_rmdup_mq20_rg.bam	SAMN23803002	hair	MSY target enriched	NextSeq550Medium:PE150	this study	CCTCCTGA	1696643	5011028	0.989561	35.6371	5254943	0.900742	Crown	Tb-dW4	qGH	NA	NA
S97074	Lipizzaner		INCITATO,1802	Viktoria Remer, Gottfried Brem, Barbara Wallner	S97074_AdaptRem_RTtrimmed_mapped_pp_sorted_rmdup_mq20_rg.bam	SAMN23803003	blood	MSY target enriched	NextSeq550Medium:PE150	this study	GGTGCGAA	1790990	5041885	0.995655	38.1908	5351521	0.917296	Crown	Tb-oB	fUJ	NA	NA
Y_PR_11_033	Thoroughbred	Thoroughbred sire line	BYERLEY TURK,1679/DJEBEL,1937	Viktoria Remer, Gottfried Brem, Barbara Wallner	Y_PR_11_033_AdaptRem_RTtrimmed_mapped_pp_sorted_rmdup_mq20_rg.bam	SAMN23803004	hair	MSY target enriched	NextSeq550Medium:PE150	this study	CAGCGTTA	1891315	5017561	0.990851	40.3945	5283842	0.905695	Crown	Tb-oB1	fBVB	NA	NA
Y_PR_14_080	Barb		DJINO ITI,1985	Viktoria Remer, Gottfried Brem, Barbara Wallner	Y_PR_14_080_AdaptRem_RTtrimmed_mapped_pp_sorted_rmdup_mq20_rg.bam	SAMN23803005	hair	MSY target enriched	NextSeq550Medium:PE150	this study	ACTATGCA	1916617	5034456	0.994188	41.0241	5323500	0.912493	Crown	Tb-oB3b1b1	fTJ	NA	NA
W98053	Lipizzaner		MAESTOSO SENIOR,1773	Viktoria Remer, Gottfried Brem, Barbara Wallner	W98053_AdaptRem_RTtrimmed_mapped_pp_sorted_rmdup_mq20_rg.bam	SAMN23803006	blood	MSY target enriched	NextSeq550Medium:PE150	this study	TGGCTTCA	2306946	5041883	0.995654	49.9434	5362229	0.919132	Crown	Tb-oB4	qCM,qBL,qFM,qJ	NA	NA
F97002	Lipizzaner		MAESTOSO SENIOR,1773	Viktoria Remer, Gottfried Brem, Barbara Wallner	F97002_AdaptRem_RTtrimmed_mapped_pp_sorted_rmdup_mq20_rg.bam	SAMN23803007	blood	MSY target enriched	NextSeq550Medium:PE150	this study	GCGAGTAA	1377996	5026563	0.992629	28.9568	5290561	0.906847	Crown	Tb-oB4a	qCX	NA	NA
R98008	Lipizzaner		PLUTO SENIOR,1765	Viktoria Remer, Gottfried Brem, Barbara Wallner	R98008_AdaptRem_RTtrimmed_mapped_pp_sorted_rmdup_mq20_rg.bam	SAMN23803008	blood	MSY target enriched	NextSeq550Medium:PE150	this study	GTCGTAGA	1826298	5038186	0.994924	39.0182	5339621	0.915256	Crown	Tb-oB4b	qCG	NA	NA
W98004	Lipizzaner		PLUTO SENIOR,1765	Viktoria Remer, Gottfried Brem, Barbara Wallner	W98004_AdaptRem_RTtrimmed_mapped_pp_sorted_rmdup_mq20_rg.bam	SAMN23803009	blood	MSY target enriched	NextSeq550Medium:PE150	this study	AGTGGTCA	2277039	5042078	0.995693	49.2042	5360726	0.918874	Crown	Tb-oB4b	qCG	NA	NA
F97001	Lipizzaner		NEAPOLITANO,1790	Viktoria Remer, Gottfried Brem, Barbara Wallner	F97001_AdaptRem_RTtrimmed_mapped_pp_sorted_rmdup_mq20_rg.bam	SAMN23803010	blood	MSY target enriched	NextSeq550Medium:PE150	this study	GTGTTCTA	1613625	5030619	0.99343	34.1818	5313878	0.910844	Crown	Tb-oL	fWZ,rN	NA	NA
W98065	Lipizzaner		FAVORY SENIOR,1779	Viktoria Remer, Gottfried Brem, Barbara Wallner	W98065_AdaptRem_RTtrimmed_mapped_pp_sorted_rmdup_mq20_rg.bam	SAMN23803011	blood	MSY target enriched	NextSeq550Medium:PE150	this study	TGGAACAA	2574838	5043341	0.995942	56.212	5370075	0.920476	Crown	Tb-oL1b	qCL,qGA	NA	NA
W98032	Lipizzaner		NEAPOLITANO,1790	Viktoria Remer, Gottfried Brem, Barbara Wallner	W98032_AdaptRem_RTtrimmed_mapped_pp_sorted_rmdup_mq20_rg.bam	SAMN23803012	blood	MSY target enriched	NextSeq550Medium:PE150	this study	CATCAAGT	2431702	5040406	0.995363	52.7696	5355365	0.917955	Crown	Tb-oL2	qCN	NA	NA
K98002	Kladruber		GENERALE XXXIV	Viktoria Remer, Gottfried Brem, Barbara Wallner	K98002_AdaptRem_RTtrimmed_mapped_pp_sorted_rmdup_mq20_rg.bam	SAMN23803013	blood	MSY target enriched	NextSeq550Medium:PE150	this study	GATAGACA	1863044	5041379	0.995555	39.8315	5348013	0.916695	Crown	Tk	qCJ,qQ,qDZ,qEL,qET,qFG,qBQ	NA	NA
TRA01	Trakehner	Arabian foundation sire	ILDERIM,1894	Publicly available data	TRA01_LipY764_mapped_pp_rmdup_MQ20.bam	SAMN06017555	NA	whole genome	whole genome PE	Felkel et al., 2019	NA	NA	NA	NA	6.04	NA	NA	Crown	Ao-aA1a4	fWO,rAB	Ao-aA2a	Ao-3
TRA02	Trakehner	Arabian foundation sire	SIGLAVY SENIOR,1810/SIGLAVY V,1897	Publicly available data	TRA02_LipY764_mapped_pp_rmdup_MQ20.bam	SAMN06017576	NA	whole genome	whole genome PE	Felkel et al., 2019	NA	NA	NA	NA	10.85	NA	NA	Crown	Ao-aA1b	fVS,fYK,fSE	Ao-aA1	Ao-1
WF01	Westphalian Warmblood	Thoroughbred sire line	DARLEY ARABIAN,1700/RANTZAU,1946	Publicly available data	WF01_LipY764_mapped_pp_rmdup_MQ20.bam	SAMN06017577	NA	whole genome	whole genome PE	Felkel et al., 2019	NA	NA	NA	NA	10.16	NA	NA	Crown	Tb-dW1c2	fZI	Tb-dW1c2	Tb-dW1
WF02	Westphalian Warmblood	Thoroughbred sire line	GODOLPHIN ARABIAN,1724/FURIOSO,1939	Publicly available data	WF02_LipY764_mapped_pp_rmdup_MQ20.bam	SAMN06017631	NA	whole genome	whole genome PE	Felkel et al., 2019	NA	NA	NA	NA	7.74	NA	NA	Crown	Tb-oB3b1b1a	fWA	Tb-oB3b2a	Tb-g2
Yak1	Yakutian Horse		no information	Publicly available data	Yak1_LipY764_mapped_pp_rmdup_MQ20.bam	SAMEA3542237	NA	whole genome	whole genome PE	Felkel et al., 2019	NA	NA	NA	NA	5.67	NA	NA	Crown	Ad-hA	rAE	Ad-hA	Ad-h2
