# Supplementary material for: Y-Chromosomal Insights into Breeding History and Sire Line Genealogies of Arabian Horses
Source: Genes (Basel). 2022 Jan 26;13(2):229. doi: 10.3390/genes13020229 (PMC8871751; doi:10.3390/genes13020229)
Supplement: Supplementary file 1 [file genes-13-00229-s001.zip › Table S2 LipY764_Target_enrichment_baits20211220.xlsx]

## Sheet: Legend
Table S2: Target enrichment bait regions on LipY764
Information on bait regions for target enrichment on LipY764 used. LipY764 contig_ID, bait start, bait end and bait length is given.

## Sheet: Sheet 1
Contig ID	bait start	bait end	length
LipY764_contig1	0	480	480
LipY764_contig1	840	960	120
LipY764_contig1	1080	1200	120
LipY764_contig1	1320	1440	120
LipY764_contig1	1680	2040	360
LipY764_contig1	2280	2520	240
LipY764_contig1	2640	2880	240
LipY764_contig1	3000	3360	360
LipY764_contig1	3480	4320	840
LipY764_contig10	0	2400	2400
LipY764_contig10	2880	5040	2160
LipY764_contig10	5160	5760	600
LipY764_contig10	5880	6120	240
LipY764_contig10	6240	6360	120
LipY764_contig10	6480	6600	120
LipY764_contig10	6840	6960	120
LipY764_contig10	7320	7560	240
LipY764_contig10	7680	8400	720
LipY764_contig10	8520	13440	4920
LipY764_contig10	13680	13920	240
LipY764_contig10	14160	14280	120
LipY764_contig10	14400	14640	240
LipY764_contig10	15120	15240	120
LipY764_contig10	15360	17760	2400
LipY764_contig10	18000	20160	2160
LipY764_contig10	20400	22920	2520
LipY764_contig10	23040	23160	120
LipY764_contig10	23280	23400	120
LipY764_contig10	23760	23880	120
LipY764_contig10	27360	31560	4200
LipY764_contig10	31680	37680	6000
LipY764_contig10	37800	38280	480
LipY764_contig10	38400	38640	240
LipY764_contig10	38760	39000	240
LipY764_contig10	39240	40080	840
LipY764_contig10	41160	42000	840
LipY764_contig10	42240	43320	1080
LipY764_contig10	43440	43560	120
LipY764_contig10	44640	44760	120
LipY764_contig10	45000	45240	240
LipY764_contig100	120	1800	1680
LipY764_contig100	2280	8280	6000
LipY764_contig101	0	480	480
LipY764_contig101	840	1440	600
LipY764_contig101	1560	2040	480
LipY764_contig101	2280	3000	720
LipY764_contig101	3360	3600	240
LipY764_contig101	3840	5040	1200
LipY764_contig101	5160	7200	2040
LipY764_contig101	7440	13200	5760
LipY764_contig101	14160	15000	840
LipY764_contig101	15120	18840	3720
LipY764_contig102	120	1680	1560
LipY764_contig102	1920	2040	120
LipY764_contig102	2280	5160	2880
LipY764_contig102	5280	5733	453
LipY764_contig103	0	120	120
LipY764_contig103	240	360	120
LipY764_contig103	480	2280	1800
LipY764_contig103	2400	2760	360
LipY764_contig103	2880	3120	240
LipY764_contig103	3240	3360	120
LipY764_contig103	3480	3600	120
LipY764_contig103	3720	3960	240
LipY764_contig103	4080	4560	480
LipY764_contig103	4680	4800	120
LipY764_contig103	5040	5280	240
LipY764_contig103	5400	5520	120
LipY764_contig103	5760	5880	120
LipY764_contig103	6000	6120	120
LipY764_contig103	6480	7200	720
LipY764_contig103	7440	7560	120
LipY764_contig103	7800	7920	120
LipY764_contig103	8040	9960	1920
LipY764_contig103	10080	10680	600
LipY764_contig103	10800	11400	600
LipY764_contig103	11520	11880	360
LipY764_contig103	12000	13560	1560
LipY764_contig103	15120	15240	120
LipY764_contig103	15360	15840	480
LipY764_contig103	16200	21973	5773
LipY764_contig104	120	960	840
LipY764_contig104	1080	3120	2040
LipY764_contig104	3480	4680	1200
LipY764_contig104	4920	16560	11640
LipY764_contig104	16800	17364	564
LipY764_contig105	0	2280	2280
LipY764_contig105	2520	7200	4680
LipY764_contig105	7440	8640	1200
LipY764_contig105	9960	10080	120
LipY764_contig106	960	1080	120
LipY764_contig106	1440	2040	600
LipY764_contig106	2160	4920	2760
LipY764_contig106	5040	5400	360
LipY764_contig106	5520	6480	960
LipY764_contig106	6600	8880	2280
LipY764_contig106	9240	9480	240
LipY764_contig106	11640	11760	120
LipY764_contig106	12600	12720	120
LipY764_contig106	13560	13680	120
LipY764_contig106	13800	13920	120
LipY764_contig106	14400	14520	120
LipY764_contig106	14640	15240	600
LipY764_contig106	15360	22920	7560
LipY764_contig106	23160	23520	360
LipY764_contig106	23640	24600	960
LipY764_contig106	24840	24960	120
LipY764_contig106	25200	25560	360
LipY764_contig106	25920	26040	120
LipY764_contig106	26160	26520	360
LipY764_contig106	26760	26880	120
LipY764_contig106	27000	27120	120
LipY764_contig106	27240	27480	240
LipY764_contig107	360	480	120
LipY764_contig107	1560	1920	360
LipY764_contig107	2280	2400	120
LipY764_contig107	2760	3000	240
LipY764_contig107	3600	3840	240
LipY764_contig107	3960	8880	4920
LipY764_contig107	9120	11280	2160
LipY764_contig107	11520	13680	2160
LipY764_contig107	13920	14160	240
LipY764_contig107	14400	14640	240
LipY764_contig107	16800	16920	120
LipY764_contig107	18240	18360	120
LipY764_contig107	18720	19080	360
LipY764_contig107	19320	19440	120
LipY764_contig107	19920	21640	1720
LipY764_contig108	0	600	600
LipY764_contig108	960	1440	480
LipY764_contig108	1560	1680	120
LipY764_contig108	1920	2760	840
LipY764_contig108	3240	3480	240
LipY764_contig108	3720	4320	600
LipY764_contig108	4560	5160	600
LipY764_contig109	120	5280	5160
LipY764_contig109	5640	9120	3480
LipY764_contig109	9600	9720	120
LipY764_contig109	9960	13027	3067
LipY764_contig11	240	1800	1560
LipY764_contig11	1920	3720	1800
LipY764_contig11	5040	5520	480
LipY764_contig11	5760	12720	6960
LipY764_contig11	12960	14040	1080
LipY764_contig11	14520	16320	1800
LipY764_contig11	16440	16560	120
LipY764_contig11	17760	18120	360
LipY764_contig11	18600	22320	3720
LipY764_contig11	22440	24000	1560
LipY764_contig11	24120	24480	360
LipY764_contig110	0	7560	7560
LipY764_contig110	7680	7800	120
LipY764_contig110	7920	11160	3240
LipY764_contig110	12480	12600	120
LipY764_contig111	120	5160	5040
LipY764_contig111	5760	6720	960
LipY764_contig111	6840	7440	600
LipY764_contig111	7560	8760	1200
LipY764_contig111	8880	12960	4080
LipY764_contig111	13680	16200	2520
LipY764_contig111	16320	16560	240
LipY764_contig111	16800	16920	120
LipY764_contig111	17040	17640	600
LipY764_contig111	17880	18120	240
LipY764_contig111	18240	18600	360
LipY764_contig111	18720	19080	360
LipY764_contig111	19200	19560	360
LipY764_contig111	21240	21840	600
LipY764_contig111	22200	23400	1200
LipY764_contig111	23880	27363	3483
LipY764_contig112	120	1200	1080
LipY764_contig112	1320	1440	120
LipY764_contig112	1800	2760	960
LipY764_contig112	2880	3240	360
LipY764_contig112	3360	3480	120
LipY764_contig112	3720	5612	1892
LipY764_contig113	0	4080	4080
LipY764_contig113	4200	4560	360
LipY764_contig113	4680	5280	600
LipY764_contig113	5400	7680	2280
LipY764_contig113	7800	11760	3960
LipY764_contig113	11880	12720	840
LipY764_contig113	12960	13920	960
LipY764_contig113	14040	20735	6695
LipY764_contig114	600	720	120
LipY764_contig114	840	960	120
LipY764_contig114	1080	1440	360
LipY764_contig114	1560	4440	2880
LipY764_contig114	4680	5280	600
LipY764_contig114	5400	5520	120
LipY764_contig114	5760	10080	4320
LipY764_contig114	10320	10920	600
LipY764_contig114	11040	11280	240
LipY764_contig114	11520	11640	120
LipY764_contig114	11760	12000	240
LipY764_contig114	12120	17160	5040
LipY764_contig114	17280	20280	3000
LipY764_contig114	20400	22440	2040
LipY764_contig114	22800	24840	2040
LipY764_contig114	24960	26040	1080
LipY764_contig114	26280	26400	120
LipY764_contig115	120	240	120
LipY764_contig115	360	480	120
LipY764_contig115	600	3033	2433
LipY764_contig116	0	4680	4680
LipY764_contig116	4920	5040	120
LipY764_contig116	5160	5760	600
LipY764_contig116	6000	6360	360
LipY764_contig116	6480	6600	120
LipY764_contig116	6720	6960	240
LipY764_contig117	0	120	120
LipY764_contig117	240	360	120
LipY764_contig117	840	1560	720
LipY764_contig117	1680	1920	240
LipY764_contig117	2040	2640	600
LipY764_contig117	2760	3000	240
LipY764_contig117	3600	3720	120
LipY764_contig117	3840	4080	240
LipY764_contig117	4320	4440	120
LipY764_contig117	4560	5040	480
LipY764_contig117	5160	5400	240
LipY764_contig117	5520	5640	120
LipY764_contig117	5880	6240	360
LipY764_contig117	6840	7440	600
LipY764_contig117	7680	7800	120
LipY764_contig117	8040	8280	240
LipY764_contig117	8880	9120	240
LipY764_contig117	9240	9480	240
LipY764_contig117	9600	9960	360
LipY764_contig117	10080	10920	840
LipY764_contig117	11040	11760	720
LipY764_contig117	11880	12120	240
LipY764_contig117	12240	14280	2040
LipY764_contig118	120	3480	3360
LipY764_contig118	3600	5280	1680
LipY764_contig118	5400	10560	5160
LipY764_contig118	10800	13602	2802
LipY764_contig119	0	2280	2280
LipY764_contig119	2520	4800	2280
LipY764_contig119	5040	7080	2040
LipY764_contig119	7200	8040	840
LipY764_contig119	8280	9960	1680
LipY764_contig119	10320	10560	240
LipY764_contig12	480	6120	5640
LipY764_contig12	6360	6960	600
LipY764_contig12	7080	8040	960
LipY764_contig12	8280	8400	120
LipY764_contig12	8520	8760	240
LipY764_contig12	8880	9240	360
LipY764_contig12	9360	12106	2746
LipY764_contig120	240	360	120
LipY764_contig120	1080	1200	120
LipY764_contig120	2160	2280	120
LipY764_contig120	2640	2760	120
LipY764_contig120	3120	3360	240
LipY764_contig120	3600	3720	120
LipY764_contig120	3840	5280	1440
LipY764_contig120	5400	6240	840
LipY764_contig120	6360	7800	1440
LipY764_contig120	8040	8160	120
LipY764_contig120	8520	8640	120
LipY764_contig120	9960	10200	240
LipY764_contig120	11160	11280	120
LipY764_contig120	11400	12000	600
LipY764_contig120	12120	13560	1440
LipY764_contig120	13800	14280	480
LipY764_contig120	14400	14760	360
LipY764_contig120	14880	15600	720
LipY764_contig120	15720	17880	2160
LipY764_contig120	18000	18840	840
LipY764_contig120	18960	19080	120
LipY764_contig120	19200	19320	120
LipY764_contig120	19800	19920	120
LipY764_contig120	20040	20280	240
LipY764_contig120	20760	20880	120
LipY764_contig120	21000	21360	360
LipY764_contig120	21600	21960	360
LipY764_contig120	22080	22320	240
LipY764_contig120	22440	23040	600
LipY764_contig120	23280	24600	1320
LipY764_contig121	0	360	360
LipY764_contig121	600	840	240
LipY764_contig121	1080	2160	1080
LipY764_contig121	2400	3480	1080
LipY764_contig121	3600	3840	240
LipY764_contig121	3960	4920	960
LipY764_contig121	5040	7820	2780
LipY764_contig122	0	1080	1080
LipY764_contig122	1200	1320	120
LipY764_contig122	1560	1920	360
LipY764_contig122	2040	3480	1440
LipY764_contig122	3720	5040	1320
LipY764_contig122	5160	5280	120
LipY764_contig122	5520	5760	240
LipY764_contig122	6120	10200	4080
LipY764_contig122	10320	16560	6240
LipY764_contig123	120	10320	10200
LipY764_contig123	10440	11400	960
LipY764_contig123	11520	13440	1920
LipY764_contig123	13800	18360	4560
LipY764_contig123	18480	18600	120
LipY764_contig123	18720	22440	3720
LipY764_contig123	22560	24720	2160
LipY764_contig124	0	3240	3240
LipY764_contig124	3600	7800	4200
LipY764_contig124	7920	10800	2880
LipY764_contig124	10920	11880	960
LipY764_contig124	12000	17040	5040
LipY764_contig124	17400	21240	3840
LipY764_contig124	21480	24480	3000
LipY764_contig125	720	1440	720
LipY764_contig125	1680	2640	960
LipY764_contig125	2760	2880	120
LipY764_contig125	3000	3960	960
LipY764_contig125	4080	4200	120
LipY764_contig125	5160	5280	120
LipY764_contig125	5400	5520	120
LipY764_contig125	8880	9000	120
LipY764_contig125	9480	9840	360
LipY764_contig125	10320	10440	120
LipY764_contig125	10800	10920	120
LipY764_contig125	11040	11160	120
LipY764_contig125	11280	11400	120
LipY764_contig125	11640	11760	120
LipY764_contig125	11880	12720	840
LipY764_contig125	12960	13440	480
LipY764_contig125	13560	16800	3240
LipY764_contig125	17040	17760	720
LipY764_contig125	17880	18120	240
LipY764_contig125	18240	18360	120
LipY764_contig125	18600	18840	240
LipY764_contig125	18960	19080	120
LipY764_contig125	19320	19440	120
LipY764_contig125	20640	21120	480
LipY764_contig125	21240	21480	240
LipY764_contig125	21720	22080	360
LipY764_contig125	22560	22680	120
LipY764_contig125	22920	23160	240
LipY764_contig125	23280	24240	960
LipY764_contig125	24422	24542	120
LipY764_contig126	240	480	240
LipY764_contig126	600	1080	480
LipY764_contig126	1200	2520	1320
LipY764_contig126	2640	3360	720
LipY764_contig126	3600	4320	720
LipY764_contig126	4680	5520	840
LipY764_contig126	5760	7560	1800
LipY764_contig126	7680	9480	1800
LipY764_contig126	9720	10080	360
LipY764_contig126	10320	13800	3480
LipY764_contig126	14040	18360	4320
LipY764_contig126	18480	19440	960
LipY764_contig126	19560	22800	3240
LipY764_contig126	23040	23520	480
LipY764_contig126	24000	24120	120
LipY764_contig126	24240	24504	264
LipY764_contig127	240	960	720
LipY764_contig127	1080	11640	10560
LipY764_contig127	11880	12720	840
LipY764_contig127	13080	13283	203
LipY764_contig128	120	240	120
LipY764_contig128	360	720	360
LipY764_contig128	840	1440	600
LipY764_contig128	1560	2400	840
LipY764_contig128	3000	3120	120
LipY764_contig128	3360	3480	120
LipY764_contig128	3960	4200	240
LipY764_contig128	4560	4680	120
LipY764_contig128	5040	5160	120
LipY764_contig128	5520	7560	2040
LipY764_contig128	7800	8040	240
LipY764_contig128	8760	12960	4200
LipY764_contig128	13080	18840	5760
LipY764_contig128	19200	19680	480
LipY764_contig128	19920	20160	240
LipY764_contig128	20880	21000	120
LipY764_contig128	21120	21720	600
LipY764_contig128	21840	21960	120
LipY764_contig128	22200	22800	600
LipY764_contig128	23280	24000	720
LipY764_contig129	120	3120	3000
LipY764_contig129	3240	3840	600
LipY764_contig129	4080	6480	2400
LipY764_contig129	6720	7132	412
LipY764_contig13	0	6240	6240
LipY764_contig13	6840	10200	3360
LipY764_contig13	10680	10800	120
LipY764_contig13	10920	15480	4560
LipY764_contig130	0	2040	2040
LipY764_contig130	2400	5280	2880
LipY764_contig130	5400	6960	1560
LipY764_contig130	7080	9958	2878
LipY764_contig131	120	1080	960
LipY764_contig131	1320	1920	600
LipY764_contig131	2400	5160	2760
LipY764_contig132	0	960	960
LipY764_contig132	1200	7926	6726
LipY764_contig133	120	1920	1800
LipY764_contig133	2040	3600	1560
LipY764_contig133	3840	6000	2160
LipY764_contig133	6120	7440	1320
LipY764_contig133	7800	11400	3600
LipY764_contig133	11520	11640	120
LipY764_contig133	11880	12240	360
LipY764_contig133	12600	18960	6360
LipY764_contig133	19320	22560	3240
LipY764_contig133	22680	23160	480
LipY764_contig134	600	1920	1320
LipY764_contig134	2040	2760	720
LipY764_contig134	2880	3120	240
LipY764_contig134	3240	3360	120
LipY764_contig134	3480	4080	600
LipY764_contig134	4320	4680	360
LipY764_contig134	5160	5880	720
LipY764_contig134	6000	6240	240
LipY764_contig134	6480	10560	4080
LipY764_contig135	0	4200	4200
LipY764_contig135	4320	5400	1080
LipY764_contig135	5520	6240	720
LipY764_contig135	6480	10200	3720
LipY764_contig135	10320	11520	1200
LipY764_contig135	11760	12480	720
LipY764_contig136	1440	2760	1320
LipY764_contig136	2880	3000	120
LipY764_contig136	3120	5155	2035
LipY764_contig137	0	544	544
LipY764_contig138	0	480	480
LipY764_contig138	600	840	240
LipY764_contig138	960	1320	360
LipY764_contig138	1440	1920	480
LipY764_contig138	2040	16601	14561
LipY764_contig139	120	6240	6120
LipY764_contig139	9360	9480	120
LipY764_contig139	9600	9720	120
LipY764_contig139	9960	10200	240
LipY764_contig139	10560	11040	480
LipY764_contig139	11160	13560	2400
LipY764_contig139	13920	14160	240
LipY764_contig139	14400	14520	120
LipY764_contig139	14640	15240	600
LipY764_contig139	15360	15480	120
LipY764_contig139	15600	15720	120
LipY764_contig139	16080	16200	120
LipY764_contig139	16560	16680	120
LipY764_contig139	17040	17160	120
LipY764_contig139	17520	18720	1200
LipY764_contig139	18840	20520	1680
LipY764_contig139	20640	22680	2040
LipY764_contig139	22800	23280	480
LipY764_contig14	120	1560	1440
LipY764_contig14	1680	18960	17280
LipY764_contig14	19200	21240	2040
LipY764_contig14	21600	29760	8160
LipY764_contig14	29880	31560	1680
LipY764_contig14	31680	31920	240
LipY764_contig14	32040	33480	1440
LipY764_contig14	33600	34920	1320
LipY764_contig14	35400	37320	1920
LipY764_contig14	38400	38760	360
LipY764_contig14	39360	40200	840
LipY764_contig14	40320	42000	1680
LipY764_contig14	42240	45480	3240
LipY764_contig14	45600	47760	2160
LipY764_contig14	48000	49320	1320
LipY764_contig14	49560	51600	2040
LipY764_contig14	51840	52800	960
LipY764_contig14	52920	54600	1680
LipY764_contig14	54720	55320	600
LipY764_contig140	1440	1560	120
LipY764_contig140	4680	5160	480
LipY764_contig140	5640	6000	360
LipY764_contig140	6120	6480	360
LipY764_contig140	6600	7398	798
LipY764_contig141	0	2760	2760
LipY764_contig141	2880	5280	2400
LipY764_contig141	5400	5520	120
LipY764_contig141	5640	7800	2160
LipY764_contig141	8280	8400	120
LipY764_contig141	9120	12720	3600
LipY764_contig141	12840	12960	120
LipY764_contig141	13080	13560	480
LipY764_contig141	13680	14400	720
LipY764_contig141	14520	15360	840
LipY764_contig142	240	480	240
LipY764_contig142	600	720	120
LipY764_contig142	840	1080	240
LipY764_contig142	1200	8640	7440
LipY764_contig142	8880	9360	480
LipY764_contig142	9600	11160	1560
LipY764_contig142	11280	13680	2400
LipY764_contig142	13920	17880	3960
LipY764_contig142	18000	22200	4200
LipY764_contig142	22320	22440	120
LipY764_contig142	22560	23400	840
LipY764_contig143	120	1080	960
LipY764_contig143	1200	1440	240
LipY764_contig143	1560	1800	240
LipY764_contig143	2040	3360	1320
LipY764_contig143	3480	7320	3840
LipY764_contig143	7560	10440	2880
LipY764_contig143	10680	12495	1815
LipY764_contig144	0	240	240
LipY764_contig144	360	6840	6480
LipY764_contig144	7080	9461	2381
LipY764_contig145	480	600	120
LipY764_contig145	720	1200	480
LipY764_contig145	1320	2028	708
LipY764_contig146	0	1560	1560
LipY764_contig146	2040	2160	120
LipY764_contig146	2280	10200	7920
LipY764_contig146	10560	11040	480
LipY764_contig146	11160	13608	2448
LipY764_contig147	240	3960	3720
LipY764_contig147	4680	4800	120
LipY764_contig148	0	4200	4200
LipY764_contig148	4320	6120	1800
LipY764_contig148	6840	6960	120
LipY764_contig148	7200	7560	360
LipY764_contig148	7680	7800	120
LipY764_contig148	8040	8880	840
LipY764_contig148	9120	9360	240
LipY764_contig148	9480	10080	600
LipY764_contig148	10200	10560	360
LipY764_contig148	11160	11280	120
LipY764_contig148	11400	11880	480
LipY764_contig148	12120	12360	240
LipY764_contig148	12480	12600	120
LipY764_contig148	13320	13440	120
LipY764_contig148	15480	15600	120
LipY764_contig148	16680	16800	120
LipY764_contig148	17040	17160	120
LipY764_contig148	17880	18120	240
LipY764_contig148	19080	19680	600
LipY764_contig148	19800	20040	240
LipY764_contig148	20160	20640	480
LipY764_contig148	21120	21360	240
LipY764_contig148	21480	21600	120
LipY764_contig148	21720	21840	120
LipY764_contig148	21960	22080	120
LipY764_contig148	22200	22320	120
LipY764_contig149	600	2520	1920
LipY764_contig149	2640	3360	720
LipY764_contig149	3480	3960	480
LipY764_contig149	4080	4320	240
LipY764_contig149	4440	4560	120
LipY764_contig149	4800	5760	960
LipY764_contig149	6000	6720	720
LipY764_contig149	7080	7200	120
LipY764_contig149	7320	7792	472
LipY764_contig15	1440	1560	120
LipY764_contig15	2520	2760	240
LipY764_contig15	3240	3360	120
LipY764_contig15	3480	8040	4560
LipY764_contig15	8280	11520	3240
LipY764_contig15	11760	12596	836
LipY764_contig150	0	120	120
LipY764_contig150	240	600	360
LipY764_contig150	720	960	240
LipY764_contig150	1200	1320	120
LipY764_contig150	1560	1680	120
LipY764_contig150	2280	2400	120
LipY764_contig150	2520	2760	240
LipY764_contig150	2880	3720	840
LipY764_contig150	3840	3960	120
LipY764_contig150	4080	4440	360
LipY764_contig150	4800	5520	720
LipY764_contig150	5640	6120	480
LipY764_contig150	6360	6720	360
LipY764_contig150	6840	10320	3480
LipY764_contig150	10800	12600	1800
LipY764_contig150	12840	12960	120
LipY764_contig150	13200	13320	120
LipY764_contig150	13440	13920	480
LipY764_contig151	840	1440	600
LipY764_contig151	1560	1680	120
LipY764_contig151	2040	2280	240
LipY764_contig151	2520	2640	120
LipY764_contig151	3120	3240	120
LipY764_contig151	3360	3720	360
LipY764_contig151	3840	4320	480
LipY764_contig151	4440	4560	120
LipY764_contig151	4800	5949	1149
LipY764_contig152	240	3360	3120
LipY764_contig152	3600	4320	720
LipY764_contig152	4440	5760	1320
LipY764_contig152	5880	6240	360
LipY764_contig152	6360	7320	960
LipY764_contig152	7440	8280	840
LipY764_contig152	8520	8880	360
LipY764_contig152	9120	9360	240
LipY764_contig152	9480	9960	480
LipY764_contig152	10080	10440	360
LipY764_contig152	10800	10920	120
LipY764_contig152	11040	11160	120
LipY764_contig152	11280	11640	360
LipY764_contig152	11760	12000	240
LipY764_contig152	12120	13920	1800
LipY764_contig152	14160	14520	360
LipY764_contig152	15360	15480	120
LipY764_contig153	120	2760	2640
LipY764_contig153	3000	5040	2040
LipY764_contig153	5280	9000	3720
LipY764_contig153	9120	9240	120
LipY764_contig153	9600	10334	734
LipY764_contig154	0	480	480
LipY764_contig154	600	720	120
LipY764_contig154	960	1080	120
LipY764_contig154	1320	1440	120
LipY764_contig154	1920	2280	360
LipY764_contig154	2520	2640	120
LipY764_contig154	2760	3000	240
LipY764_contig154	3120	3840	720
LipY764_contig154	3960	4560	600
LipY764_contig154	4920	5160	240
LipY764_contig154	5400	7080	1680
LipY764_contig154	7200	7680	480
LipY764_contig154	7920	8160	240
LipY764_contig154	8280	11156	2876
LipY764_contig155	0	120	120
LipY764_contig155	240	720	480
LipY764_contig155	960	1080	120
LipY764_contig155	1920	3600	1680
LipY764_contig155	3840	7440	3600
LipY764_contig155	7560	9000	1440
LipY764_contig155	9240	9960	720
LipY764_contig155	10200	11400	1200
LipY764_contig155	11760	12000	240
LipY764_contig155	12120	14280	2160
LipY764_contig155	14520	15960	1440
LipY764_contig155	16200	17407	1207
LipY764_contig156	0	3811	3811
LipY764_contig157	120	1200	1080
LipY764_contig157	1680	4440	2760
LipY764_contig157	4560	5160	600
LipY764_contig157	5760	5880	120
LipY764_contig157	6000	6120	120
LipY764_contig157	6240	6360	120
LipY764_contig157	7080	7200	120
LipY764_contig157	7320	7440	120
LipY764_contig157	9000	9120	120
LipY764_contig157	9480	9720	240
LipY764_contig157	10080	12480	2400
LipY764_contig157	12600	12720	120
LipY764_contig157	13200	13320	120
LipY764_contig157	14160	14280	120
LipY764_contig157	14880	15000	120
LipY764_contig157	17640	18000	360
LipY764_contig157	18240	19680	1440
LipY764_contig158	240	2040	1800
LipY764_contig158	2640	5400	2760
LipY764_contig158	5760	6720	960
LipY764_contig158	7200	7320	120
LipY764_contig158	7440	7680	240
LipY764_contig158	8160	8280	120
LipY764_contig158	8400	8520	120
LipY764_contig158	9120	9240	120
LipY764_contig158	9480	9720	240
LipY764_contig158	9960	10080	120
LipY764_contig158	10200	10320	120
LipY764_contig158	10440	13680	3240
LipY764_contig158	13920	14160	240
LipY764_contig158	14280	14400	120
LipY764_contig158	14520	15000	480
LipY764_contig158	15240	17520	2280
LipY764_contig158	17640	21000	3360
LipY764_contig159	120	3720	3600
LipY764_contig159	3960	4440	480
LipY764_contig159	4560	8280	3720
LipY764_contig159	8520	9120	600
LipY764_contig159	9240	10440	1200
LipY764_contig159	10920	12840	1920
LipY764_contig159	13080	14160	1080
LipY764_contig159	14520	14760	240
LipY764_contig159	14880	16200	1320
LipY764_contig159	19920	20040	120
LipY764_contig159	20400	20520	120
LipY764_contig159	20640	21000	360
LipY764_contig159	21120	21240	120
LipY764_contig159	21360	21569	209
LipY764_contig16	0	2400	2400
LipY764_contig16	2640	4080	1440
LipY764_contig16	4320	5280	960
LipY764_contig16	5400	10440	5040
LipY764_contig16	10800	12960	2160
LipY764_contig16	13080	13560	480
LipY764_contig16	13920	15000	1080
LipY764_contig16	15240	16080	840
LipY764_contig16	16200	17040	840
LipY764_contig16	17400	17640	240
LipY764_contig16	17760	17880	120
LipY764_contig16	18000	18120	120
LipY764_contig16	18240	18360	120
LipY764_contig16	18480	19200	720
LipY764_contig16	19320	19560	240
LipY764_contig16	19800	20280	480
LipY764_contig16	20640	21480	840
LipY764_contig16	21600	21720	120
LipY764_contig16	22200	22440	240
LipY764_contig16	22560	22680	120
LipY764_contig16	22920	23040	120
LipY764_contig16	23760	23880	120
LipY764_contig16	24000	24240	240
LipY764_contig16	24600	24840	240
LipY764_contig16	24960	27600	2640
LipY764_contig16	27840	29160	1320
LipY764_contig16	29400	31680	2280
LipY764_contig16	31800	32040	240
LipY764_contig16	32280	35040	2760
LipY764_contig16	35160	35280	120
LipY764_contig16	35760	36240	480
LipY764_contig16	36480	39120	2640
LipY764_contig16	39240	39360	120
LipY764_contig16	39600	40680	1080
LipY764_contig160	120	1080	960
LipY764_contig160	1440	3960	2520
LipY764_contig160	4200	4560	360
LipY764_contig160	4920	5040	120
LipY764_contig160	5880	6000	120
LipY764_contig160	8640	8760	120
LipY764_contig160	9840	10805	965
LipY764_contig161	0	480	480
LipY764_contig161	600	840	240
LipY764_contig161	1560	4320	2760
LipY764_contig161	5040	5160	120
LipY764_contig161	5520	5880	360
LipY764_contig161	6120	8640	2520
LipY764_contig161	9000	9960	960
LipY764_contig162	0	1080	1080
LipY764_contig162	1320	2040	720
LipY764_contig162	2160	5640	3480
LipY764_contig162	5880	13293	7413
LipY764_contig163	0	1080	1080
LipY764_contig163	1200	2040	840
LipY764_contig164	720	840	120
LipY764_contig164	2280	2520	240
LipY764_contig164	3240	3960	720
LipY764_contig164	4080	4200	120
LipY764_contig164	4320	5880	1560
LipY764_contig164	6120	6600	480
LipY764_contig164	9720	9840	120
LipY764_contig164	11160	11280	120
LipY764_contig164	11760	13680	1920
LipY764_contig164	14040	15600	1560
LipY764_contig164	15720	20520	4800
LipY764_contig164	20640	20760	120
LipY764_contig165	720	960	240
LipY764_contig165	1200	6480	5280
LipY764_contig165	6720	7200	480
LipY764_contig165	7440	9600	2160
LipY764_contig165	9840	17400	7560
LipY764_contig165	17880	19440	1560
LipY764_contig165	19680	21000	1320
LipY764_contig166	0	360	360
LipY764_contig166	600	7207	6607
LipY764_contig167	0	3120	3120
LipY764_contig167	3240	3360	120
LipY764_contig167	4320	12720	8400
LipY764_contig167	12960	13148	188
LipY764_contig168	0	600	600
LipY764_contig168	720	1080	360
LipY764_contig168	1200	3240	2040
LipY764_contig168	3480	4320	840
LipY764_contig168	4560	4800	240
LipY764_contig168	4920	5640	720
LipY764_contig168	5760	9480	3720
LipY764_contig168	9600	11900	2300
LipY764_contig169	0	240	240
LipY764_contig169	600	6600	6000
LipY764_contig169	6960	7080	120
LipY764_contig17	120	600	480
LipY764_contig17	840	1440	600
LipY764_contig17	1680	4440	2760
LipY764_contig17	4560	8160	3600
LipY764_contig17	8760	9240	480
LipY764_contig17	10200	14400	4200
LipY764_contig17	14640	16680	2040
LipY764_contig17	16920	17040	120
LipY764_contig17	17280	18120	840
LipY764_contig17	18360	25080	6720
LipY764_contig17	25320	30960	5640
LipY764_contig17	31200	31320	120
LipY764_contig17	31560	32040	480
LipY764_contig17	32400	36960	4560
LipY764_contig17	37200	42840	5640
LipY764_contig17	43080	46440	3360
LipY764_contig17	46560	47280	720
LipY764_contig17	47520	48600	1080
LipY764_contig17	48840	49800	960
LipY764_contig170	4440	5280	840
LipY764_contig170	5520	6960	1440
LipY764_contig170	7080	7920	840
LipY764_contig170	8520	9120	600
LipY764_contig170	9360	10320	960
LipY764_contig170	10440	10560	120
LipY764_contig170	11160	11280	120
LipY764_contig170	11520	11640	120
LipY764_contig170	12600	12840	240
LipY764_contig170	12960	13080	120
LipY764_contig170	13200	13800	600
LipY764_contig170	14040	16080	2040
LipY764_contig170	16200	16560	360
LipY764_contig170	16920	17040	120
LipY764_contig170	17160	17400	240
LipY764_contig170	19440	19560	120
LipY764_contig171	600	720	120
LipY764_contig171	1200	1920	720
LipY764_contig171	2040	2160	120
LipY764_contig171	3480	3720	240
LipY764_contig171	3960	4560	600
LipY764_contig171	9240	12000	2760
LipY764_contig171	12120	12240	120
LipY764_contig171	12600	13440	840
LipY764_contig171	13680	15840	2160
LipY764_contig171	16440	16560	120
LipY764_contig171	16680	16800	120
LipY764_contig171	17040	17280	240
LipY764_contig171	17400	17640	240
LipY764_contig171	17880	18120	240
LipY764_contig171	18240	18360	120
LipY764_contig171	18840	19440	600
LipY764_contig171	19560	19800	240
LipY764_contig171	20040	20160	120
LipY764_contig172	600	720	120
LipY764_contig172	1080	1200	120
LipY764_contig172	1320	1440	120
LipY764_contig172	3840	3960	120
LipY764_contig172	4080	4200	120
LipY764_contig172	7320	16554	9234
LipY764_contig173	0	1560	1560
LipY764_contig173	1800	1920	120
LipY764_contig173	2280	2400	120
LipY764_contig174	0	2400	2400
LipY764_contig174	2520	4680	2160
LipY764_contig174	5280	7200	1920
LipY764_contig174	7440	8400	960
LipY764_contig174	8640	9000	360
LipY764_contig174	9120	13920	4800
LipY764_contig174	14400	16920	2520
LipY764_contig174	17160	19920	2760
LipY764_contig175	120	480	360
LipY764_contig175	720	2760	2040
LipY764_contig175	3000	11280	8280
LipY764_contig175	11640	15240	3600
LipY764_contig175	15480	19560	4080
LipY764_contig176	2640	3000	360
LipY764_contig176	3480	5160	1680
LipY764_contig176	5400	8160	2760
LipY764_contig176	8640	8760	120
LipY764_contig176	9000	11520	2520
LipY764_contig176	11760	12600	840
LipY764_contig176	12720	12960	240
LipY764_contig176	13200	16800	3600
LipY764_contig176	16920	17280	360
LipY764_contig176	17400	18240	840
LipY764_contig176	18840	19680	840
LipY764_contig177	120	600	480
LipY764_contig177	720	960	240
LipY764_contig177	1080	4440	3360
LipY764_contig177	6360	12480	6120
LipY764_contig177	12600	13560	960
LipY764_contig177	13680	15600	1920
LipY764_contig177	16440	16560	120
LipY764_contig177	17400	17520	120
LipY764_contig177	18120	18240	120
LipY764_contig177	18480	18600	120
LipY764_contig177	18720	19320	600
LipY764_contig177	19440	19560	120
LipY764_contig178	240	1680	1440
LipY764_contig178	1800	5520	3720
LipY764_contig178	5640	7920	2280
LipY764_contig178	8040	9600	1560
LipY764_contig178	9960	12600	2640
LipY764_contig178	12960	14760	1800
LipY764_contig178	15240	15840	600
LipY764_contig178	16080	16200	120
LipY764_contig178	16320	16920	600
LipY764_contig178	17040	17640	600
LipY764_contig178	18480	18600	120
LipY764_contig179	0	1200	1200
LipY764_contig179	1320	3000	1680
LipY764_contig179	3120	5760	2640
LipY764_contig179	5880	6120	240
LipY764_contig179	6360	6720	360
LipY764_contig179	6960	7440	480
LipY764_contig179	7920	8040	120
LipY764_contig179	8400	8520	120
LipY764_contig179	8640	9120	480
LipY764_contig179	9240	9480	240
LipY764_contig179	9600	10440	840
LipY764_contig179	10560	11160	600
LipY764_contig179	11400	12480	1080
LipY764_contig179	12840	12960	120
LipY764_contig179	13080	13200	120
LipY764_contig179	13320	13560	240
LipY764_contig179	13680	13920	240
LipY764_contig179	14160	14280	120
LipY764_contig179	14520	14760	240
LipY764_contig179	15000	15480	480
LipY764_contig179	15600	15960	360
LipY764_contig179	16080	16200	120
LipY764_contig179	16920	17160	240
LipY764_contig179	17520	18240	720
LipY764_contig179	18360	18720	360
LipY764_contig179	19200	19320	120
LipY764_contig18	120	2640	2520
LipY764_contig18	3120	3240	120
LipY764_contig18	3360	4320	960
LipY764_contig18	4680	5160	480
LipY764_contig18	5280	5400	120
LipY764_contig18	5880	6360	480
LipY764_contig18	6840	7080	240
LipY764_contig18	7320	8280	960
LipY764_contig18	8640	14400	5760
LipY764_contig18	14640	25920	11280
LipY764_contig18	26040	26160	120
LipY764_contig18	26280	26520	240
LipY764_contig18	26640	26760	120
LipY764_contig18	27000	27120	120
LipY764_contig18	27240	27840	600
LipY764_contig18	28200	30840	2640
LipY764_contig18	31320	31440	120
LipY764_contig18	31680	31800	120
LipY764_contig18	31920	32400	480
LipY764_contig18	32640	33240	600
LipY764_contig18	33360	34080	720
LipY764_contig18	34200	34468	268
LipY764_contig180	120	240	120
LipY764_contig180	720	960	240
LipY764_contig180	1080	2880	1800
LipY764_contig180	3120	3840	720
LipY764_contig180	3960	5280	1320
LipY764_contig180	5640	6240	600
LipY764_contig180	6360	8040	1680
LipY764_contig180	8160	10080	1920
LipY764_contig180	10440	10560	120
LipY764_contig180	10800	11280	480
LipY764_contig180	11400	11520	120
LipY764_contig180	17040	17280	240
LipY764_contig180	17520	17640	120
LipY764_contig180	17760	18713	953
LipY764_contig181	0	2640	2640
LipY764_contig181	2760	9093	6333
LipY764_contig182	0	1320	1320
LipY764_contig182	1560	4560	3000
LipY764_contig182	4680	5280	600
LipY764_contig182	6240	7800	1560
LipY764_contig182	8040	8760	720
LipY764_contig182	8880	9480	600
LipY764_contig183	0	5880	5880
LipY764_contig183	6120	7080	960
LipY764_contig183	7320	7920	600
LipY764_contig183	8160	8520	360
LipY764_contig183	8640	11400	2760
LipY764_contig183	11520	12000	480
LipY764_contig183	12120	12240	120
LipY764_contig183	12480	13200	720
LipY764_contig183	13320	15480	2160
LipY764_contig183	15600	16440	840
LipY764_contig183	16920	19319	2399
LipY764_contig184	120	958	838
LipY764_contig185	360	480	120
LipY764_contig185	1200	1320	120
LipY764_contig185	1560	1680	120
LipY764_contig185	2400	2520	120
LipY764_contig185	2640	2760	120
LipY764_contig185	3480	3600	120
LipY764_contig185	3720	3840	120
LipY764_contig185	3960	6120	2160
LipY764_contig185	6240	6360	120
LipY764_contig185	6480	8760	2280
LipY764_contig185	9120	12840	3720
LipY764_contig185	12960	13920	960
LipY764_contig185	14040	14160	120
LipY764_contig185	14280	14400	120
LipY764_contig185	14640	15240	600
LipY764_contig185	15360	15960	600
LipY764_contig185	16080	16320	240
LipY764_contig185	16920	17040	120
LipY764_contig185	17400	17520	120
LipY764_contig186	2520	2880	360
LipY764_contig186	3000	6000	3000
LipY764_contig186	6240	8040	1800
LipY764_contig186	8280	14640	6360
LipY764_contig186	15000	15480	480
LipY764_contig186	15600	16440	840
LipY764_contig186	16680	18960	2280
LipY764_contig187	120	720	600
LipY764_contig187	960	5400	4440
LipY764_contig187	5520	8640	3120
LipY764_contig187	9120	9360	240
LipY764_contig187	9600	9720	120
LipY764_contig187	9960	11040	1080
LipY764_contig187	11280	11520	240
LipY764_contig187	11640	12301	661
LipY764_contig188	0	4920	4920
LipY764_contig189	360	600	240
LipY764_contig189	840	1680	840
LipY764_contig189	1800	2760	960
LipY764_contig189	2880	3000	120
LipY764_contig189	3120	3480	360
LipY764_contig189	3600	3720	120
LipY764_contig189	3840	10800	6960
LipY764_contig189	11280	12720	1440
LipY764_contig189	12840	15000	2160
LipY764_contig189	15120	16320	1200
LipY764_contig189	17400	17760	360
LipY764_contig189	18120	18240	120
LipY764_contig19	0	4800	4800
LipY764_contig19	5280	10653	5373
LipY764_contig190	0	3000	3000
LipY764_contig190	3120	3360	240
LipY764_contig190	3480	3960	480
LipY764_contig190	4080	10320	6240
LipY764_contig190	10920	12120	1200
LipY764_contig190	12360	13800	1440
LipY764_contig190	13920	14040	120
LipY764_contig190	14160	18684	4524
LipY764_contig191	0	360	360
LipY764_contig191	600	3000	2400
LipY764_contig191	3120	3840	720
LipY764_contig191	3960	4320	360
LipY764_contig191	4440	4560	120
LipY764_contig191	4680	4800	120
LipY764_contig191	4920	5280	360
LipY764_contig191	5400	5760	360
LipY764_contig191	5880	10560	4680
LipY764_contig191	10680	11760	1080
LipY764_contig191	11880	13560	1680
LipY764_contig191	13680	14040	360
LipY764_contig191	14160	14400	240
LipY764_contig191	14520	14640	120
LipY764_contig191	14880	16440	1560
LipY764_contig191	16560	18639	2079
LipY764_contig192	240	600	360
LipY764_contig192	840	3600	2760
LipY764_contig192	3720	6840	3120
LipY764_contig192	6960	11520	4560
LipY764_contig192	12600	14160	1560
LipY764_contig192	14520	16680	2160
LipY764_contig192	16800	17640	840
LipY764_contig192	17760	17880	120
LipY764_contig193	0	1320	1320
LipY764_contig193	1560	2520	960
LipY764_contig193	2880	6000	3120
LipY764_contig193	6120	6720	600
LipY764_contig193	6960	11280	4320
LipY764_contig193	11520	12000	480
LipY764_contig193	12240	12360	120
LipY764_contig193	12480	14280	1800
LipY764_contig193	14520	18301	3781
LipY764_contig194	960	1080	120
LipY764_contig194	1320	12000	10680
LipY764_contig194	12120	14160	2040
LipY764_contig194	15240	15480	240
LipY764_contig194	15600	15720	120
LipY764_contig194	16320	16440	120
LipY764_contig194	17400	17760	360
LipY764_contig195	360	720	360
LipY764_contig195	840	1929	1089
LipY764_contig196	0	3240	3240
LipY764_contig196	3480	4320	840
LipY764_contig196	4560	4920	360
LipY764_contig196	5160	7080	1920
LipY764_contig196	7680	8160	480
LipY764_contig196	8280	12720	4440
LipY764_contig196	12960	14880	1920
LipY764_contig196	15120	16680	1560
LipY764_contig196	16800	16920	120
LipY764_contig196	17040	17520	480
LipY764_contig197	0	12240	12240
LipY764_contig197	12480	13200	720
LipY764_contig197	13320	13560	240
LipY764_contig197	13800	14040	240
LipY764_contig197	14160	14400	240
LipY764_contig197	14520	15000	480
LipY764_contig197	15120	15720	600
LipY764_contig197	15960	16080	120
LipY764_contig197	16560	16680	120
LipY764_contig197	16920	17040	120
LipY764_contig197	17280	17400	120
LipY764_contig198	480	600	120
LipY764_contig198	720	3720	3000
LipY764_contig198	4080	5400	1320
LipY764_contig198	5880	6120	240
LipY764_contig198	6480	7440	960
LipY764_contig198	7680	8880	1200
LipY764_contig198	9000	11760	2760
LipY764_contig198	12120	12480	360
LipY764_contig198	12600	13200	600
LipY764_contig198	13320	13440	120
LipY764_contig198	13560	13680	120
LipY764_contig198	14160	14400	240
LipY764_contig198	14640	15000	360
LipY764_contig198	15720	15840	120
LipY764_contig198	16200	16320	120
LipY764_contig198	17160	17280	120
LipY764_contig198	17640	17760	120
LipY764_contig199	240	360	120
LipY764_contig199	720	1080	360
LipY764_contig199	1800	3360	1560
LipY764_contig199	3480	3960	480
LipY764_contig199	7560	9240	1680
LipY764_contig199	9360	9480	120
LipY764_contig199	9840	10440	600
LipY764_contig199	10680	11760	1080
LipY764_contig199	11880	13080	1200
LipY764_contig199	13200	13440	240
LipY764_contig199	13560	14280	720
LipY764_contig199	14520	14640	120
LipY764_contig2	120	240	120
LipY764_contig2	360	1080	720
LipY764_contig2	1200	4080	2880
LipY764_contig2	4320	10560	6240
LipY764_contig2	10680	13440	2760
LipY764_contig2	13680	18240	4560
LipY764_contig2	18480	23760	5280
LipY764_contig2	24000	24720	720
LipY764_contig2	24840	27120	2280
LipY764_contig2	27240	28560	1320
LipY764_contig2	29280	30960	1680
LipY764_contig2	31440	31920	480
LipY764_contig2	32400	36960	4560
LipY764_contig2	37200	38760	1560
LipY764_contig2	39480	39600	120
LipY764_contig2	41040	41640	600
LipY764_contig2	42000	42360	360
LipY764_contig2	42840	43800	960
LipY764_contig2	43920	44040	120
LipY764_contig2	44160	44880	720
LipY764_contig2	45120	45240	120
LipY764_contig2	45360	46560	1200
LipY764_contig2	47280	54960	7680
LipY764_contig2	55080	55320	240
LipY764_contig2	55440	55680	240
LipY764_contig2	56040	56160	120
LipY764_contig2	56280	67707	11427
LipY764_contig20	240	360	120
LipY764_contig20	480	1320	840
LipY764_contig20	1800	2160	360
LipY764_contig20	2400	2520	120
LipY764_contig20	2880	3360	480
LipY764_contig20	3480	3720	240
LipY764_contig20	3840	4560	720
LipY764_contig20	4680	5160	480
LipY764_contig20	5640	7200	1560
LipY764_contig20	7560	7680	120
LipY764_contig20	7800	8280	480
LipY764_contig20	8400	11880	3480
LipY764_contig20	12120	13320	1200
LipY764_contig20	13440	13920	480
LipY764_contig20	14040	14640	600
LipY764_contig20	14760	21240	6480
LipY764_contig20	21480	23400	1920
LipY764_contig20	25320	25440	120
LipY764_contig20	25680	25800	120
LipY764_contig20	26160	26280	120
LipY764_contig20	26520	26640	120
LipY764_contig20	27240	27360	120
LipY764_contig20	28440	28680	240
LipY764_contig20	30240	30480	240
LipY764_contig20	30840	30960	120
LipY764_contig20	31200	31560	360
LipY764_contig20	31680	32040	360
LipY764_contig20	32160	32400	240
LipY764_contig20	32520	34320	1800
LipY764_contig20	34440	37080	2640
LipY764_contig20	37320	40680	3360
LipY764_contig20	40800	42360	1560
LipY764_contig20	42480	42600	120
LipY764_contig20	42960	43080	120
LipY764_contig20	45360	45480	120
LipY764_contig201	240	8880	8640
LipY764_contig201	9000	9480	480
LipY764_contig201	9600	10320	720
LipY764_contig201	10560	17400	6840
LipY764_contig202	120	3600	3480
LipY764_contig202	3840	4920	1080
LipY764_contig202	5160	5640	480
LipY764_contig202	6000	12480	6480
LipY764_contig202	12600	15960	3360
LipY764_contig202	16080	16920	840
LipY764_contig203	120	600	480
LipY764_contig203	720	3240	2520
LipY764_contig203	3360	3960	600
LipY764_contig203	4200	4320	120
LipY764_contig203	4920	6960	2040
LipY764_contig203	7440	9720	2280
LipY764_contig203	9960	11400	1440
LipY764_contig203	11640	15000	3360
LipY764_contig203	15120	15360	240
LipY764_contig203	15480	15600	120
LipY764_contig203	15720	16560	840
LipY764_contig204	0	4920	4920
LipY764_contig204	5400	6960	1560
LipY764_contig205	3840	5520	1680
LipY764_contig205	5760	6360	600
LipY764_contig205	6600	13440	6840
LipY764_contig205	13560	13680	120
LipY764_contig205	13800	15960	2160
LipY764_contig206	1200	1320	120
LipY764_contig206	1560	1680	120
LipY764_contig206	2040	2160	120
LipY764_contig206	3360	3480	120
LipY764_contig206	4440	8040	3600
LipY764_contig206	8520	11160	2640
LipY764_contig206	11400	14520	3120
LipY764_contig206	14760	16200	1440
LipY764_contig207	120	840	720
LipY764_contig207	1080	2880	1800
LipY764_contig207	3120	5640	2520
LipY764_contig207	5880	6240	360
LipY764_contig207	6360	6518	158
LipY764_contig208	0	5160	5160
LipY764_contig208	5280	6120	840
LipY764_contig208	6240	6600	360
LipY764_contig208	6840	8640	1800
LipY764_contig208	8880	9358	478
LipY764_contig209	960	1200	240
LipY764_contig209	1560	1680	120
LipY764_contig209	1800	1920	120
LipY764_contig209	2040	2280	240
LipY764_contig209	2400	2520	120
LipY764_contig209	2640	2880	240
LipY764_contig209	3000	3240	240
LipY764_contig209	3480	3720	240
LipY764_contig209	4080	5160	1080
LipY764_contig209	5280	9840	4560
LipY764_contig209	9960	10080	120
LipY764_contig209	10200	10560	360
LipY764_contig209	10800	11160	360
LipY764_contig209	11280	11400	120
LipY764_contig209	11520	11880	360
LipY764_contig209	12000	12240	240
LipY764_contig209	12360	12960	600
LipY764_contig209	13200	14040	840
LipY764_contig209	14400	15720	1320
LipY764_contig209	15840	16254	414
LipY764_contig21	0	8160	8160
LipY764_contig21	8400	8520	120
LipY764_contig21	8640	11520	2880
LipY764_contig21	11880	12090	210
LipY764_contig210	960	1080	120
LipY764_contig210	1440	7800	6360
LipY764_contig210	8760	8880	120
LipY764_contig210	9000	14520	5520
LipY764_contig210	14640	16080	1440
LipY764_contig211	0	10440	10440
LipY764_contig211	10560	12120	1560
LipY764_contig211	12360	14880	2520
LipY764_contig211	15000	15120	120
LipY764_contig211	15360	15840	480
LipY764_contig212	0	240	240
LipY764_contig212	360	480	120
LipY764_contig212	600	720	120
LipY764_contig212	840	960	120
LipY764_contig212	1200	2040	840
LipY764_contig212	2160	2280	120
LipY764_contig212	2640	9000	6360
LipY764_contig212	9240	13440	4200
LipY764_contig212	13680	14640	960
LipY764_contig212	14760	15120	360
LipY764_contig212	15240	15600	360
LipY764_contig212	15720	15960	240
LipY764_contig213	120	1560	1440
LipY764_contig213	1680	10680	9000
LipY764_contig213	10920	11400	480
LipY764_contig213	11640	12720	1080
LipY764_contig213	12960	16021	3061
LipY764_contig214	480	2640	2160
LipY764_contig214	2760	5640	2880
LipY764_contig214	5880	6720	840
LipY764_contig214	8280	8400	120
LipY764_contig214	10320	10440	120
LipY764_contig214	11280	11400	120
LipY764_contig214	11760	11880	120
LipY764_contig214	12480	13200	720
LipY764_contig214	13320	13560	240
LipY764_contig214	13680	13920	240
LipY764_contig214	14160	14280	120
LipY764_contig214	14400	14520	120
LipY764_contig214	14640	15240	600
LipY764_contig214	15480	15991	511
LipY764_contig215	120	2280	2160
LipY764_contig215	2400	6600	4200
LipY764_contig215	6720	6840	120
LipY764_contig215	7200	7320	120
LipY764_contig215	7440	8106	666
LipY764_contig216	0	480	480
LipY764_contig216	720	840	120
LipY764_contig216	1080	5400	4320
LipY764_contig216	6000	6120	120
LipY764_contig216	6480	6600	120
LipY764_contig216	6840	7181	341
LipY764_contig217	120	5520	5400
LipY764_contig217	6000	8160	2160
LipY764_contig217	8400	8520	120
LipY764_contig218	1200	3840	2640
LipY764_contig218	4200	4495	295
LipY764_contig219	480	3720	3240
LipY764_contig219	3960	4920	960
LipY764_contig219	5160	5760	600
LipY764_contig219	5880	6000	120
LipY764_contig219	6240	6360	120
LipY764_contig219	6720	6840	120
LipY764_contig219	7320	7440	120
LipY764_contig219	7560	7680	120
LipY764_contig219	7800	7920	120
LipY764_contig219	8040	8520	480
LipY764_contig219	8640	10440	1800
LipY764_contig219	10560	10920	360
LipY764_contig219	11040	11760	720
LipY764_contig219	11880	13200	1320
LipY764_contig219	13320	14520	1200
LipY764_contig22	0	2160	2160
LipY764_contig22	2280	4320	2040
LipY764_contig22	4560	7560	3000
LipY764_contig22	7800	23640	15840
LipY764_contig22	23880	24212	332
LipY764_contig220	2760	2880	120
LipY764_contig220	3120	4920	1800
LipY764_contig220	5160	7440	2280
LipY764_contig220	7920	13440	5520
LipY764_contig220	13680	15120	1440
LipY764_contig221	0	240	240
LipY764_contig221	360	2880	2520
LipY764_contig221	3000	3120	120
LipY764_contig221	3240	3480	240
LipY764_contig221	3720	4080	360
LipY764_contig221	4320	7200	2880
LipY764_contig221	7320	7440	120
LipY764_contig221	7560	7800	240
LipY764_contig221	7920	12480	4560
LipY764_contig221	12600	12960	360
LipY764_contig221	13200	13320	120
LipY764_contig221	13440	13920	480
LipY764_contig221	14160	14280	120
LipY764_contig221	14400	14520	120
LipY764_contig221	14640	14760	120
LipY764_contig221	14880	15000	120
LipY764_contig221	15120	15394	274
LipY764_contig222	240	2280	2040
LipY764_contig222	2640	2760	120
LipY764_contig222	3600	3720	120
LipY764_contig222	3960	4080	120
LipY764_contig222	4200	4680	480
LipY764_contig222	4920	5280	360
LipY764_contig222	5400	5520	120
LipY764_contig222	5880	6000	120
LipY764_contig222	6240	6360	120
LipY764_contig222	6480	7080	600
LipY764_contig222	7200	7440	240
LipY764_contig222	7680	9480	1800
LipY764_contig222	9840	15240	5400
LipY764_contig223	480	3960	3480
LipY764_contig223	4320	6600	2280
LipY764_contig223	6840	13800	6960
LipY764_contig224	0	4200	4200
LipY764_contig224	4320	6480	2160
LipY764_contig224	6840	10080	3240
LipY764_contig224	10200	15120	4920
LipY764_contig225	360	480	120
LipY764_contig225	1080	1320	240
LipY764_contig225	1440	1560	120
LipY764_contig225	1680	1800	120
LipY764_contig225	2520	2640	120
LipY764_contig225	2880	4320	1440
LipY764_contig225	4440	4560	120
LipY764_contig225	4680	4800	120
LipY764_contig225	4920	5760	840
LipY764_contig225	5880	7440	1560
LipY764_contig225	7560	9600	2040
LipY764_contig225	9720	9960	240
LipY764_contig225	10320	11880	1560
LipY764_contig225	12240	12360	120
LipY764_contig225	12600	12720	120
LipY764_contig225	12840	14040	1200
LipY764_contig225	14280	14640	360
LipY764_contig225	14760	15000	240
LipY764_contig226	240	360	120
LipY764_contig226	480	600	120
LipY764_contig226	1560	2160	600
LipY764_contig226	2280	3480	1200
LipY764_contig226	3720	7080	3360
LipY764_contig226	7320	9720	2400
LipY764_contig226	9960	10080	120
LipY764_contig226	10320	10440	120
LipY764_contig226	10560	10800	240
LipY764_contig226	11280	11880	600
LipY764_contig226	12000	12240	240
LipY764_contig226	12360	12600	240
LipY764_contig226	12720	12960	240
LipY764_contig226	13080	13200	120
LipY764_contig226	13440	14040	600
LipY764_contig226	14160	14280	120
LipY764_contig226	14880	15000	120
LipY764_contig227	360	480	120
LipY764_contig227	600	720	120
LipY764_contig227	960	1080	120
LipY764_contig227	1200	1320	120
LipY764_contig227	1440	1920	480
LipY764_contig227	2040	2400	360
LipY764_contig227	2640	2760	120
LipY764_contig227	2880	3162	282
LipY764_contig228	120	360	240
LipY764_contig228	480	720	240
LipY764_contig228	960	1200	240
LipY764_contig228	1320	3960	2640
LipY764_contig228	4080	4320	240
LipY764_contig228	4440	7560	3120
LipY764_contig228	7680	10080	2400
LipY764_contig228	10200	11160	960
LipY764_contig229	960	1800	840
LipY764_contig229	2040	2520	480
LipY764_contig229	2640	6000	3360
LipY764_contig229	6240	6840	600
LipY764_contig229	6960	7440	480
LipY764_contig229	7680	14640	6960
LipY764_contig23	1680	1800	120
LipY764_contig23	1920	2280	360
LipY764_contig23	2400	2760	360
LipY764_contig23	5640	5760	120
LipY764_contig230	120	720	600
LipY764_contig230	960	3600	2640
LipY764_contig230	4440	4560	120
LipY764_contig230	5040	6000	960
LipY764_contig230	6240	6360	120
LipY764_contig230	6600	9480	2880
LipY764_contig230	9720	10560	840
LipY764_contig230	10800	12120	1320
LipY764_contig230	12240	12360	120
LipY764_contig230	12480	12720	240
LipY764_contig230	12840	13080	240
LipY764_contig230	13440	13800	360
LipY764_contig230	13920	14160	240
LipY764_contig230	14280	14640	360
LipY764_contig231	120	240	120
LipY764_contig231	2280	2640	360
LipY764_contig231	2760	4440	1680
LipY764_contig231	4680	5760	1080
LipY764_contig231	5880	6000	120
LipY764_contig231	6240	6360	120
LipY764_contig231	6480	7080	600
LipY764_contig232	480	600	120
LipY764_contig232	2280	3000	720
LipY764_contig232	3240	3480	240
LipY764_contig232	3720	3840	120
LipY764_contig232	3960	4080	120
LipY764_contig233	720	960	240
LipY764_contig233	1080	1440	360
LipY764_contig233	4440	9480	5040
LipY764_contig233	9720	9840	120
LipY764_contig233	10080	10440	360
LipY764_contig233	10560	10680	120
LipY764_contig233	10800	10920	120
LipY764_contig233	11040	11520	480
LipY764_contig233	12120	14739	2619
LipY764_contig234	1080	3840	2760
LipY764_contig234	4320	4800	480
LipY764_contig234	5400	6600	1200
LipY764_contig234	6840	8520	1680
LipY764_contig234	8640	9600	960
LipY764_contig234	9720	10200	480
LipY764_contig234	10320	11040	720
LipY764_contig234	11160	11520	360
LipY764_contig234	11640	12240	600
LipY764_contig234	12360	12480	120
LipY764_contig234	12600	14724	2124
LipY764_contig235	2520	3360	840
LipY764_contig235	3480	4080	600
LipY764_contig235	4320	4920	600
LipY764_contig235	5280	6960	1680
LipY764_contig235	7320	10320	3000
LipY764_contig235	10440	14592	4152
LipY764_contig236	0	7440	7440
LipY764_contig236	7680	11640	3960
LipY764_contig236	11760	14520	2760
LipY764_contig237	0	1680	1680
LipY764_contig237	1920	2280	360
LipY764_contig238	2040	2160	120
LipY764_contig238	2400	2520	120
LipY764_contig238	2640	3120	480
LipY764_contig238	3240	3360	120
LipY764_contig238	3960	4080	120
LipY764_contig238	4200	4320	120
LipY764_contig238	4440	4560	120
LipY764_contig238	4800	4920	120
LipY764_contig238	5040	5760	720
LipY764_contig238	5880	6960	1080
LipY764_contig238	7200	7320	120
LipY764_contig238	7440	7680	240
LipY764_contig238	7800	7920	120
LipY764_contig238	8160	8280	120
LipY764_contig238	8520	8640	120
LipY764_contig238	9120	9240	120
LipY764_contig238	9840	9960	120
LipY764_contig238	10200	10320	120
LipY764_contig238	10800	10920	120
LipY764_contig238	11040	11280	240
LipY764_contig239	120	1440	1320
LipY764_contig239	1800	2160	360
LipY764_contig239	2280	2520	240
LipY764_contig239	2640	3120	480
LipY764_contig239	3360	4200	840
LipY764_contig239	4320	6480	2160
LipY764_contig239	7680	8760	1080
LipY764_contig239	8880	11160	2280
LipY764_contig239	11400	13440	2040
LipY764_contig239	13680	14355	675
LipY764_contig24	0	2880	2880
LipY764_contig24	3000	9000	6000
LipY764_contig24	9120	9240	120
LipY764_contig24	10080	19560	9480
LipY764_contig24	19680	19920	240
LipY764_contig24	20400	21720	1320
LipY764_contig24	21840	26400	4560
LipY764_contig24	26640	26760	120
LipY764_contig24	28680	29040	360
LipY764_contig24	29400	29520	120
LipY764_contig24	29880	32520	2640
LipY764_contig24	32640	35040	2400
LipY764_contig24	35280	37800	2520
LipY764_contig24	39360	45120	5760
LipY764_contig240	240	360	120
LipY764_contig240	2640	6993	4353
LipY764_contig241	0	4320	4320
LipY764_contig241	4440	6480	2040
LipY764_contig242	0	120	120
LipY764_contig242	240	9600	9360
LipY764_contig242	9840	14198	4358
LipY764_contig243	240	1320	1080
LipY764_contig243	1440	2640	1200
LipY764_contig243	2880	5640	2760
LipY764_contig243	6360	10800	4440
LipY764_contig243	10920	11040	120
LipY764_contig243	11160	11280	120
LipY764_contig243	11400	13080	1680
LipY764_contig243	13200	13800	600
LipY764_contig244	600	720	120
LipY764_contig244	840	1080	240
LipY764_contig244	1320	1440	120
LipY764_contig244	2520	2640	120
LipY764_contig244	2880	3120	240
LipY764_contig244	3360	3720	360
LipY764_contig245	0	1680	1680
LipY764_contig245	1800	3360	1560
LipY764_contig245	3960	4080	120
LipY764_contig245	4560	4680	120
LipY764_contig245	4800	5040	240
LipY764_contig245	5280	5400	120
LipY764_contig245	5880	6120	240
LipY764_contig245	6240	6600	360
LipY764_contig245	6960	7080	120
LipY764_contig245	7320	7680	360
LipY764_contig245	8280	8520	240
LipY764_contig245	8640	9240	600
LipY764_contig245	9360	9521	161
LipY764_contig246	120	360	240
LipY764_contig246	600	1320	720
LipY764_contig246	2760	3960	1200
LipY764_contig246	4200	6600	2400
LipY764_contig246	6960	7320	360
LipY764_contig246	7680	8160	480
LipY764_contig246	8280	9480	1200
LipY764_contig246	9600	11400	1800
LipY764_contig246	11520	12840	1320
LipY764_contig246	12960	13080	120
LipY764_contig247	0	120	120
LipY764_contig247	360	840	480
LipY764_contig247	1080	5400	4320
LipY764_contig247	5640	11880	6240
LipY764_contig247	12120	13680	1560
LipY764_contig248	720	6480	5760
LipY764_contig248	6600	7200	600
LipY764_contig248	7440	8760	1320
LipY764_contig248	8880	9120	240
LipY764_contig248	9240	12600	3360
LipY764_contig249	600	2760	2160
LipY764_contig249	3600	4080	480
LipY764_contig249	4200	5400	1200
LipY764_contig249	5520	5760	240
LipY764_contig249	6000	6240	240
LipY764_contig249	6360	6480	120
LipY764_contig249	6600	6840	240
LipY764_contig249	6960	7560	600
LipY764_contig249	7680	8760	1080
LipY764_contig249	9240	9600	360
LipY764_contig249	9720	10080	360
LipY764_contig249	11040	11160	120
LipY764_contig249	11280	12120	840
LipY764_contig25	120	2023	1903
LipY764_contig250	0	3840	3840
LipY764_contig250	4200	4320	120
LipY764_contig250	4440	6240	1800
LipY764_contig250	6600	9000	2400
LipY764_contig250	9240	10080	840
LipY764_contig250	10320	10440	120
LipY764_contig250	10560	13440	2880
LipY764_contig251	4080	4200	120
LipY764_contig251	4560	4680	120
LipY764_contig251	5160	5400	240
LipY764_contig251	5760	6000	240
LipY764_contig251	6480	6600	120
LipY764_contig251	6840	7560	720
LipY764_contig251	7680	8280	600
LipY764_contig251	8400	10560	2160
LipY764_contig251	10680	12480	1800
LipY764_contig251	12720	12960	240
LipY764_contig252	360	2520	2160
LipY764_contig252	3240	4680	1440
LipY764_contig252	4800	5400	600
LipY764_contig252	5640	5760	120
LipY764_contig252	5880	6000	120
LipY764_contig252	6240	6480	240
LipY764_contig252	7320	7680	360
LipY764_contig252	7800	7920	120
LipY764_contig252	8280	8400	120
LipY764_contig252	8640	8760	120
LipY764_contig252	9120	9360	240
LipY764_contig252	9480	9600	120
LipY764_contig252	10200	10440	240
LipY764_contig252	10560	10680	120
LipY764_contig252	11760	11880	120
LipY764_contig253	120	480	360
LipY764_contig253	600	2160	1560
LipY764_contig253	2280	2520	240
LipY764_contig253	2575	2695	120
LipY764_contig254	0	840	840
LipY764_contig254	960	1080	120
LipY764_contig254	1200	1320	120
LipY764_contig254	1440	1800	360
LipY764_contig254	2520	2640	120
LipY764_contig254	3120	3240	120
LipY764_contig254	3360	4440	1080
LipY764_contig254	4680	9945	5265
LipY764_contig255	120	5640	5520
LipY764_contig255	5880	6360	480
LipY764_contig255	6480	11640	5160
LipY764_contig255	11880	13080	1200
LipY764_contig256	120	240	120
LipY764_contig256	360	960	600
LipY764_contig256	1080	1200	120
LipY764_contig256	1320	1560	240
LipY764_contig256	1800	3000	1200
LipY764_contig256	3120	3480	360
LipY764_contig256	3720	6600	2880
LipY764_contig256	6720	7200	480
LipY764_contig256	7320	8160	840
LipY764_contig256	8280	8640	360
LipY764_contig256	8760	9240	480
LipY764_contig256	9360	10964	1604
LipY764_contig257	0	600	600
LipY764_contig258	1320	1440	120
LipY764_contig258	1560	2880	1320
LipY764_contig258	3000	3120	120
LipY764_contig258	3240	3480	240
LipY764_contig258	3720	4560	840
LipY764_contig258	4800	4920	120
LipY764_contig258	5400	5520	120
LipY764_contig258	6360	6480	120
LipY764_contig258	6840	6960	120
LipY764_contig258	10560	10680	120
LipY764_contig258	10800	11280	480
LipY764_contig258	11880	12000	120
LipY764_contig258	12240	12360	120
LipY764_contig258	12480	12720	240
LipY764_contig259	240	360	120
LipY764_contig259	480	960	480
LipY764_contig259	1080	2760	1680
LipY764_contig259	3000	4680	1680
LipY764_contig259	5040	6480	1440
LipY764_contig259	6600	9360	2760
LipY764_contig259	9600	10800	1200
LipY764_contig26	0	840	840
LipY764_contig26	960	3120	2160
LipY764_contig26	3240	3600	360
LipY764_contig26	3720	4560	840
LipY764_contig26	4680	5280	600
LipY764_contig26	5400	5520	120
LipY764_contig26	6000	6600	600
LipY764_contig26	6840	7080	240
LipY764_contig26	7200	7560	360
LipY764_contig26	7680	7800	120
LipY764_contig26	7920	8880	960
LipY764_contig26	9240	9840	600
LipY764_contig26	9960	10320	360
LipY764_contig26	10680	11470	790
LipY764_contig260	120	360	240
LipY764_contig260	480	1440	960
LipY764_contig260	1680	2760	1080
LipY764_contig260	2880	4560	1680
LipY764_contig260	5040	7080	2040
LipY764_contig260	7200	7680	480
LipY764_contig260	7920	9000	1080
LipY764_contig260	9120	9240	120
LipY764_contig260	9480	12810	3330
LipY764_contig261	120	2280	2160
LipY764_contig261	2400	3600	1200
LipY764_contig261	3720	5280	1560
LipY764_contig261	5520	12120	6600
LipY764_contig261	12240	12600	360
LipY764_contig262	0	5040	5040
LipY764_contig262	5160	5400	240
LipY764_contig262	5520	7560	2040
LipY764_contig262	7680	7800	120
LipY764_contig262	7920	8040	120
LipY764_contig262	8520	9000	480
LipY764_contig262	9120	9360	240
LipY764_contig262	9480	10680	1200
LipY764_contig262	11160	11280	120
LipY764_contig263	1200	9960	8760
LipY764_contig263	10080	12680	2600
LipY764_contig264	120	240	120
LipY764_contig264	360	2760	2400
LipY764_contig264	3240	3360	120
LipY764_contig264	3840	3960	120
LipY764_contig264	4080	4320	240
LipY764_contig264	5040	5400	360
LipY764_contig264	5520	7560	2040
LipY764_contig264	7680	10800	3120
LipY764_contig264	10920	12120	1200
LipY764_contig264	12360	12480	120
LipY764_contig265	120	240	120
LipY764_contig265	360	1800	1440
LipY764_contig265	1920	12480	10560
LipY764_contig266	120	12397	12277
LipY764_contig267	240	480	240
LipY764_contig267	600	1200	600
LipY764_contig267	1320	3480	2160
LipY764_contig267	3840	4920	1080
LipY764_contig267	5040	5160	120
LipY764_contig267	5520	5640	120
LipY764_contig267	5760	6000	240
LipY764_contig267	6120	6360	240
LipY764_contig267	7920	8040	120
LipY764_contig267	8640	8760	120
LipY764_contig267	9120	9240	120
LipY764_contig267	11760	12319	559
LipY764_contig268	120	1920	1800
LipY764_contig268	2280	2400	120
LipY764_contig268	2880	3000	120
LipY764_contig268	3120	3240	120
LipY764_contig268	3480	3600	120
LipY764_contig268	3720	3840	120
LipY764_contig268	4200	4440	240
LipY764_contig268	4560	7200	2640
LipY764_contig268	7440	8520	1080
LipY764_contig268	8640	10800	2160
LipY764_contig268	11040	11160	120
LipY764_contig268	11280	12120	840
LipY764_contig269	0	120	120
LipY764_contig269	360	3269	2909
LipY764_contig27	0	5280	5280
LipY764_contig27	5640	9960	4320
LipY764_contig27	10200	16680	6480
LipY764_contig27	16800	17040	240
LipY764_contig27	17160	17280	120
LipY764_contig27	17520	17640	120
LipY764_contig27	17760	18000	240
LipY764_contig27	18120	18960	840
LipY764_contig27	19080	19440	360
LipY764_contig27	19680	20040	360
LipY764_contig27	20280	20400	120
LipY764_contig27	20520	20760	240
LipY764_contig27	21000	21120	120
LipY764_contig27	21240	22680	1440
LipY764_contig27	22920	23040	120
LipY764_contig27	23400	23520	120
LipY764_contig27	23760	24240	480
LipY764_contig27	24600	27360	2760
LipY764_contig27	27720	27960	240
LipY764_contig27	28200	29160	960
LipY764_contig270	0	4560	4560
LipY764_contig270	4800	7800	3000
LipY764_contig270	7920	8160	240
LipY764_contig271	120	8280	8160
LipY764_contig271	8400	8880	480
LipY764_contig271	9120	9960	840
LipY764_contig271	10080	11160	1080
LipY764_contig271	11760	12091	331
LipY764_contig272	0	4080	4080
LipY764_contig272	4200	5760	1560
LipY764_contig272	6000	6600	600
LipY764_contig272	6720	6840	120
LipY764_contig272	7560	7680	120
LipY764_contig273	1320	1440	120
LipY764_contig273	2040	2160	120
LipY764_contig273	2400	2520	120
LipY764_contig273	2640	2760	120
LipY764_contig273	3600	3720	120
LipY764_contig273	4680	5280	600
LipY764_contig273	5400	6360	960
LipY764_contig273	6480	6840	360
LipY764_contig273	7560	7800	240
LipY764_contig273	8040	8160	120
LipY764_contig273	8400	8520	120
LipY764_contig273	8640	8880	240
LipY764_contig273	9120	9720	600
LipY764_contig273	10080	10320	240
LipY764_contig273	10440	10560	120
LipY764_contig273	10680	10920	240
LipY764_contig273	11280	11880	600
LipY764_contig274	360	2932	2572
LipY764_contig275	0	8025	8025
LipY764_contig276	960	1080	120
LipY764_contig276	1560	1680	120
LipY764_contig276	2160	2280	120
LipY764_contig276	4080	4200	120
LipY764_contig276	5760	5880	120
LipY764_contig276	6120	6360	240
LipY764_contig276	6480	6960	480
LipY764_contig276	7200	9960	2760
LipY764_contig276	10080	10200	120
LipY764_contig276	10320	11400	1080
LipY764_contig276	11520	11640	120
LipY764_contig277	0	720	720
LipY764_contig277	840	960	120
LipY764_contig277	1080	1320	240
LipY764_contig277	2040	2280	240
LipY764_contig277	2400	2520	120
LipY764_contig277	2760	4111	1351
LipY764_contig278	0	1440	1440
LipY764_contig278	1680	1800	120
LipY764_contig278	1920	2640	720
LipY764_contig278	2880	4839	1959
LipY764_contig279	0	840	840
LipY764_contig28	360	1420	1060
LipY764_contig280	0	6600	6600
LipY764_contig280	6720	7794	1074
LipY764_contig281	0	2640	2640
LipY764_contig282	0	120	120
LipY764_contig282	240	1200	960
LipY764_contig282	1440	6360	4920
LipY764_contig282	6600	7800	1200
LipY764_contig282	7920	8280	360
LipY764_contig282	8400	8760	360
LipY764_contig282	8880	9600	720
LipY764_contig282	9840	10200	360
LipY764_contig282	10320	10560	240
LipY764_contig282	10680	10920	240
LipY764_contig282	11040	11378	338
LipY764_contig283	120	3240	3120
LipY764_contig283	3360	5400	2040
LipY764_contig283	5640	6600	960
LipY764_contig283	6720	7200	480
LipY764_contig283	7680	11367	3687
LipY764_contig284	360	480	120
LipY764_contig284	600	960	360
LipY764_contig284	1080	1440	360
LipY764_contig284	2040	2160	120
LipY764_contig284	2280	2400	120
LipY764_contig284	2520	2640	120
LipY764_contig284	3600	3720	120
LipY764_contig284	4680	4800	120
LipY764_contig284	5280	5400	120
LipY764_contig284	5880	6000	120
LipY764_contig284	6120	6480	360
LipY764_contig284	6840	6960	120
LipY764_contig284	7200	7440	240
LipY764_contig284	7680	8400	720
LipY764_contig284	8520	9720	1200
LipY764_contig284	9840	10080	240
LipY764_contig284	10200	10440	240
LipY764_contig284	10560	10680	120
LipY764_contig284	10920	11040	120
LipY764_contig285	120	4680	4560
LipY764_contig285	5040	11040	6000
LipY764_contig286	120	240	120
LipY764_contig286	3720	5880	2160
LipY764_contig286	6000	7080	1080
LipY764_contig286	7200	7560	360
LipY764_contig286	7800	10680	2880
LipY764_contig287	120	480	360
LipY764_contig287	720	1680	960
LipY764_contig287	1920	3840	1920
LipY764_contig287	4080	5280	1200
LipY764_contig287	5400	9360	3960
LipY764_contig287	9480	10920	1440
LipY764_contig288	0	2160	2160
LipY764_contig288	2400	6480	4080
LipY764_contig288	6600	9720	3120
LipY764_contig288	9840	11036	1196
LipY764_contig289	120	1213	1093
LipY764_contig29	0	1080	1080
LipY764_contig29	1200	9360	8160
LipY764_contig29	9840	10560	720
LipY764_contig29	10680	11040	360
LipY764_contig29	11160	13050	1890
LipY764_contig290	360	720	360
LipY764_contig290	840	2160	1320
LipY764_contig290	2280	2827	547
LipY764_contig291	0	1560	1560
LipY764_contig291	1680	1800	120
LipY764_contig291	1920	5566	3646
LipY764_contig292	0	3120	3120
LipY764_contig292	3480	5400	1920
LipY764_contig292	5640	10920	5280
LipY764_contig293	0	7800	7800
LipY764_contig293	7920	10800	2880
LipY764_contig294	360	10800	10440
LipY764_contig295	0	480	480
LipY764_contig295	600	5880	5280
LipY764_contig295	6000	10717	4717
LipY764_contig296	360	2520	2160
LipY764_contig296	2760	3480	720
LipY764_contig296	4080	10686	6606
LipY764_contig297	0	3240	3240
LipY764_contig297	3480	3960	480
LipY764_contig297	4080	4320	240
LipY764_contig297	4680	5400	720
LipY764_contig297	5520	5640	120
LipY764_contig297	5760	6000	240
LipY764_contig297	6120	9000	2880
LipY764_contig297	9120	10440	1320
LipY764_contig298	240	480	240
LipY764_contig298	1080	2520	1440
LipY764_contig298	2640	7798	5158
LipY764_contig299	0	600	600
LipY764_contig299	720	960	240
LipY764_contig299	1080	1200	120
LipY764_contig3	0	240	240
LipY764_contig3	360	2400	2040
LipY764_contig30	0	240	240
LipY764_contig30	600	3240	2640
LipY764_contig30	3480	3925	445
LipY764_contig300	120	240	120
LipY764_contig300	360	1320	960
LipY764_contig300	1560	4560	3000
LipY764_contig300	4680	8520	3840
LipY764_contig300	8760	10423	1663
LipY764_contig301	120	600	480
LipY764_contig301	720	6480	5760
LipY764_contig301	6600	10320	3720
LipY764_contig302	240	1320	1080
LipY764_contig302	1440	4920	3480
LipY764_contig302	5040	5160	120
LipY764_contig302	5400	5520	120
LipY764_contig302	7560	7680	120
LipY764_contig302	9120	9240	120
LipY764_contig303	120	240	120
LipY764_contig303	600	2690	2090
LipY764_contig304	0	1080	1080
LipY764_contig304	1320	2640	1320
LipY764_contig304	2880	3000	120
LipY764_contig304	3120	6840	3720
LipY764_contig305	120	1320	1200
LipY764_contig305	1440	1560	120
LipY764_contig305	1680	2843	1163
LipY764_contig306	0	1777	1777
LipY764_contig307	0	1080	1080
LipY764_contig307	1320	1440	120
LipY764_contig307	1560	1680	120
LipY764_contig308	120	240	120
LipY764_contig308	360	9120	8760
LipY764_contig308	9480	9600	120
LipY764_contig308	9720	9840	120
LipY764_contig308	10080	10200	120
LipY764_contig309	240	1440	1200
LipY764_contig309	1680	2520	840
LipY764_contig309	2640	3120	480
LipY764_contig309	3240	3360	120
LipY764_contig309	3600	4080	480
LipY764_contig309	4200	4920	720
LipY764_contig309	5040	5160	120
LipY764_contig309	5400	6720	1320
LipY764_contig309	7200	7440	240
LipY764_contig309	7920	8400	480
LipY764_contig309	8520	9720	1200
LipY764_contig309	9840	9960	120
LipY764_contig31	0	600	600
LipY764_contig31	1200	4320	3120
LipY764_contig31	4560	5040	480
LipY764_contig31	5280	11880	6600
LipY764_contig31	12000	20640	8640
LipY764_contig31	20760	23706	2946
LipY764_contig310	240	360	120
LipY764_contig310	720	840	120
LipY764_contig310	960	1080	120
LipY764_contig310	1320	1440	120
LipY764_contig310	2040	4200	2160
LipY764_contig310	4440	6360	1920
LipY764_contig310	6480	6600	120
LipY764_contig310	7080	7200	120
LipY764_contig310	7320	7440	120
LipY764_contig310	8040	10188	2148
LipY764_contig311	240	1320	1080
LipY764_contig311	1680	1920	240
LipY764_contig311	2040	3120	1080
LipY764_contig311	3240	4200	960
LipY764_contig311	4320	4560	240
LipY764_contig311	4680	5040	360
LipY764_contig311	5160	5520	360
LipY764_contig311	5640	5760	120
LipY764_contig311	5880	7680	1800
LipY764_contig311	7800	8520	720
LipY764_contig311	8640	9240	600
LipY764_contig311	9360	9600	240
LipY764_contig311	9720	10155	435
LipY764_contig312	0	7680	7680
LipY764_contig312	8040	9960	1920
[truncated: 2,034 more rows]
[truncated: 1 more columns]
