# Supplementary material for: Y-Chromosomal Insights into Breeding History and Sire Line Genealogies of Arabian Horses
Source: Genes (Basel). 2022 Jan 26;13(2):229. doi: 10.3390/genes13020229 (PMC8871751; doi:10.3390/genes13020229)
Supplement: Supplementary file 1 [file genes-13-00229-s001.zip › Table S3 Variant_Info_haplotyping_20211220.xlsx]

## Sheet: Legend
Table S3: Information for genotyping
Listed are the 118 variants (underlined in Figure 1) which were compiled to generate a simplified crown backbone HT structure. Variant ID, coordinates on the LipY764 assembly, variant details, determining HTs, genotyping remarks and flanking regions are given for each variant.

## Sheet: Sheet1
Variant ID	POS	Ancestral Allele	Derived Allele	Reference	derived allele in NGS dataset in this study	Study first detected	Variant type	determined HT (Hg) in genotyping scale	key variant	alternative ID in other study	Variant ID in dbSNP	Remarks	Genotping	Flanking sequence
rW	LipY764_contig79:13451	G	A	G	A	Wallner et al., 2017	SNV	A	yes		2137144011		KASP	ATCCCAGAAGTGCAACTGAATAAGCATTGACTGGTATCTGAATTTCAAGAGTGCTCTCGTCAAGGCCACGTTTTTGTATTTCAGAAGCTAATTTTTTAAAAAGAGAGAGAAGCAAAAGAAAAATCAATACCGTCGGTTAATAAATGAAAT[G/A]AAATAACAGTTCCTTCAAGGAGGATTAAATATCTATTTTCTGTGTGATTCTTTTGAAGTGGTATGTATGTTGATGGGTATACATGCATTTTCATTATTTATGTGTTAGTTAATTACTAACATATTAAACAGTATAATATAGTGCTTCAA
fAAV	LipY764_contig14:3071	T	C	T	A	Felkel et al., 2019	SNV	A					KASP	ATTTTGCTCCTTGCAATGTTCCTTATATTTATACTGAGTGATTATAACAAGGTTATGGGCAGCTCCATTTCCTTCCTGAAGTAACATCTGAAGCTGTTCCCCCTTTTTTGTAAGCACGTAAGTTTTCTTTCTCTCTGTGACAATCCACA[T/C]ACATTCTGTCAACACATACATATCTTTTTAAAACAAATGAAGCCTTCAGAGTTTTGCACGTTCAAAGAACCTCTTCTGCTACAAAATACCTTTTACTGAAAGGAATTCTAAACCTATTTTTCAGTTCAGTTATTCTCCTATGCTTCCCACG
fXK	LipY764_contig240:2104	G	A	G	A	Felkel et al., 2019	SNV	A					KASP	TTCAGCATCACTAATCATCAGGGAAATGAAAATCAGAACTATACTAAGATACCACCTTACACTTGTCACAATGGCTATAGTCTCTGAGACTAAAAATAACAAATGTTGGAGCAGGTGTAGAGAAAAGGGAATCCTCATCCACTGCTAGT[G/A]AGAATGCAAACTGGTGCAGCCACTATAGAAAAAAGTACAGAGATTCCTCAAAAAACTAAAAATAGAAATCCTATATGACCCAACTATAGCACGACTGGGTATCTACCCAAACAACTTGAAATCAACAATCCAATGCAACATATGTACCCTT
rAF	LipY764_contig112:2021	G	A	G	Ad	Wallner et al., 2017	SNV	Ad	yes		2137144044		KASP	TATATAACATATAATAAATTAATATAAATGAATCAAAAATTAAAATAAATATAAAGTACACATATAAGTGTAGAGAGATTGATAGATAGTTTGACATGCATTTTCTGGAAGAACCTGTCATATGTGATAAGTAGATTTTCA[G/A]GTGGGTCCATGGTATCTATATTTTTTTTCACAATATCTATCTTTAATAGTCCACACAAACTACAATTTCACTTTCAAGTGAAGTGGAAGAAGTATTAATGTTTCTGTGGTAACAATCATATTATAGTACTGACTGAAATATAATTAATTG
rDT	LipY764_contig367:4708	T	C	T	Ad-b	Wallner et al., 2017	SNV	Ad-b	yes		2137144043		KASP	TTATGAATTATTATCTAGAACTTTATGCAAATAAATTTGTAAGGGAAAGCCACGCCCCACACTTTCTTCTGGATATGAAAGCTTGATCTCATTGACAAATACAGGAAATTTAAAAGCATTAAATAATATGTATGGTTTTATAGTGAGTTA[T/C]AGACAACTTAATTAACCTTGTTCATGCCTGCAGTTCAATTTTAGTATACTATGTAATTACAATCAAAGAGATTACAATAGACTTTGACAGAATATTGCAGATGCATTAGAATGTAAAATGCAATAGAAGAAAAAATGAGAACTTTCTAAA
fUC	LipY764_contig97:5676	A	T	A	Ad-b	Felkel et al., 2019	SNV	Ad-b					KASP	AATACATATTTCATCTGGCAACTCTAAAAGACACCAACATACCAGAGAAAGATGGCAGTGCTTGACAGCCATGACATGTGCCTTGAGACAGAACAAATGGACCAATGCTTAATACCTTCTTTGGAGAACAGGCTTCAGAATCACCTGGG[A/T]TGCTGAAAAAGCAGAAACCCAGAATCTCATCCCGAACCAGATCTACTGAGTCAGAATCTGCATTTTAATAGGAGACCTGGAGAATTAGCATGCACATTAAAGTTTGAGAAACAGTATATTACACTATACAAACAATGGCCTTAGAAAATCC
rDS	LipY764_contig327:4566	A	T	A	Ad-b	Wallner et al., 2017	SNV	Ad-b			2137144021		KASP	ATATCATTCTGAATGTCAAAGTTAAATAGAATTTTCCAAGCAAATCTGTTTGGAAAATAGATTGTCCAATAGGAGTTGTATACACTTCTAATGTTCTCTCCATGAGAGGCTCTTCCTGGTTGACAAGAAGAGAAAAAAACACAGTGCAAA[A/T]GCAGACAGGAGAAATAGAAATCACTATGCACTTTTTTCCTCTGCAGGACATCTCTTTCTAGAAGCCACAGAGCACACAAGCAGCTTGCAAAAAAAGAATGCAACCTACATTGTGCCAAAAAAGGCTCAAGGGAAGGCAGGGTTTGCTTTT
rOR	LipY764_contig62:740	G	A	G	Ad-h	Wallner et al., 2017	SNV	Ad-h	yes		2137144046		KASP	AGGAACAAATCCTGAGACTCCCCCATGTCTCTTCCTGTAGTTGGGATATCAAATGGAAATTGCACACAATTTCCCTGAGAAGAAAAATGTTAGGACAGGGTCCATGTTTTATTTTTCCACATTGGATTCGAACTACATAATCCTATCCTT[G/A]CTTTATAGTAGCATCTCAATAAATATTTGCTGAAGAAATGGAGGGATGGGTCGTGGTTCAGTAGTTAAGTAGGTAAGTAAGTGAATGGACAGGTGGATGGTAGATGAGTGACTAGAGGGAGAGGTGGTTGAATAATTCTGCAGAGTTTGG
rAG	LipY764_contig150:8337	A	G	A	Ad-h	Wallner et al., 2017	SNV	Ad-h			2137144023		KASP	ACATCTAGAACTTTTCTTGAATTATTGCCCTCTAGACAACCATGAATCCTGGTGTTCCCTATATTTTCTTAGCAGTACCCCCTTATAAATGCCGGAATCCATGCATCACATAGATATGTAACTTATGTGGGTGTTTACTCGCACGTATAT[A/G]CCTATCCCAAGAAATGAGACACAACTGTTCTACTGGCCAGGACTGGCCAGTGGAGTAAGGCATAATCTACTGACTTGGTTTCTCTACTTTACAATTCCATGGGGAAGTTACATATCGGGAATGATGGGGTTCAGTACTTGCTATGACAAA
rAI	LipY764_contig251:12181	A	C	A	Ad-h	Wallner et al., 2017	SNV	Ad-h			2137144031		KASP	TTTACAATATTTATTTAATGATTTTTGTTAGTTTATTGTTTACCCTAACCATTCTCTCTTCATTTAGATAGCAGTGACTGCTATTCTATTTGCTTTACGTGATTTATGACAAAACTCCCAGGGCTATGAGAGTTTGAAGTCACATGAGAA[A/C]AAAGCAAGTAAGCCCTTTGCACCAGTCTCTCAGAGAGACACCAG
rAH	LipY764_contig306:5	A	G	A	Ad-h	Wallner et al., 2017	SNV	Ad-h			2137144029	flanking region from Wallner et al., 2017	KASP	AAGCCAAGCATATGTGAAGACTATTGGAACATAATTTTACCCCAAATGTTTTTGTTTAATATCAAGAATGCAATAGTGTATTATAATACATTCATATGCACAAGAACATATGTATTTTAGATGTAAATATAATATTTGTGTGTCTATCAGAATATATAACAGTACAT[A/G]CACACATGGATTCTCTTAAATAAGTACAAAAAGGGGAAAAAATTCCATAGAAAATAGAAAATGAATAGCACTTAGAAGACAGAAACCTGAATGACTGTTAACACATGAAAAGTTGTCTAGTATGCATGAATAGGGAAATTCAAGTTAAAA
rAJ	LipY764_contig157:1039	A	T	A	Ad-h	Wallner et al., 2017	SNV	Ad-h			2137144045		KASP	TGAAGCATATCATTAAACAACAAAGAAATTTAAAGTTTTTAAAAAAATTAATAGTAAAGTTGATATTTTTTCAATATGAAATCTATGTGAAAATTCATGAAATAAAGGAGTAAGCAATGAAATTAATATAGACAAGGAAGTCATTAAAAG[A/T]CTTAAGTACCGACAAAAGCAAAATTGGTAGAAAACAGAAGCCATTGAGACTGGAAAATATCATAAGGTGAATGGAAAAATAGCTTAAAAAGCACAGACTGAAAATAAATATTAACTGTGAGCTATGCTTTCATCCTAGACTACTGCTAAC
qCU	LipY764_contig158:20638	T	A	T	Am	This manuscript	SNV	Am	yes				KASP	AGTGCTGACAGAAATATAGTTGCCAACCAAGAAAACTATACCCAGCAAAACTGTTATTCAAAAATGAAGTAGAAATTAAGACATTCTCAGACAAACAGAAGCTGGGAGAACTCATTACCACTAGAGCTGCTCTACAACAAATGTTAAAG[T/A]GGTGGCTTAAGTCAAACGAAAGAGTGCCAGACAGCAGACAACAACATGCATATAAAGCTCTCTGGTAAAGGTCAATGCATAAAGACAAATATTGATTTCTGCAGTATTGTAACGTAGGGACATATATCACTTTTAATTCTGTATAAAATTT
sQD	LipY764_contig176:4993	T	G	T	Am	Felkel et al., 2018	SNV	Am					KASP	CTAATTTAAAAAGGAAAGGTAAATAGATTTCCCTAGACATTGTATGAGAAAAAGGGACAAATAAAAGAGATATTTAATTCCATTCCAAGTGTGTTTCCTGATTCTTGCAAGACCTGCTGGGTGCCCCTCCCCTGTATTCTTTGTGCACCA[T/G]GCACATCCTTTCCTCATGATTCATGGCACACTGTACTGTAAGTATTTGTCTGCAAATCTTTCTCCAGTACTAAACAGGAGACCAGAAATCATGTCAGACCTATATGTGCATCCCCAGCACTTAGCAAACAAATTCACACATCATCGATAT
sQF	LipY764_contig4:24776	G	T	G	Am	Felkel et al., 2018	SNV	Am					KASP	TTCCCTCCTGTTTTTCTGACGACTTCCCTTCAGGGCTCCCGTGGAGAGCAACTCCGCAACCAACACAACGAGCCTAAAGAACCCGGATGTGAGTGAGCGCTGAGCCGCAGAGGCAGTAGGGAATGAGGAAGTTGTAGAAAGTGGAGGAGG[G/T]GTTAGCGGCGCAACTCGGCGGGAAAAGAGAGTCTGAAGAAAATTGAAGGACCAAAATGTGTTCTCTACTTCCTTTTTATTATACACTTTGTCTAGTGCTTTAATGTAATTGAGATAAAGGAAAGCGGGTTTTTAGTATCAAATAGGCACT
rX	LipY764_contig296:1984	G	T	G	Ao	Wallner et al., 2017	SNV	Ao	yes		2137144033		KASP	ACATGCAATTTTCAACCTGCACTACCTGATCAACGAAATCAAAATAAATTCCGCACATACCCATATTATTTCCTATTTTTTTTTTTTCTTTCTTGTATGACACAAGCTTCTTGTCACATTCGAGTCAGGGTCCATTAGAGTTTTATCTTT[G/T]CGTGTGGAATAAGATGACCAATGTGGTGATTTCTGTTCTGCACTTGTCAGAGTCCCCATAGTTATAAATAAAATCATCTGATGAAGGTTTAAGAGCACTGGTAGTATTTTGCATCAGCCAAGGGAGTATGAGTCTTAGAAATTGTTTTCC
fAAX	LipY764_contig14:28873	G	A	G	Ao	Felkel et al., 2019	SNV	Ao					KASP	GTGTCATTACATTAACCACACCCATTCCACAACAGGCAAAGCAGGAGTGAGCATTGCCTGATCTCCGGTGATCCATGGAAGATCACTTAAATCAGTGGAGAGACAGGGGAAACCAAGCACATTTAGGCCCAACCTCCCAAGCCCTCTAA[G/A]AGTGGTGACAATGTCAGCAGTTCAGTATTTTTTAGAGAAACACTGTTTATAGTTAACAGTTACTGCATTCACCCTAACTGAATTTGGTTCTATCATACCCAGACCTTAGGCATGTTTTGCAAGCACAATGTAGCTATTTAATGAAGTAATT
fZC	LipY764_contig345:3648	T	C	T	Ao-a	Felkel et al., 2019	SNV	Ao-a	yes				KASP	AAAACGCACAGTTGGGTTTTGTTTTTGTGTACACTCTGACCACCTCTGTCTTTTAGTTGGTATATTTAGACCATTCAGATTTAAAGTGATTATTGATATAGTTGGGTTAATATCTACCATAATTGTTTTCTACTTGTGGTGCCTATTTT[T/C]GTTTGTCCTATATCTTTACCTGTTTTTTCTACCTTCTCGAGTTTTAATTGAGCATTTTATTTGAATTCATTTTCTCTCTTCTCTTAGGATATCAATTATACTTCTTTTAAATTTTTTTTAACACTTGCCCTGAAATTTGCAATATACATTT
fRJ	LipY764_contig24:7498	A	G	A	Ao-a	Felkel et al., 2019	SNV	Ao-a					KASP	TTTAGAGATTATCTGCTTTCCTTGGCTCATGGCCCCCTTCCCCTAACTTCAAAGCCAGTGGTTTGAGTCCTCATGCTACCATCACTCTGGTTCCTTCTCTTCTCTCTCCCTCTTTCATTTATAAGGGCCCATGTGATTCCACTGGGCCC[A/G]CTTAGATAATCTAGGATCATCTCCCTATTTGAAGGTCGGCTAATTATCATCTGTTATTCCACCTACAACTTTATTCCCCTTTTCCATGTAAAGTAACATATTCACAGGTTCCGGGGATTCACAAACTGGCATCTTTGGGGGATCATTATTC
fST	LipY764_contig50:29378	T	A	T	Ao-aA	Felkel et al., 2019	SNV	Ao-aA	yes				KASP	CTGATGCATTGTAAATTAAGAGGACTGAAGGAAGTCTTAACCAGCAAGTGAGAAAGTAACTTGCAGATAGATCAAAATCTTCTTATTTTTATAAAATTACATGTAAGGTAAATTTAATTTCCCTAAATCAAGAAATGATGGATTCTGCA[T/A]TTTCAGGGACACCGTCATGATGACATCTACTTCTTTCTTTTTAGCCAGAGGCTTCAACAATTAATTTCTTCCTTACTACCTTTTGAAGAAGCCAGATTTCAGATGAAAATAAACCTAATGTTCCCTGAATTCAAAATGAGATTATGGAAAT
fAAJ	LipY764_contig506:3650	C	T	C	Ao-aA	Felkel et al., 2019	SNV	Ao-aA					KASP	TGCCTGTGGGAGGATCATATTGAAAGGATACAAAAGACATTATAAGGCTAGCATTAGAGATTCCTTTAACAAAATTAAGGAACAGAAATCAGACTTAGAACAAAAGTTAAAAATCCACATCCACCTTAAATCCTACTCCCTTTTATCGA[C/T]AACTTCTTGTCCTTGACCCTCCTAAACATCTTTTGGATCTGGGATGTCTGGGCCCTTTCCTTAAACCACTTTGTCACTGAGCAAGGGTTCACATGACATACGCAGAAGCCCATACAAGCTCATTAGCTTTTGAGAAAAGAAAGAGCTTTAT
fVK	LipY764_contig142:11412	A	G	A	Ao-aA	Felkel et al., 2019	SNV	Ao-aA					KASP	AGCAAATGGGGCAAATTTTAACATGTCCTGAATCTGGGAAAATGTTTACAGCCAATTTTGTATTATATTTAGACATTTTCTGTGTGCTTGAAAACATATTAAAATAAAAAGTGACAAAAATACACAAGAATTTGGGATAAATGAAAAAT[A/G]ACTCTAAATAATTGTTTATCTTTATGTAACCAATGTGTTGTTTTTGAGTTCATCCTGACTAAATTTCTTGATGAATTGAGTTTAGTGGTGGACCTTGCTTTCTGATAGATTTGTGCTGTCCTGTTAGGCTGTATGATAGACAAAAGTCACT
fXI	LipY764_contig222:6314	G	T	G	Ao-aA	Felkel et al., 2019	SNV	Ao-aA					KASP	AACATGGATGGACCTCAAGAGCATTTTGCTAAGTAAGATAAATCAGACAGAGAAAGGCAAATACCATATGGTCTCACTTATATGTGGAATCTTAAAAAAAAAAAGATGTGGAGAACTTATGGGTGTTGGTCAGAGGAAGAGGATGGAGT[G/T]TGGGTGAAATAAGTGAAGAGGGTCAAAAGGTACAAACTCCCAGTTATAAAATAAATGAGTCCTGGGGATGCAAAGTACAGAATGGTGACTATAGTTAATAATATGTATTGCATGTTTGAAAATTGCTAATAGAATAAACCTTAAAACTTCT
fUS	LipY764_contig107:18904	T	C	T	Ao-aA1	Felkel et al., 2019	SNV	Ao-aA1	yes				KASP	GAAGGTGTCACCTTTATCTGAGATGCACCCAGAGGCTACCAGCTAGATATCATTTCACCAAAGGACTGAGCACTTTTCTTTCTGGTGATTTTAAGTTGCTGTCTGAGGTGGGGGAATTTGTGTGTGGGACTTTAAGAGACAGATTTTTT[T/C]TTTGGCTTATGTCCAATATCTTTTCTGGGGCTATTCCTCATTGCAGTTAACAGCCATCAAAGCCAGATACTATGAGACTTATCTCACTTGTACTGAATCTGAAGTATGCTTATAATGAGAATGCACCTCTGTTCACATCCCTTCTCCTCAA
rY	LipY764_contig2:26649	TGGTA	TGTA	TGGTA	Ao-aA1a	Wallner et al., 2017	Indel	Ao-aA1a	yes		2137144007		KASP	TAACAAAACATGTGCCAGTTTCTTTCGTGAGAAAATCTAGAAATCAACTATGATGTTCCCACCCCAGGCAAGCACAAAGTCAACCACATTAAAGCTCTATGAGAAAATAGTGGCACACACTCTTCAGAGCCCCTCTTCTTGCCACTGTGG[TGGTA/TGTA]GTATCAAGAGGTGGTTCTAGGAGGAGGGGTTATGGAGAATGTCATGGAGACAATATTTCTCCTAGATGAAAAACAGAAAAGAATGGAACTTTTGTCCCATATCCAGACTTCTGGTAGGACCCTCCAGAGTGCTTGTTTCTATTTTGTCTG
fTM	LipY764_contig79:30881	C	T	C	Ao-aA1a1	Felkel et al., 2019	SNV	Ao-aA1a1	yes			unspecific autosomal signal: C-Allele also in females; !cave when interpreting results	KASP	AGCAGTAGGAGATGAGGGTGGATACCAGGTTTGACCAACTGGTGTAAGTCTTGAAAGTTAGATTATATTTACCTACTTCTTCTTTCTCTCCCATCATTCTTGAAAGCCTTGAATCTCAAATAAAGGTGTGCGAATTTTTTCTGGAGATC[C/T]CATGGAGGCATTAAAGGCAATGCAGAAGTGATCAAAGCATCACTGTGGGAGGGAAATGCCTGTGGGATTTGTCACCTGTGGGGTTTCCAGAAGCATTCTTAGAGCCAGGGTCTCCTATTCCTTCCACCAGCCTTGGTCCCAGGTTATTACT
rZ	LipY764_contig211:14060	G	A	G	Ao-aA1a1b	Wallner et al., 2017	SNV	Ao-aA1a1b	yes				KASP	ATCTTTAAAAAAGTGAGTTTGAAATTATTATTGACAAGTTCTATTGTCTATGCAGAACTCAAAACAACCCACACATTGTGCTGAGGTGTATATAT[G/A]TATTGTATGAACACATTATGTATATGTATATGTGTATTGTATGAACACATTATATATAGACATACATATTTATATAATGATATATGTAATAAAGATGTTTACTTACATATGCATAACAAATGTATGTGTATTTATATGATAAATAGTATA
qED	LipY764_contig280:2345	T	A	T	Ao-aA1a2	This manuscript	SNV	Ao-aA1a2	yes				KASP	GTTCTATTCTCAAACAATCCAAAGTCTACAGTTTCAGTACATTCAGGTCAATGACTCTATTAGTCCAAACATGTGTTGTAACTTTATATTATAGATGAGCTTATTTATCTATATGGCATGTTTATTGTGTGTTCAAAATCTATGATTAT[T/A]TTGAATTCCAGCCACAATATAGATTACTGAAATACATTCATTTTAAGGGCAACTGCATAAGGGAATATCAGATCTCCTCATCTTTCAATGGTTTGACTTGCAAGAGTAGGCTAGAATTACACAGAAAGATACGAAAAAAGTAATTTTCAGG
qEZ	LipY764_contig388:5936	G	A	G	Ao-aA1a2	This manuscript	SNV	Ao-aA1a2a	yes				KASP	TGGAAATAAAAGTTCAACTACAAATGGCAAACTCTCCCAGTCTTTGTTGCTCAAAATTCATCACTCCATCTTCCTTGTCCACTGGGGACAGCCAACACTTTTATCTCACACATGGGTGTCATGCTCCCTACCTCAGCTCCCTATGTCTC[G/A]ACTGATATCAATTGCTGAGTCACCTTTCCTTTTTCCTTACCCAAGATGTCCCATGGAATCTCACTATTAAATTACTGCATTCCAGCGTTTAGGATATAGTCTCCTTTGTTCATAAATCTAGTTTTGCAGAAACTTATACTCATGCACAGCT
qBF	LipY764_contig31:11946	A	G	A	Ao-aA1a2	This manuscript	SNV	Ao-aA1a2a					KASP	AGAATGCTTATACAGTCCTACATCACTTATGGATGAGGATGCATTTTGATAAATTTATCGTTAAGCTATTTTGTCATTTTGCAAACACCATAGACTGTACTTATACAAACCTAGATAGTATAGCCTACTATACACCTAGGCTATAAGGT[A/G]CTAATCTTATGTGACCGCTATTATATATGTAGTCATTCATTGACTGAAACATCATTATGTGGCACATGACTGCATGTATGTGAAGCCCCTGAGATGTAAAGTTTGCTTGTCACTGCATTATTACCTCTCCTAGTCTGACACAAACAAAAAA
qDK	LipY764_contig208:2422	C	T	C	Ao-aA1a2a	This manuscript	SNV	Ao-aA1a2a1	yes				KASP	GAAGCTGAGAAGAACAAGGAAACACATCCTCCCCTAGAGCCTCCAGAGACACACAGCCTTGCTGACACCTTGGTTTTAGTAGCCTGTGAGAGCTGTCTTGGACTTCTGATGTCCAGAACTGTAAGATCATAAATCTGTATTGTTTTATG[C/T]GACTACTTTTGTGGTAATTAGTGATAGCAGTGATGGAAAACTAACACAGTGAACATCTCATTGATTGGTTCCAAAAACATTTTTGAGTGTTGGATAAATGAAACATGGTACCTACTCATTTAATTATGTAGGCATGGTAGTTGTTAAAATG
qEM	LipY764_contig301:7367	G	A	G	Ao-aA1a3	This manuscript	SNV	Ao-aA1a3	yes				KASP	CTTGCCTTTGAACCATGATCATTTGTGGCTGTACTTGTTGCAAGTTGATGACCTTAAGAAATCCCCTGGTAGCTGGCTGCATTCATCCTTCTGCTCACACTGGAGCCACAGCTCTTGGGACCAGCCTTTGGGTGGGGTGTGTGGCACAG[G/A]GGCAGCAAAGCACTGGAGGCAGGAAAGAGCCATAAGCAGAGGCAGGGGGCAAAGAGGAAATAGTGGCCACCAAGATTCCTGGCAGACAGAAAGCCCTCTACTGCAAGGAGGCATGACAAGTTAATGGGCATAATTCAGAGCAGAAGGAGAG
qCY	LipY764_contig166:1253	G	A	G	Ao-aA1a3	This manuscript	SNV	Ao-aA1a3					KASP	AGTGTTACTCTTCCAAGAATGTGCTGGACATTGGGCTACAGTACAGGTTCTGATTCAGCAGAGATTGAGTGGGCAAGAGTTTCCACATTTTCAAGAAGCCCTCAAAGAAAGAAAGATCTTACTGGTCTCCAACTATCCCCAAGTATTTT[G/A]TGAAGAAAGATTCTAGAAGCTTCACTCCAGAAGTAGCCTTGGGGATGGTCTGAATCAGAAGTTCCTAGGTGCAGAGAAAGTAATTAAGTAGGCAGCTAGAGTAATCTATTGGAGAAACGAGTTAATATCATCCTTTCAGTGGTGGTGGGGA
rAB	LipY764_contig323:7217	A	T	A	Ao-aA1a4	Wallner et al., 2017	SNV	Ao-aA1a4	yes		2137144032		KASP	ATACATTTACCTTTACTTTTATGTAATTCATTTTATTGAAATTGGTTATTATAGCAATTGTATTAAATATTCATCTGATCCTATAATACTTCATTGACTATTAACTCAGAAGTATCTCCTACAGAGACATTCATGTAATACTTCCTTACC[A/T]GACGATAATCCTCTCAGATTTTAAACTAGAAACAATCTGTACTAAGTACGCAAATGCCTGGACACTGCCTCTATTTCAGTATAGATCCAGGCAGGTAAGTATTAAATCCTTTCTGGTTCATTTCATAATTTTTTTTAGATTTTTCTCTTG
fWO	LipY764_contig192:1068	A	T	A	Ao-aA1a4	Felkel et al., 2019	SNV	Ao-aA1a4					KASP	TGGCAACCCAATTTTAGCCCCAAGATGGTCAGAGTAACACAGGAAGCAGTGCAGCATGCCCATCTCAGTCATAGCTACAACCGAAATCTTTCAAAATCAAGAAACCAACATAAGGGTTCTGCAATACACGCAATAGGTTCTGAAAGCAA[A/T]GAATCTTAAGAATCTCACTTGCCACTATGTAGCACTGGAAATATACATGTTTTTTAAAATGCCACCTTTAGAGATGTTGTCCACAAATCTACCTCTGTGAAGTGTATATCAAAAGGTAAACAATAGCCACTTGACCTGAATGAACCAATAT
qBR	LipY764_contig49:28821	A	G	A	Ao-aA1a5	This manuscript	SNV	Ao-aA1a5	yes				KASP	ACTTTCCATTACAATGTGAATTTAAATCAAGACCCTGTTGAATCATATTCAGAAATACTTAGTGGGGACCTATTATCTGTTGAGTACTCTTCTAAGCATTTGACACACCACAGTGTACAAAATAGAAAAGCTCATCTTTTCGGGGAGTC[A/G]CATTCTAGACAGGGAAGAAAGATAATGATCCAATGAACATGCAATATGTCAAGTAATGGTGATAACTGGAAAGGAAAACCACAGTATTGGGAGTAGAGAGTAACAGAAGGAGATCTTTCTTACAGAGTGGTTAGAGACAGCCTCTCTGAAA
qDA	LipY764_contig268:7015	C	T	C	Ao-aA1a5	This manuscript	SNV	Ao-aA1a5					KASP	AAGGCAGAAGTCAGGTGTGGGGAGGTCAAAGAAATGGAGATCAAAGGAATCCTGCAGCTGGCAGACCTTCTATTAAAAATCCATAAAGCTTCACTGTGGAGATCCCCATACTCTCAGGTAATCGCACAGGATTTAGTTTTTTGGCAGGT[C/T]ACACTTATTGGGTAATTTTGCCTTAAATGCAAATGTATGAATTTTCCCCAGTGCTTTTATCAGTGTAGAGTATAATTTGTTGTTATTCCTGCTGAGTAGATTCTGACTACTAGCAACCCTCTGTATAGCAGAGTGAAACCCTGCATGGTCT
fSE	LipY764_contig41:8032	T	C	T	Ao-aA1b	Felkel et al., 2019	SNV	Ao-aA1b	yes				KASP	CAAAATTGACCTTTCAAAACTTCTTTGCTTTTTCCCTTCTCACTTCCTATCATGTTTATCCTGGAGATATATATTTAAGTTACTCTTCCAAGTATCATCAGAGCTTTGCTCAGAGCCCTTGCCTATGGAAACAGGACTCCCTTCTGAAA[T/C]TGGAATTCTCTCCCAGTACACTCCATGTTCTTACCATGCTTTATTTTATTCAAGAACTAGAAATACACAATACATTTGGCAACTACTGGGTAGCTTGTTTGCATTCTGTTTCCTTTCTCTAGAAGATAACCTCACTGGATCATGAACTGAG
fYK	LipY764_contig287:5242	C	A	C	Ao-aA1b	Felkel et al., 2019	SNV	Ao-aA1b				unspecific autosomal signal: C-Allele also in females; !cave when interpreting results	KASP	AGATTTCACACATTTACATACTGATTTTGCAAATGTATTAGTGTGTTAGTCAACTTCAGCTGCTCTACAAATTATTATACCCTGGGTGGCTAGAAACAACACAATGTATTATTTTACAGTTCTGGAGGTCACAAGTCCAAAATGGCTCT[C/A]GTGGAGCTAAAACCAAGGTGTCAGCAGGGCTAGTAGCTTCTGGTTCTAGGGGAGAGCCTTTTTCAGCTTCTAGAGGCCACCTGCATTCTTTGGCTCCTGGCTCCTTCCTCCATCATCAGTGTCTCACTTAATCTCTGCTTCCACAATCACC
qDX	LipY764_contig254:3775	C	G	C	Ao-aA2	This manuscript	SNV	Ao-aA2	yes				KASP	GATAGCTATTTACTTTATTGAAAACAGTATGTCTGAAATATGTCCACTTATTTTAGGTAACTAATGAGTGGAGTTACCCCAAAAGAAGTAAACTTGTAATTGACATACCTAACCTGCCCAGAGATTTCTCCTGGAAAGAAGGCTACAGT[C/G]TGAGTTTCACATTTACCTTTAGAGTCCAACAAACCAACAAATATTTGCCTGACAGTTGTTAGAATAACTGCTTTGCCCCTGCTGCCTGCAGGACATTCAGAAATATTTATGTTTGGATACACAGTTCTCAAAAAATTATAACAGACTTAGA
qCV	LipY764_contig162:9815	G	A	G	Ao-aA2	This manuscript	SNV	Ao-aA2					KASP	GCCAGGACTTTTTTTTTTAGGTAAAAAACCTTATTTTTATAAACTTAGGGTCCTTACATTTCTTCTCTAATTAATCAAACCATTTGCCTTAATATTACAGAGCCTCCTGGAAGATGTAGGAGCTGTCCTGCATGTGTTAATCTTAGCAA[G/A]AATATAGTATCATCTATAGAGTTGATGCTAATGCTTTGGGCTATGTATAGCACATGTTCTAATTAATTTGTGTCAAAATTTGAGAGAAAGTTTGATGTTAGAGAAAAGCTGAGTGAGAGGACCTCACTAAGTGGCATAATTTTTGGTGAGT
qDH	LipY764_contig199:9398	G	A	G	Ao-aA2	This manuscript	SNV	Ao-aA2					KASP	AGTCACATAGCTACTACTAAGATATACAACTATGTACTGGAGCTTTGGGGAGAAAAAAAAACAAAAGAGGAAGACTGGTAACAGATGTTAGCTCAGGGCCAATCTTACCAAAGGAAATTTTAAAAACCCAAAAGTGTTGGAGACGATGT[G/A]AAGATATTGGGACATCCATATACTGCTGATAACAATGTAAAATGGTGCATTGAGAACAGAAAAGTCTGGCAGTTCTTCAAAAAGTTAAATGCAGAGTTACCATTTGACCCATCAATTAATGTGACTACATCAAGAAGAAATAACACTTATA
qU	LipY764_contig19:821	A	G	A	Ao-aA2	This manuscript	SNV	Ao-aA2					KASP	CATTTTTGTTTGCAGAGGCTTATTTAAGGTTATGTACATATCAACTTGGAAAAAGCACTTCCTTAAAATAACGAATCCGATCACCATAACTTATGGGACTTTTTAAGCAGTGACAATGTATCTGCCTTCTCTTTCAAAGAAAGAAGGTA[A/G]TATGAAAAACTAAATTATGTGTTTTTGAGGTCACTCTAAACAGAATATTATTTTCTCACCTTGGCAGGATACTAATAACTTGGAGAGCAAAAAGCTTATTAAATGACAGAAGTTACAGTTTCAACCAAAAGGATAAATAGAATATGAATTA
qEW	LipY764_contig351:2301	T	C	T	Ao-aA3	This manuscript	SNV	Ao-aA3	yes				KASP	GATACATCTTCTTGTAGAAAATGACTAGTCATGCTTCCCTGGCGCATACTTTTGCAAACTATTTGCCCTATTGGCCTCTCAGGGCTCTTTGCAAACTTTTTGCTCTGTGATTTTTCTGTATAGTTCACAACAATGTAAGAGAAATGTTC[T/C]ATATATTTAAAAACAATTTCAAATACTTTTTATTTCGTCCTTGAAGTGAAGTACTTCAGCAGTAATGCAACTCAACTCTGAGTGTCTAGATCAGTGCTTTTCAAAATTTAGCTATTTTAAAAGCAGCTTGTTTAAATACAGCTTCTTGAGC
qEE	LipY764_contig285:10190	T	A	T	Ao-aA3	This manuscript	SNV	Ao-aA3					KASP	GAATCTATGAAAGAATTAGGACAGCTGAACTAACAAACCTGAATTTTCTTCATTCACACATCTGCCATGAATGGCTCCTATGCTGATTTTCTTGACTCTTCAAAGTATAATTTCCAAAAAGTTAACATAGGCTTATGTCAAAGATTTTA[T/A]CCAATCCATTAATGATGGGACCAATGAAACAATAAAAATATTTCAAGGATCATTGGATTAACTGTGTATTTACAGACCTTAAAGAAGCAAAATGTTCAAATGAGACTGCTATGATACATACAAAACTTCTCAATATCCTACGAGTCAATAA
qDR	LipY764_contig229:14454	G	T	G	Ao-aD	This manuscript	SNV	Ao-aD	yes				KASP	GAGAATGTGAAAGAATAATTAATAAAACATGCTCAGGGATCAAAAAAGTAGGGCAATGATATTCAATGTTAGAGTTTTATCAATGTTGAAGAATCATCCAACCATGTGTATGATACTCATATTTTGATCCAGATAATGGGAGAAATCAT[G/T]AGTGCCAATAGGGCTCAACTCATAATATGTGTTTGAAAATTTTCCCATGCTATATTTTCAAAAGACTTATCTAAAAGAAGTGCTATTTTGTGCCTTTGTTTATGAAGATATCTTCTCAGAGGGGGGAAAACCAAACTGGAGTAAAACAAAT
qCR	LipY764_contig150:7158	T	C	T	Ao-aD	This manuscript	SNV	Ao-aD					KASP	GAGTATAATTCTAATGTGTTTTTGTTGGCAACTGTTGGTTTTTAACATTTTAGTTGCTAAATTTAAAAGAATCTTTTTTCTTTAGTTATCTATAACTTACATCAATTTGGTAAAATATAACCTTGTGAACAAAGATTAAACACTTTTCC[T/C]CCCGACTTAATCCTTCTAGATTTCAGAAACTACTAGTGAGTATTCTTATTTCTATGATAATGTAGTAATTATTTGCATAAGTTAAACAAGGATCTGTTCCCCTTATAGTACAACATACTTGGTAACATTGGTTATATTATCAATGTTTAGA
fABV	LipY764_contig367:4460	A	C	A	Ao-aD1	Felkel et al., 2019	SNV	Ao-aD1	yes				KASP	CCTGAGGATACTCAGAAAAATGTTCTGCCTTTAATGCTACCACACAAAACTGCAAGATTAATGTCCATTGCAGGATTAATGCATTTCAAATGAACTCATGTACTGACTTTTCTTAAGTTTCCCTTGAAAGGTGATAACATTGTTTGAAA[A/C]TCTTGTCAGAGCAAAATTTCCTCCATGTACTGAACGTTTCTCCCTAAAGTATGTTATTGTGCCCCTTATTTTAAGGTACAGACATCCATACAACAACTTATGAATTATTATCTAGAACTTTATGCAAATAAATTTGTAAGGGAAAGCCACG
qW	LipY764_contig22:11458	C	T	C	Ao-aD2	This manuscript	SNV	Ao-aD2	yes				KASP	CTGTGTCCCAGAGCAGCCTGAGTTAGGTTTTTTTATATTTAAAAAACAATTAGGTTTGTATTAACAGCTATACATCACTGCTCCTTTGCTGCCGGCTCAAAGGTGCAAAGGTTATAGTTGGCCTATTTGATGAGGAATCAACATGATCT[C/T]GTGTAATTCCAGAGATGTCTCCTGTGCTGTGGGAGTGCTTCACAATCATAATTAATAGAAACAGGGACAGTGTCTCCTTTGTATTTTTCATAAAAACCATGTAGCGCACACTCCATATACATAGAGGAAAATATCCTTTTGGAATGTGATT
qCH	LipY764_contig103:12701	A	T	A	Ao-aD2	This manuscript	SNV	Ao-aD2					KASP	ATGTGATTACAGAAGCCATTATTTTGGCTGTTGTTTAGCATAGTGGTCAACTAAAGCATTGCCATGAGATGTTGGGTCTCTGTGCTTTGAAAGTTTCACATTTTTATAGTTACTTTTTTAAGTAACAGCAAAGCCCTTAAAATTTATTT[A/T]ACGTTCCACTTATTTTTTAAAGGGTTTTGTCAAGGCTAGAAACCTTTGTTTCCAAAGTATTATAAATTTCTGGACCACCCCTAAAACAACCACCATCTATGAAAATAAATATTTGCTCTTTACTTTTTGTCATTTGGCAGGCCTGAATGAG
qFK	LipY764_contig488:751	ACCTT	ACTT	ACCTT	Ao-aD2	This manuscript	Indel	Ao-aD2					KASP	AAATATACAAAGCTGACAAAGATATGAAAACATGTCCAATTTAACTAGTAATCTGAGAAATTTAAGTATAATGAAATAGTATTTCAGATTGGCAAAAACTGTGAAGCACTGAGTGGTATCAAGTGTTAGTGAAGATAGTGCACAAGGTA[ACCTT/ACTT]GAGACCCCAGGACGGCAGGGCATTTTGAAAGGCAATTGGCAACACTTATTAAAATTTTAAATACACTTGACCTTTGGCCCTACGATTAAAATTCTCCCTGTTTACTCTAGTGAAACACTAGTACTTGTTCACAACACTGTCCATCAA
sAN	LipY764_contig464:3714	C	A	C	Ao-aM	Felkel et al., 2018	SNV	Ao-aM	yes				KASP	GTTTCAAGGTATATATATGGTAACATTTTTCTTTACTTTCTTAAGTAACAATGATAAAGTTTAGTCTTGACTGCAGTGTAGAAGCTTCTCGTCTTCTGAATCCATAGTCTATCTTAAAAAGTTCTCAATTTGGACATTTCAGGGCTTACG[C/A]TGAAAAAGAACACAAAGAGTTACTTTTAATGCTTACACTGTTTATGCAAATAACGCTTTATTTGAATTCATTCTTTTCTCTTTGTAAGAATTATTTTAGTCTATAATTAACACAGCATTTTGGCTATTCACGCTTGTACTCATGGTAAAT
sAP	LipY764_contig79:13336	A	T	A	Ao-aM	Felkel et al., 2018	SNV	Ao-aM					KASP	TTAACAAGTCTGTAATAAAATGAAAGGTCTACACTTGCATCATCCTCTTCAAAGTGCATCCCAGAAGTGCAACTGAATAAGCATTGACTGGT[A/T]TCTGAATTTCAAGAGTGCTCTCGTCAAGGCCACGTTTTTGTATTTCAGAAGCTAATTTTTTAAAAAGAGAGAGAAGCAAAAGAAAAATCAATACCGTCGGTTAATAAATGAAATGAAATAACAGTTCCTTCAAGGAGGATTAAATATCTA
sE	LipY764_contig398:2471	G	A	G	Ao-n	Felkel et al., 2018	SNV	Ao-n	yes				KASP	ACATTTAAACTCCCTGTCCAGCATAGTCCTTGGGTGTGACAGGATTTGTTTTTTCTGGAAACCATTTTATGAAGAAAAAGCAAGTGTTCAAAAAGTAGCAGGTAGCTGAATATTGACATACCAAAAGGGTTTCAGGAACCTCCTTATCAA[G/A]CAAACCATTTCATAGGCACAGATTGCTAATAATCATGCTGCCTTTGAGTATTCAGTCATTATTTGTCACCTAACTTGACAAATCAGTATCCTCAATAAATAAGTTACGGAAAGTACTATAGTAGATCCTGATAATACAACCCACACTATC
sC	LipY764_contig245:193	T	C	T	Ao-n	Felkel et al., 2018	SNV	Ao-nM	yes				KASP	TCATTATATCTTATCTCCTCTGACTGTAACTGCATTAAATATCAAGAGCAAACAAAACAATAGAGAAATTACACAGGAAATTAGAAACATTTATAATTAAAATATTTTAAATATTACAAGTAAAATTTTGAGGGTGCAGCTAAAATAATA[T/C]TTAATTGGAAATTTTTAGACTCAAACGTTAATTAGAACAGAATAAAGTTCAGAATAAATGATTATCCAATCTAAGAAATTAGATAATGAATACAGAATAAGCTAAAAAGAAAAAAGTGAGAAGATGGGAATGATAAAGATAAAAGTAAAA
rAX	LipY764_contig359:7646	T	C	C	Crown	Wallner et al., 2017	SNV	Crown	yes		2137144002		KASP	TTTTTCAACCATCACTTAATTTATAGAGAAAATCTGTTTAAGAAAGATAGTGTACAGGAAACAACACAACACCCAAATATTATCTCTGGCAAACAGTCTGTGATTAGTTGCCAGAATTATTGGAAAAAATATAATTGAAACCAAAATCTT[C/T]TGTAGAACCAGAAATCCTCTATGAAGACGGAACGAAATATCACCCTTTTATGGAGCCAAAAAGGCACATTGCATTACATACATCCTTGCAGGATAAAAATAACTAGTCGTCACTTAGAAGGAATTGACAGTACGGTTTGTCAAACATAGT
rAY	LipY764_contig60:5826	C	T	T	Crown	Wallner et al., 2017	SNV	Crown	yes		2137144012		KASP	CGGGCAGAGATGTTAGCTCAGGGCCAATCTTCCACAGCAAAAAAAAAAAAAGAGGAAGATTGGCAGTGGATGTCAACTCAGAGCTAATCTTCATGAAAAAATGAACATAAAATAAAATGTTTCTAGCAAAGAATATGAAACATACATAAA[T/C]GGAATTTATGACATAATTGAACAAAAATGCAGTCAACAGAATCTGTCTGTAAAAAAAACATTGGTTCTTTATAAGAATTCATAGAGCCCATTATAAACACTTTAAGAAGTAAAAGAAATCTTGATTTAAAGAGTAAATGAAAATATGATG
fYR	LipY764_contig312:3646	T	A	A	H	Felkel et al., 2019	SNV	H	yes				KASP	ACACATTAGCAAAAAACTGCTACTATTTACACAAACTCCAGATATGCCTTTGGAGTTTGTCATGTGGTTAGCACAATATGAAAATCCCATGGGTTCTTAAATTCTGTGGTATTACTTTGCTATTGGGCATATAATTGCTGCCTTATTAC[A/T]GTATATTCACTGAAAATGCTATTGTTCACTGCTCAGCTCGTGCAAGAGAAAACAACATTATTTTCTTGGGAGTGATAGGGCTGAAAAGGCTACTAAATACACAGCTAATAATGGACACCTCCCCTCCCCATCCCTTTTCCACTCAATTTAT
fRO	LipY764_contig30:1093	A	T	T	H	Felkel et al., 2019	SNV	H					KASP	GAGATACGTACTGCATTTGGTCGGCTATGGTAAAATGCTCTACTTTTGTTTCCATCAGCCTGCCAGAGCCTGGATCTGACAAGCTTGTCAACTAGATCCAGATTTTAGTTCACAGAATGTCCACGGTAAGTCAGACTTCAGATGAGAGA[T/A]TGAAGTCACTCTATGAGGTCACTGAGCATCCAGGAGTTTACCTTTGTTCTGCTCTGCAAAAGAGGAGCTGCAGTTAGTTGTCTTCAGCTTGGTAGCAAGATTTCTGTGCAGTTCTGGGATGGTATCAAGACACACAGATGTGAACTGTCTC
fTO	LipY764_contig80:29674	T	C	C	H	Felkel et al., 2019	SNV	H					KASP	GATAGATTATCAAGAAACTAAACAAGGAAATAGTGGATTTAAATGAAAAATTAGACCAAGTGGACTTAATAGATATTAGAATAGTCCATCCCAAAACAGCAGAATACACACATTCTTCTCAAGTGCACTTGGACATTCTCAAGGATAGT[C/T]CATATGTTGGGAAGCAAGGCAAGCCCCAATGAATTAAAAAAGATTGAAATTGTATCAAGCATCTTTTCTGATCATAATGCTATGACATTAGAAATCAACCAGAAAAAAAAAGCTGGGAAAGTCACAAATATGTGGAGAATAAACAACATGC
sQB	LipY764_contig9:14318	A	T	A	Hc	Felkel et al., 2018	SNV	Hc	yes				KASP	GGATATACTGCCTCTCCCAGAGATGGCCAGTTCTTCAAGATAGCAAAGGATTTGCCTGTCACCAGGCCTTTGATGTACAAACCAACCAATCCCAAGTCATTACACCCCATACCCCACTCTTTCTACCAGGCTCTTGCAGTCTAAGACACT[A/T]TCCTTTCCTGCCCTAAATCATTGTAGGGTTAGATACTGGCAGCTAGACATCACATCTATATCCCATTTTGATCAGGAAATGTACGTACTCCAGGTTTATTTTTTCCAAGATTGTTTTGCCTATTCAGGGCAGCTTGATATTTCATATGAA
fSQ	LipY764_contig49:30278	C	T	T	Hs	Felkel et al., 2019	SNV	Hs	yes				KASP	ATATGGTGAGTACAGTTGAGGAGAGTTCTTCGACAATACTGAGAGGCAGGTGTAAGCTTTGCAGGGTTTTGATAGTTGTTCTTTTTAAATGTGGTTATGTTGCAGCATATTTTATGTTAATGCCATGATACTGTAGAAGGAAATGCTGT[T/C]AGCTGAGAATAATATCAGTGGAGCATCATTCATGCACAGGTGAGGAAAGATTGAACCAGGTGTCCAAGCAAAGGGAGAGACTTTAGGAAAGAACAGAAGGAAAAACACATCTGTAGATGAAATCTAGAGAAGTCACACACAATATCTGAAG
fWQ	LipY764_contig193:6579	G	A	A	Hs	Felkel et al., 2019	SNV	Hs					KASP	ATACCTATACCCCTCCCCGAAAATATGAATAGCCTCCCTGTTTATCAACATCCCCCATCAGAGTGGTGTGTTTTTTACCATCAATGAACCAATACTGATACATTTTTGTCACCCAAAGCCCATGGTTGACCTTATTGTTCACTCTTAGC[A/G]TTGTATGTTCTATGGGTTTTGACAAACGTATAATGACATATGTCCACCATTATAGTATTACATAGAATAGTTTTACTGCCCTCACAACTCCCTGTGCTCCACCTATTCTTCCCTCCCTCCTCCTAAACCCTTGGCAACCACTGACCTTTTT
fTI	LipY764_contig78:6725	C	T	T	Hs-a	Felkel et al., 2019	SNV	Hs-a	yes				KASP	CGTAGTGGCACGTGCAACGCCAGCCCTCCTAGCAGTTGGGGCTGCCTTGATGACCGTACAGCCCCAGTATCAGCAGCATTGCCTGAGGTTCCAGGAATCGTGCCGATGCTTGAGACCAGAGGCTTCAAGAACCATGGCAGCACACACAA[T/C]ACTCTATCCTCTCCGCTCCCCAGAGTAGCACCTCCAAACCTGGCTTTCACAGTAGCAAGAGCTGCATCTAAGACCCTGGTGTCCTGACAGCAGCATTGGTGCTTGTGACCTGAGGTTCCAGGAAACACAGCAGCACCCATGACGAAGGTAC
fABO	LipY764_contig159:11818	G	A	G	Hs-b	Felkel et al., 2019	SNV	Hs-b	yes				KASP	TATCTCTATGCAGTGCGGCCCTCTTGTTTTATTTTTGTACGTTATGTCTATAAATGCCACAGTTCCAGCAATTATATTGTTGTAATATATAAACTATATGTAATAATACATTTTTATAATAGTAATTTATGTAATTTGTTGTCTTTTTA[G/A]ATAGGAAAAATTACATGTTTGGTTTTTGTTATGTTAGATTTTTAAATTCCCATTTCTTGTTCTCTTCACTTCTTCTTGTACGTTCAATTTGCCACCCGGAGTCATTTCTTTAGCCCAAGACAGCCTTGCTCTTACTTACTTCATTATGTAT
rA	LipY764_contig54:27348	A	T	A	T(1)	Wallner et al., 2017	SNV	T1	yes	YE17-Pos 1277 [A/T] (Wallner et al., 2013)	11581506		KASP	CTGACTGGTGGTGTCCAGTGTCCACCCGGCTGAACAACAGATAGATTGTCTCTGATTTCTAATAAGTGATTCTACACTTTATACAATCACTGTTATTCACGCCTGCAACCAACAGAAGTGTGCTTTCTAAACAGTAATCTCAAACTGTGA[A/T]TGTAGAACTCGAGAGTCATTCATGGAAGCCTAGCTCTGTTGCAAAGGCAGCACCTCTGGGTCCTGCTCTAGTTGTCCCAGGAGGTAATCTTGCTCTCTGCGAACAACTTAGGCCCTGCATCTTGGCTTTGCAACATGTGCTCTCAAGTAT
fYV	LipY764_contig328:1288	G	A	G	T(1)	Felkel et al., 2019	SNV	T1					KASP	CTTTATTCTGTTAATGGATTGAGTCATGTTCATGTATTTTCTACTAATCAACCATTCTTGAATTCTAGGATATGGAAATATAGGAAGAATTTGGATCCAAGTGAGCATCACCAGTTTTTACACACAATATTTGACCTCTTCATCTATTA[G/A]AACACTAGAAAGAACTTTACTAAGTCTATTACCAAAGCATGTCCAATGATTTCAGGAAATATCATGGAAATCAAAAGGAAACTGGTTCATCCTATTTGCAGTGTTATTCACTAAGGCATTCACTAAGGCATTCATCCTATCAAATGAATGA
fVZ	LipY764_contig169:2523	G	C	G	T(2)	Felkel et al., 2019	SNV	T2	yes				KASP	TCTCCAATGAAAAGGTGAAGGCCATTTTGCCCAGTCTCCATCTCCTATTCTGTGGAGTTGGTCTGAAAATATCCTGAAGCTTGGAAGTCATTTCCTGGATCCTTCCATTCTTTATACTTGGGAACTAGTCAACAGGCTAGTTGGGACAG[G/C]TGATTATCTGGACAACTCTGCTATCTGAGCAATGTGAATTCTCAGATAAGTCCTTTCTCAAGAGCTCCTAGCCATCCAATTCAAATTCATCCCAATTGGGTATCTACTTTAGTGAGAGATTTCTAATGATAGCAAGTCCTTCCCGCTAAAC
sPZ	LipY764_contig4:39228	T	A	T	Ta	Felkel et al., 2018	SNV	Ta	yes				KASP	TAGTCCATCAGGCAGTTCTAGAATCTGCTGTGGGGGCACTTGGGCCCTTTATTTCATGCTATGACTCCCTGAGTTTCATATGGGGCCATCTGGCATGTTGACTGGATCCCCTGAGGTGAGTGGGTCCTCTGAGGTTTGTCAGAGTCCTCG[T/A]GTGCTTAGTGTAGGCCCACTAATATATTGTTTGGAGATACCTGACCTGAGTCTGGTGTCTGTGCTTAGGTTGTCTCCTTAGGTGGTACTGGGATCCCCTGAGGGTCTTGAGCCTCTTCGTTTGGGACTGGAAATCCGTAAGATTGGTCTG
fRL	LipY764_contig47:5799	C	A	C	Ta	Felkel et al., 2019	SNV	Ta					KASP	CCTAACTGATGCTGGGGTGTCCCAGCTTAGTTCCATTTCCTCTGGGTGACAAATAACCTCTGGGGCAACTTATACTCCAGAGCACCCCTGCTGTCAGCCTGAGAGGATCCCTGGCTTCCCCTCCTCTCCTATTGTGCTTCCTTTGGTCT[C/A]TTATGGGTTCCTCCTGAGAGCATCTCTTCAATACATCTCTGCACAAGGATACTCAACCCAGATTCTCACACCAGAGAACCAAATTCTCTAGGTATGCTATTTGCACACCTTTCCCAAACCATGGATGTCCTATTTGCACAATATTTAGGAT
fTY	LipY764_contig90:25130	C	T	C	Ta	Felkel et al., 2019	SNV	Ta					KASP	TCCATTTTTAATTTTTTGAGGAACCTCCAAACTGTTTTCCATAGTGGCTGCATGAATTTATATTACCACCAACCTTGCGCACAAGGATTCCTTTTCTCCACACCCTTGCCAACTCTTATTTCTTATCTGTTTGATAATAGTCATTCTAA[C/T]GGGTGTGAGGTGATAGCTCAGGCTGTGGTTCTGAATTTTCATTTTCCTAATAATTTATAATCTTGAGCATCTTTTCACGTACCTGTTGGCCATGTGTATGTCTTCTTTGGAAAAGTGCCTACTCAAGTCCTCTCCCTATTTTTTAATCAGC
fXT	LipY764_contig258:4290	G	A	G	Ta	Felkel et al., 2019	SNV	Ta				unspecific autosomal signal: G-Allele also in females; !cave when interpreting results	KASP	CTTAGGCCCCAGCAAAGAAACCCTGCCCATTAAGCTCAGTAGCCCCACAGATTGTGGATCATAAACAGGGACCACAGCAGATTTCCATGCAGGGGCAAACACTTTCCAGTTGTGTGTGAGCACTCAGTGCAGCTGTGCTCACAAAGAGG[G/A]AACAGGTCCCAGTGGCTGTAGGAATAGGTGCAGCAGCTTTGAGCCTACTCATGTTCACTATTCTGGAGCAGAAGGCAAGCCACCACACCCCAGTGCCACCAGGGAGCAGCCATAGCTTGGGTCCCAGCAAGGAAGCCCCACCCGTCAAACA
fZK	LipY764_contig372:1956	G	C	G	Ta	Felkel et al., 2019	SNV	Ta					KASP	AACTGGAATGATTCATACTATTCAAAATATTCACTGATAAGTGGATAAACAAAATGTGGCATACATACTATAGACTATTAACCAACCACAAAAAGGAACAAGTACAGATACATGCTACAACACAGATGAAAGTGGAAAAAGTATGCTGT[G/C]ATTTTTCCTGATTATTGTTAATATTTTATATATGAATACATATGTTAAAACCCATCCAACTGTACCCATTAATACTTCCAGTTTATTATATATCAATTATCTGTAATTTATTGTATGTATCATGCCTCAGTGAAGATATATAAAGGAAGGG
fZW	LipY764_contig435:993	G	A	G	Ta	Felkel et al., 2019	SNV	Ta					KASP	ATCTGTAAGTAGCTATTGTTCTATTATCCTGGCAATTGATACTATTTAAAGCTGCCTGTGCATTCTGTGAGTCACACATGAAATATTTACTCTGCAATGCAAAACGTTAAATCCTTACAGAAATCTCACTTTATGTTTAGTTATTTTTG[G/A]GTCCTTCCACCTCATGTTTCATGAAGTCCATGTATATCACTTTAAAGAAAAGGAATACTCCAAAAATATGAATTGCAGAATACTGACATGTGTATGTGTGTGTGTAAATATGTCAAGATATATATTTACATCTATATGGAATATATTATGT
qGB	LipY764_contig408:500	T	C	T	Ta-s	This manuscript	SNV	Ta-a	yes				KASP	CTATATTACTCTGGCAGACTGATAATCTATATGAAAAAGCTTCCTGGTATGCCCCTAACATCTTTGAGGCCCCAAGAGATTGTAATGCTCTACTCTGTAGTCCTGTCCCCTTAAAACCCTTGGCTCAAGCCCATCGGGGTGGGGCAGTAA[T/C]GGAGAATGCTCCCTAGCCACTTGCCCACAGAAACAAGCAAGAAACAAACAAGTAAACAATCACCTTCCCAAATCTCTCAGCTATGGCACAAGGTTAAGATGTGAAATCTGGAGTAGACATTTGACACTTCTGCTACTACTTACACTCTTT
qGC	LipY764_contig81:8885	G	A	G	Ta-s	This manuscript	SNV	Ta-a					KASP	ACCAATTAGAGGTGGAAACTGGAGCTCCTGTCGTTCTCTGGTCGGCGGTCGGGGCAGAACCGCCTCAAGGGCGGGGCTTCCGCACCTAGCAAGTTCAGTCGAGCCACAGCTGACGTGAGTCAATAAAGATCACGTGAGACAACTGGTCGC[G/A]TCAATTGGCAGCGCCGGCCTGGGGGGAGGGGGTGTCACGACGACTCGGGGGTTCGCCGTGTGACACAATTACAAGAACTTTGTGCTGGTGCTGGCGAAGTTTGTGATTTTAAGAAATCGCAGTACCGCGAGCTTCCGCCTTTCCTGCTGTC
sPY	LipY764_contig9:15739	A	G	A	Ta-b	Felkel et al., 2018	SNV	Ta-b	yes				KASP	GTCTGGTGATCCATTTTAGAGTCAGGCTTCTCTTGTTAACTCAAAACTGTTTTGGCAGAATGTAAAATGGCTGTTTTATTACTCTTCATACTTTGGAGAAAATCACTTTAAGTTATTATTATTACTTGAGTTTATTCTGTTTCTTACACT[A/G]CTTACTTTCTATCTAGTTGCTAGGTGTTCTTACACCTTAAATTTGAATACTATGTAAATAGTTTAAATATGATGAGTTTTATTTACATGGACCTATTTTAATCCCAAAGTTCTCCCCACTCCCCACAAAAAGAATGCTCTGAATGTAATG
qFE	LipY764_contig461:3913	C	A	C	Ta-bA	This manuscript	SNV	Ta-bA	yes				KASP	GACTTTTAAAATCCTATGAGAACAAGCCTTGTTTATTACAGAATCTCCAAATCTGCATCTATTATACACATACTGTGGATACTCTTTCAGATTACATTTACCAAGTTGAAATTAGAAATTAATAAATTTTAATTTATTGGTTGACCAAA[C/A]AATGTCAGAAAGGCAAAACAAAGTGTTGGCCTTTCTAAAGAAGTTATTTTGCTCCAACTGTTGTAACCAACACCTAATTGTCAGAAATTGTCATAAATGTTAAAATAATTAACAATATTGTACTGTATATTTGCAAGTTGCTAAGATAGTA
rB	LipY764_contig233:6238	C	G	C	Tb	Wallner et al., 2017	SNV	Tb	yes		2137144042		KASP	AACCATGATGGTAAAAAATTTTAGTAATATTACGTTTGAAGTTATGAGCAGTTTTGTGTTGACATAAACCCTAATATGGAGATACCCAGAACAATAAATCATCTAGCATTTAATTCTTAAGAAAAACAATATATTAAACAAATGGTAATT[C/G]TTATAAAAGTTTCTTCTGTATATGTACTTTGTGATAGTGATGTCCTACACAGTAAAAATGATACATCCTATAAGATTTCTTTCAGATCTCATTCAATTGTTATTGATGTAAAAAGTGCTTGTTTAGCAAAAGATAAAGGTTAAATATTTA
rC	LipY764_contig213:4369	T	C	T	Tb-d	Wallner et al., 2017	SNV	Tb-d	yes				KASP	TCAATTTTGGGAAGCTGGCAGCAGGTTCATTCAACATTTATTGAAGTGGTTGATTACTTTCTTCTTCGTGAATAAAATACCTTGAGCTAATTTGAAGTGTCAAAGTTGTATCTCTCAGCACCATGGCAGTTGAAGAGATATGGATAATGC[T/C]AGGGAAGGGATTACAGGGCTTGACTCATGCATGTTTTGACAGATCTTTTTACTTTTTCTTTTCCAGTATCTGTTTAGGCAAAATAAAAAGAAAA
fXR	LipY764_contig255:12988	C	A	C	Tb-d	Felkel et al., 2019	SNV	Tb-d					KASP	AATCATATCTTCTAGCAATTTTCGTACTGGATCAGTTTATATAAATTTCCTAGAGTGTTATTTATCCATTGTCTTTTATGTCATTGCAAACAGTTTATCCTAAGTGAGGGGTGAGCAAACTAGGACCCATTTTTTATAAATAAAGCTCA[C/A]TGAAATACAGCTCTACCCATTTTTCACATGTTACTTGTGGTGGTTTTGAGGGTATAATGACAGAATTTGGTTGCTACAAGAAACATATAGATGACAAATTCTAAAATATTTAACATTTGGCTCCTTACAAAAAAACTTCCCAGCCCTTATT
fAAC	LipY764_contig468:3932	A	T	A	Tb-d	Felkel et al., 2019	SNV	Tb-d				unspecific autosomal signal: A-Allele also in females; !cave when interpreting results	KASP	AAGGCGTTCATATGCCAACAGACGATATCCACACAACATAAAGAAATCTGAAAGACCCATACTGTCACACATTGGTGGGTGGAGAGGTTGGAGCACCCCTTGGAGGAGGTGGAATGGGGTCAAAGAAAACTTTGCTCCCTCTCCAAAAG[A/T]TTGCAATCCGAGACTGCACGCAGTCTCCAAGGGGAAAAGAAAGGAGAGGGGATTCATTCATGGGAACATCAGAGATCCCTGAGGTCCTTCACAGCCAGGGGGAAACTGTCTACCAAGGTCAAAGCTAACCCAGGGGTGAACTCATCAAACC
rG	LipY764_contig146:3345	T	C	T	Tb-dM	Wallner et al., 2017	SNV	Tb-dM	yes		2137144004		KASP	GCTGAATTTATTAGACAAGGGGAATAAAGATGTTCAAAAACTGTAAAACTGCTATTTTGTGTTGGGCGTTAGGACCAAGAATTGCTATGCCTCAGTAGGTCTTAGTATTAAACTTCCACACAATCAGAAAACAGAACATTTTTATCCCTA[T/C]GTATGTACAGATGAAAATAAGGGTCAATCTTGTGGGCAGTTATGTCCGTATCTCTGGAGACAGACTGCCAGACTTTAAACAACACTCAATAGAGAGAATGCAACAAAACTAATGTCCTGCCATAATTTTCCGGTTCCCCATAACCTATAT
fWM	LipY764_contig5:42484	T	C	T	Tb-dW	Felkel et al., 2019	SNV	Tb-dW	yes				KASP	GGGACAGAGTTGTTCCCGTGGCAACTAAGAAGACCTACTCTAATAATATTATCACAGCAAGGTATCCACATTAATTTGCAGCATTTTATCCACTGAGCCCAGCAAGTGAGATGAGACTCACGATTTTCTAATTAATAACAAATTACAAG[T/C]ACAGTATTGAGAATTTTTAAATGACACTGAAACCATTCATGGTGTTTTTCTGTTGCTCCCTTGGTAATTGTCTAAGTGTAGCTGATTGAGGTAAATTAAATGGTGGACATGCCCTAGTAAAGAGAATTGAGGTGTATTCTCCCTTTTCATC
rD	LipY764_contig386:5920	TAACT	TACT	TAACT	Tb-dW1	Wallner et al., 2017	Indel	Tb-dW1	yes	YE3-Pos 10594 [T/-] (Wallner et al., 2013)	711581507		KASP	GAGAAGTACATATAGGAAACAAGCATATAAAAAGAGTTTAACTAGGACCTACAAGTTTAAAAGTGAGACACTAGGTTTTACTGTCAAGTTGACAGAGATCTAATAGAAGAGCAGTGCCCATTGTGGGTGAGACTGTGAGAAATAAGCACT[TAACT/TACT]TGTTCTAATGCTGATTAGACTACGAATCTGACAGCTTTTCTGGTGAGTAGTTTGGCAACATGTTTCAAAAGACTTATCTTGGACCCAGATTTCATTTCTGGAATCCTAGATGCTCAGCAGAGGGAAGTTACTGAAATGGATTAGGGACCC
sP	LipY764_contig155:6894	A	C	A	Tb-dW2	Felkel et al., 2018	SNV	Tb-dW2	yes				KASP	AATAAATGGGCAAATGCTTTTATCTCGACAGCAATCCATCATTGGTCAAGGTCCACCACTTCAGGGATGAGCAAACTTGAGGATAGATAATGCCCTGAAATCTAAGTCCATTCTCAGAAAGGGATGAAGCTGGAAGAAGTCAGCAGGCAA[A/C]ATTTTTAGCAGATGAGAAATAAGTATGTCACTCTGAAGATGGGATTAGATAGGATTGTCACAGTCTCTAGCACGAATTGATAATTGCTCTTACATGTCAAGGTCTCCCAAGTTGAGATTTTTCCTTAATAAACCTCATTAAGAATCACTT
qBX	LipY764_contig68:9050	A	T	A	Tb-dW3	This manuscript	SNV	Tb-dW3	yes				KASP	GGTTCTCCTGCTCTCCTTTAACCCATAGGAGAAGGTCATGACTCAGAGGATCCCTCTTTGCACTGAGCTGTACCAGACTAGAAATGTAGTGAGCAGCTAATTTCCTTCCTGTGCTTTTTCTATGTGGCCAATCTTGGTTTTTGTACTCC[A/T]CTGGGTTGCTACAGCTTCTTCATTGCATCCCAGAGCTCTCTTGGAGCTATTTATATTCGTGGGTAGTTTTTAAATCTTTTTTGGAGGGCTGAGAATTGTCCTTTTAGCTGGTTATCTTGTAGACCTCAGCCCTTTCAGTAATTACTTTTAA
qGH	LipY764_contig84:9378	G	A	G	Tb-dW4	This manuscript	SNV	Tb-dW4	yes				KASP	ATTAAAACAAAACTCTACATCTCACTGCAGATTGTAAGCATAGGTATTTCTTAGCCACATGATAAGAGCACACAAAACAAAGTACTTACATTTACTACTGTTCTCATATCACTAAATTCTGCAAGAAATAAAGATATCATCCTTCTGTGT[G/A]TGGATCACGGACTGCTTGCAAGTGGTTCTTCTCCCCCGCTCAAGATAACACACTTTCCATGCCAATGATTCTGAATGATGTTGGAAGGGATTCCTTTAACTGTAGCACCCCCACAGCAGCCTTTTAGTTCAGAACTTCCAGTCGTCAAAG
fWU	LipY764_contig198:17295	T	A	T	Tb-o	Felkel et al., 2019	SNV	Tb-o	yes				KASP	TGGCACTGACTTTCAGTATGCAGTACTGCCATAAACCTTCAGTTAGTACAAAATGCACTATCTGGGAAATGCAATAAAGCAAAGTGCAATAAAATGATGTATGCCTGTATCTGATAAGGGGTTAATATCTAAAACATAAAAAGAACTCA[T/A]ACAACTTAATAGGAAAACCCAAAATCTGATAAAAAATGGGTGGAAGACCTGAAGAGACATTTTCCCAAAGAAGAATGGCCATATAGATGAATGGTTCATACAGATAACCAGCAAGGACATGAAAAGGTGATCAACATTATTAGTCATCAAG
fXF	LipY764_contig212:14480	G	A	G	Tb-o	Felkel et al., 2019	SNV	Tb-o					KASP	GCACCAAACATCAGAACTCCAAAATATTTGAAGCAAACATACAGAGAAATGAAAGGAGAAACAGACATCAATGCAATAACAGTAAGAGACTTCAACACTCCACTACGATAAAGAACAGAATAACCAGACAGAAGATCAATAATGAAACA[G/A]AGAACTTGAACAATCCTTCAGTCAACTGAAGCTGACAGACATATACAGAACACTGCATTCAGCAATAGAAGAATATGCACTCTTCTTATGTGCACATAGAATGTTCCCCAGGATGGACCATATGTTATTCCATAAACCCAGTCTTAATAAA
fUJ	LipY764_contig99:20419	T	C	T	Tb-oB	Felkel et al., 2019	SNV	Tb-oB	yes				KASP	CCTCAGTCTGTCCTGCAGCTCAATGACTTCCAATCTGTAATCCCTGGTTCCTCAAGATTCTGCAAGGGAAGGAATGGGAGACCTTGAGCCCTTCAATGACCAGCCACCCAAAAGATAGTTGTCCTTTTCTCTTGGGGTGTTTCTTTGTG[T/C]CTCTTCCTCATGTCCCTCTCCTTCCATGCAGTTCTAAAATGTCACTGTCCCTAGAATTCTGCCTGAAGCCCAGCAATGACTCTCCCCATAATTTTTAACCACCTTCTCTGTGGTAATCTCTGAGAAATGAAGGGAGACCCCACAAGGACCA
fBVB	LipY764_contig155:11568	GGATAGATAGATAGATAGATAGATAGATAGATAGATAGATAGATAGATAGATAGATAAACAGACAGG	GGATAGATAGATAGATAGATAGATAGATAGATAGATAGATAGATAGATAGATAGATAGATAAACAGACAGG	GGATAGATAGATAGATAGATAGATAGATAGATAGATAGATAGATAGATAGATAGATAAACAGACAGG	Tb-oB1	Felkel et al., 2019	STR	Tb-oB1	yes				Fragment length analysis	GTGCTATATCATCTCATATAGCAAGGTTGATAATCGAATGCCAAGGTGTTGAGGAGAGGTGATGAAATGAAAAGCTGGAAGAGGTATCTGCACTCCTATGTTAACTGCAGAAGAGGTATCTGCACTCCTATGTTAACTGCAGCATTATTCACAATAGCCAAGATATGGAAACAACCTAAGTGTCTGTGAATGAATTAATGGATTTAAAAAATGAGAGGCAGATAGATGGATGCAAGATAGATTGACGAAAGATATAGAT[GGATAGATAGATAGATAGATAGATAGATAGATAGATAGATAGATAGATAGATAGATAAACAGACAGG/GGATAGATAGATAGATAGATAGATAGATAGATAGATAGATAGATAGATAGATAGATAGATAAACAGACAGG…
rQ	LipY764_contig245:2330	A	G	A	Tb-oB1a	Wallner et al., 2017	SNV	Tb-oB1a	yes		2137144025		KASP	CAACTAAATATGTCTCCAGCTATTGCCAAATGTCCTTAAGATGAAATACAACCCACTCCTAGTCGAGAACCACTAAACTTGAGTGAGAAGAGCTCTTCCACAAAAGAATTTGAAAGGAAGAATACATTGCACAGACGTGGATGGATGCAT[A/G]AACTGTGCTAAAACAATAAGAATGAATTATTCTCAGTTTTTCAGTGAAATACAAACAAAAATACTAGTTGAGAATTAAAATGATGATTAAGGAGTAAAGGACTTATCCTGCAAAGCATTTTGACTAATCTTTGCTATGTAATCTCATGTA
rO	LipY764_contig10:3227	C	T	C	Tb-oB1b	Wallner et al., 2017	SNV	Tb-oB1b	yes		2137144016		KASP	TTATTTTAAAGGTACCCATGGAGAAGGCAGCCTCCAGACGTTCACTCTCTTATGCAAGACCATGAAGACAGTAGCTGGCTCATCATCTAACATAAATACAAATTCTTGGGCCTTATGTGATCCTAGAGCGCAATACAATTCCAGACACTA[C/T]AAACAATAGCATCTATTATGATAAACTCCACAAATAGGCACAGTGTCTCCTAGAAATGTTTACCTTCTGGAGATAACACATACTATTAATCATTCTCCTCCAGATAAGACATATTATGTCACTAGAAAGTCAAATGCTTTCCCGCGGGGA
fWB	LipY764_contig169:6045	C	T	C	Tb-oB1c	Felkel et al., 2019	SNV	Tb-oB1c	yes				KASP	GGAGTCTTCCAAAACAAATATTTTACTTTCGGCTATTAACAATATTGTCAATTGTTAAGCCTCATTTTGATCAAGAGATGGTTAATGAGTATTTTATCCTTGCTCTATTTGCTGCATTATATTCTTCTAGATGTGGGATTTAAAAATGC[C/T]GTGAGACAGGGAACTCAATTTGTGGATAATCTTAAAATATACAGTAGCAAAATTTAAGCAAATGCTGTCTTCTAATATCTTCTAAAGATCCCCAAATCATGGATGAACATATATTTTTGAGTTCAGATCACTGAAGTCAGAGCAATTCCAA
fAAF	LipY764_contig494:3637	G	T	G	Tb-oB1c	Felkel et al., 2019	SNV	Tb-oB1c					KASP	AACCTTGAAAGCATTATGCTGAGTGAGAGAAGCCAGACACAAAACACCACATGGTATACAGTTCTGTGTATCAGAAGTGTCCAACATAGGCAGCTCCACAGAGATAGAATTTAGATTAGTGGTTTCCGGGAGTTGGAGGCAGTGGGAAT[G/T]GGGAGTGACCACTAATGAGTATGTAATTTTTTTTTGGAGTGGTGAAAACAGCTTGTAAATTGAGACGGTGGTTGCACAACAATGTGAGTGCAATTAAAGCCACTGTACTGTACACTTATAATAGTTAATTTTATGTTACTTATATTTATGT
rP	LipY764_contig46:10000	A	C	A	Tb-oB2	Wallner et al., 2017	SNV	Tb-oB2	yes		2137144015		KASP	ACTTGAACAATGTAGGGTTCAATTAGAGCAACTTCAAATTTGTGATTTTCCATTCACCGATAAATTGCGAGCAGGGACAAATTTATCATCAAGCTATGTAAGACACCACTTTCTTTTTGCACAGGAAAAACATCCCCCAAAACAAACAAA[A/C]AAAAAAGGCGGCGATGTTAAAACCAATAGAAACACAATAGTTTTAGATGACTGATCTGAAAAACCTATGAGCTAAATTTGATTATGGGAAGCTGCCGTATACATAAAGAATGGTACGAACACTTCATTAACGACTGCAAGCCAAAATTTT
fQI	LipY764_contig94:19794	G	C	G	Tb-oB3	Felkel et al., 2019	SNV	Tb-oB3	yes				KASP	AACTGATGAAATCCTGGGCCACCAAAGTGAAGCGTGCAAACTTAACCACTCTGCTATGGGGCTGGCCCATGTTTTTTTTTTTTTTACCTTCTACTGTGGCTACTAGAAAAGTGTAAATTACATTTGTGGCTCACATTCTATCTCCATGA[G/C]ACAGTGTGAATCTAGACAGCTTCTATGGTACCTGTAGGCTCTAAATTTGTTGACTGCAGTCGGCAACACGAAGGCAGAGAGTTTTTTTAGGTTACATGATTTCTTTTTGAACTGTGCCCACTGCAGATTTTTAATTATATGCCCACAAAAT
fWY	LipY764_contig205:13658	G	A	G	Tb-oB3a	Felkel et al., 2019	SNV	Tb-oB3a	yes				KASP	AATACGGATAACTTAAAATTTACCATCTTACTTATTTTTAAGTGTTTAGCAGTAGTGTATTCACATTATTGCACAACTAATCTCTACATCTTTTCTTCTTATAAAACTGAAACTCTACACTCATGAAACAAGTTCCAATTTCTCTCTCC[G/A]CCCAGCTGCTGGCAAGCACCGTTAACCAGTTTTGTTTTGTTTGGTGAGGAAGATTGGCCCTGAGCTAACATCTGCTGCCAATCTTTCTCTTTTTGCTTTAGGAAGATTGTGACTGAGCTAACATCTGTGCCTGTATTCCTTCATTTTGACG
fRN	LipY764_contig24:17624	G	C	G	Tb-oB3a	Felkel et al., 2019	SNV	Tb-oB3a1	yes				KASP	GGAAATCATGTTGGGTAATAGTTTAGACACAGAAAGTCAAGCATTTAATGAGCTTTCAAAATGTGCCCTTTGTTGTGCTAACTTCAAATGTGCAGAAGATGAATAAGCAAACAAGAAGCATTGTTAGGGATACTTTCATGAGAAGGTAG[G/C]CTCCTACCTTCTCATGAAATTGTGAATTTCCTCCCACAGTGTTCCTCTAACATAGAATAGTGATATTTATGAAATACTTATCTGTGACTAAGTTTTGGCATTTCCTTACTCCTGTGGCCACTGTAGGGTACTGTTATCCACTTAGTTTGTT
rJ	LipY764_contig20:20763	C	G	C	Tb-oB3b	Wallner et al., 2017	SNV	Tb-oB3b	yes		2137144030		KASP	GTGTGGTAAAAGATATTTGAGCACACTGGGTTGATGTTGAGAAAATGGTATGTAACCAAATTCAGGCTTCTTCAGTGTTGGGCATCAGGTTTCATGTATGCAGTTTCTCTGCTTTATGGAATGTTACAGAACTAGTCAGAATGTTGTCCA[C/G]TAGTCCTTGAATTGTTACCAGTCTTTGATAGATAAAGAAAATGAGAGTCTTCAGAAACTTGAAGCAGTTTGTCATTGCTGTGGCATTTTTATTGTTTTTTTACAAAAGAGTGTGTCTCAGACAGATTGGGGCTATAACATTGCTTATTTT
rK	LipY764_contig235:12976	T	G	T	Tb-oB3b1	Wallner et al., 2017	SNV	Tb-oB3b1	yes		2137144047		KASP	AAAGTACTGTTGCGCCCTCTTTACAACTCAGAAGATGGCTTTGTATTTATCTACCCACGGCCACTTGGCCTCAGGAAGCTAGCCCCCTTCAGCCATCAGCATAATCTCATAAACACCTTTATAAGTCAGGAGTCTAAGCACAGTTTTACC[T/G]AGTACTCTGCTCAGATCTCCACAAGCCCATAATATGTGCTGTCTCTTTCCCATACTTACCCAAGCACTTTTCCCTCTTCCTCCCTGACGAGAGCTAGGTCACTGTCTATACCTAGCTATAAAAGAAACTGGACAAACTGTTATTTGGCTT
fABA	LipY764_contig14:52596	GTTTAG	GTTAG	GTTTAG	Tb-oB3b1a	Felkel et al., 2019	Indel	Tb-oB3b1a	yes				KASP	GCAATGAAGCAGTGCTGTTAGACTAAGGTGCATGCAGACATCTCCATCTTAGACCCGTGAGGGTAAGTTTTTGAAATAATTGATTTCTATTGGGAGCATCTTTTCCAAAGGATGGTTACTTGTAGCACCTTTGTACTCAAAGGAAGAAAT[GTTTAG/GTTAG]GAGTTGACTTTATCACATAAATGTCACAATTCATAAGTTTTTGCTGATGAAGCAATAACTCAGAAGATAAAGTTAGAAGAGTATGAGGTAGAATTGGAGGTACACTATCAAAGGCAACATGTTTTAAAAATAAAATTGTTCAACTTAGCC
fZP	LipY764_contig393:360	C	T	C	Tb-oB3b1b	Felkel et al., 2019	SNV	Tb-oB3b1b	yes				KASP	CCCCTCTCCTTGATGTGCTTGGAAGCATTTATCACTTCCTGAGGTTCCTTCTTCATGCATGTCTTTATTTTCTCATGCATTTTATGCTCAATGCCCATAATGATGCACTTCATCAGGACACAAGACTTGCCTAACCATACCATATTACA[C/T]GTGCACCCCTAGAACAGATGCTGAAGTGGGATAGTCCACACCTGCCTAGTGCTTAAATATAAGCTGAATGGCAGGAAGATAAGAGTTTAACATGAGGCCCCTGTAGCCTGGAAAATTCACAGGTAGAAAAACAAACAGAAAACTGCCCTTG
rL	LipY764_contig51:36097	C	G	C	Tb-oB3b1c	Wallner et al., 2017	SNV	Tb-oB3b1c	yes				KASP	CGTTTTGGAGAAGAGTAGGTGAAGAGGATCGACATTTTGAAGCACAGCTTTTGAGTCAAAGAAGTTCTCTTTGCTATCCAAAAAAATTCAAAGCAACATTCCAAAGGGAAAAGGGCTAAAGAAAATTAAGACAACCAATAGATACAGAAA[C/G]ACAGCTAATGAGTTCATGAGAAAATATTAAAGCCAAACAAGCACAAACAATGAGAAGATATTTTCCATTTCCACACATTATTTACTGAGCATTTGCTACAACTATCCATACTTCATCTATTAAGTATTGTTTCCCCCACTTAAAAAAATG
qFM	LipY764_contig539:1417	TTAATGGAGCA	TA	TTAATGGAGCA	Tb-oB4	This manuscript	Indel	Tb-oB4	yes				KASP	AAATGCTCCTTGACAAAAATGTATAAACAAATTCATTTTGCATAGACTCAATGACTCACTAAAAATAGTACTTTCAAAACTGTAGATTCCTGACAAAGGCACATTTCTGGTAGCTCACACATTCAGTCAAAGGAGACATTCTTAAATAAT[TAATGGAGC/TA]AAACGATATCTTGAATCATCATTATTTAGAATGCACTAAGATAGTGTGCCTTGCAATGAAAACACACTGATGAAGAAAATTTATTTTCCCTGCCTTTATGTGGTTTAAAATAGATTGGAGGCATGTTGTTAATTCAAGTAGA
qBL	LipY764_contig42:24874	G	C	G	Tb-oB4	This manuscript	SNV	Tb-oB4					KASP	CCCCCTTTATTTGAGAAAATGGGACAATGGTGACCTGGGACTGAGCAGAAGCAGAGCATAAAGATGGTGCCTGTTGGCCTCCTAGTAGCTAGAGAAAATTGCAGTTGGCCCCTAGATGTGTGTTTAATTAGAAGTCTCCCCCTAAGGCT[G/C]CAGCTGTGAATATAAGCTGATAGGCCCCTGTCACAGAGAGACTTGACTCTTGAGTCAGTTATTAGTCTGCTGTGTTCTGCAGTGTTTAAAGTATTAAAGAATTGAAGTATTCTTTCTCCATTTGCTATAGCGCTGTGGGACCTGCTGATAT
qCM	LipY764_contig114:21662	CAAACT	CAACT	CAAACT	Tb-oB4	This manuscript	Indel	Tb-oB4					KASP	GCATAATGAAGATTTAAATAAAATTCTGCTGACAATCATCAGTTTTATAATGTTTTTAACTAAACCCTCAATACTTTCTGCTATAAAAATTAGTTTTTTGTCCTGCATTAAGGCACTAGGAAGGATTGAATGGAAGACCTCAATTGCATC[A/-]AACTTACCCTACATGAGTGGTATCTTATCCTTCCTTCCTGATAAAATGGCCTCATTCTCTCAGTCCAAGTCCTTGCTAGCTTTTTCTCAGAGAACAGACTGAATTTATCCCCAGTTTGTTAGACACCTTTATGGCATTCATGGTGATCAG
qJ	LipY764_contig6:47998	G	C	G	Tb-oB4	This manuscript	SNV	Tb-oB4					KASP	ATAGAGTGGAAAGAACAAAAGTCAGATATCTTGAATACTTCAAAGTCCAAGCTCTGGAAGTCCTAGCAATGTGACCATGTCAGTTGTGATAAGGTCAATTGATTTGAGATGGCACCCAAGGTTTATATTCTCATATTGAAAATTCCAGA[G/C]GTGACCAGTCCGGACTGCTGTGGTGGCTTAGCAAAGTCACTGGGTAATCAGAATCCTTTCCACTTCAGCATTCTTATATTGACATGACTTTCATCTTCACCATTGCAAAATGGTTGCTCAAGGTGCAGCTATCACATCGACCTTCCAGAGG
rN	LipY764_contig76:5598	C	T	C	Tb-oL	Wallner et al., 2017	SNV	Tb-oL	yes		2137144027		KASP	ACTCATTTGCAGTCAATCCCCATTTTCCCCTTTCCCAGCCCTTGGCAATCACTATTTTTTCTCTAGACAGATTTGCATATTCTGGACATTTCATTTAAATGAAATGATACAGGAGGTGATTTTATGACTGACAGATTTTTTTTAAACTAT[C/T]TTTAAGGAGGTTTGTACAAGAAACAGCCATTGACGATAAAGACAATATGTCCTTCAGGGGAAGAGGTTGGGCAGGTTTAAAACACCAAGATTTCCTAAATTCAGGATTTCTCAGCTGTGATGCAAATCCACTGTATGCACAGCATCTACT
fWZ	LipY764_contig206:9514	T	C	T	Tb-oL	Felkel et al., 2019	SNV	Tb-oL					KASP	GGAGGAAAAGGGTAGAGAAGAAATTTTCTGCTGTGCCTGGAATGTCATAGCAGAAATCATATATATCAATTATTAGGTTCTATTATAAAATCAAAAATAAAATAATTAACTCTTTTTTTAAAAAAGTCTGTTCCTGAGATTCATTGTCT[T/C]AGTTAAGACTTCCTCGGATGCTGAGAGAAAAAGCACAAACGTCGTATATGGATAAAGAAAATTGTTGTTAGAACATAGAACCCTGGTAGGGATGGAAGCCTGGAGAATTGGCCTAGGAGGTGGAAAACCTTCAGAAACTGTGCTTCTGCTT
qEL	LipY764_contig293:9913	A	G	A	Tk	This manuscript	SNV	Tk	yes				KASP	CTCAAAGGCTATTTCTGAAATTCATATAGAAAAGTAAAAATAGCGTTATCTAAAACTGCAGATTTTCTATACATACAATTGCAACGCGTTATATGATCTTCTCTACCTTTGTCTTTTTCTATTTTAAATATTTGTCTTCTTAGATTATC[A/G]CTGTAGAACGGTGTCATTGTTTTAGTATATTCACAATATTTCACTGAGTGGGTGAACCATAATTTATTTAGTGTTGTCTGTTGGTGAGCATTCAAATTATTTTAAGGTTTTAATCATGTAAATAGTGCTTCCCATTATTATACTGTGTGAT
qBQ	LipY764_contig49:24143	T	C	T	Tk	This manuscript	SNV	Tk					KASP	TACCAAAGAATAAAACAAACAAGCAGGAAATGATTAGATATTAACTGGATGTTAAGTGTATGGGTATTTCTGAGAAGAGAGTAGTGAAAATGGGATTGAGTATTTGAGGAAGACAGTACAGGGACATTGGGCCTCAAAACTTCAAAAGT[T/C]GATGAAATTTTACCAGATCATTTTACATGGAAGGTGTTAGGGGTTGTATTGTGTCCCTAAAACGTTATGTTGAAGTCTTAACTCCCTGCATCTCAGAGTATGAACTTATTTGGAACTAATGTCTTTGCAGAAATGATTAGTTAATTTAGGC
qCJ	LipY764_contig109:5178	A	G	A	Tk	This manuscript	SNV	Tk					KASP	AATGGATCTATGCTGCCTGCAGAAAAATAAGCACCTTAAAATCTTCTGTGTTGTTTCTTTTGAGAGTAAGTCTCTATTTTGGACAAAAGCTTAAAATGTTCACCCCATTCTTTGAGCTCTGGATTGTAAGCATTCTGGATCCATAGGTT[A/G]TATTTTGTGCCTGGTCATATTATAGATCTGGAACCTATGTTAATTATAACATTCTTAAGGACAGAATAGAGTTTTGTACTCCTTTGAATCTCTCACCTTGACTTATGAACTGAATTGGGTCCCCTCAAATTCATATGTTGAAGCTTTAACC
qDZ	LipY764_contig263:10483	GCCTT	GCTT	GCCTT	Tk	This manuscript	Indel	Tk					KASP	CTTACATATTTAAGATGTACAGCTGAACAGAAAAAGAAAAAGAAGAGGAACACAACTTCAAAGTGCATGCAGACAGAAACAAACACACCTACCCAACAGCCAACTGTTAACCAGGCATAGAGAAAATAGTGTTAGTAAAGAGAGATCTA[GCCTT/GCTT]TCCCTTCCTCCTCCTCCGAAGAAGTGATGTCAGAATGCTCAGCCTGATAAGAGCGTCTTTGTTTACCTCGGGGTAGCTGGCCACACCCGATAGTCTAACCATGCAAAACAGAGTAGGGGCTTTGGGTCACTCAGTACCTTCTCCACC
qFG	LipY764_contig475:2493	G	A	G	Tk	This manuscript	SNV	Tk					KASP	ATCAAAAAAGATCCTTTTCAGAGGATGTTCCACATCTCAATAGGGGAAATACTTGAGGCTTGGATTAAGCATTGTTTTGTTTTGCTTTTGGTTTCTTTGGCAGGAATAAACACTGTGACTTTGCTTTTCAAAGTTTCTACCTTGGAGCA[G/A]GAAGAATGGCTGTCACCATTAGCCTACTGTAAATGCAGATTACCAGTCCCTACTCCCCACAGATCAAATGAGAGTCTGAATTCTAACAAGACCCCCAGGTGATTTGTATGCACCTTAAGGTTTCAGAAGCACTGAACTGAAGCACAGCAAG
qQ	LipY764_contig14:35718	C	A	C	Tk	This manuscript	SNV	Tk					KASP	GCCTTCTATGGATGCTGGTAGATCCATTCAGCAAACAGTTTATTGAGCACTTATCATCTTGATAAGTGCTAGATGTGAAACGCCAGATCTAAGGAATGTGGTGATGCTCATTGCTTGTGAGAAGTATTTAAATCTACACTAACTGATTC[C/A]CTCAAACATGAAATGTGGCCATATTACCATAATGAGGTCTTCCATAGAGGAAAAATTTGAGACCAAGTAAGTTTCCCTGGTCTTGGTGTTGGTGATGGATAGTACAGTCGATCGTGGACCAGCTTGTGAGTGTTGTAGAGGAGAACTGACT
rT	LipY764_contig111:2628	G	A	G	Tu	Wallner et al., 2017	SNV	Tu	yes		2137144001		KASP	GGTTGGAGTTGCCAATCTCTGTTGGCTTCACTCCTACAATGGCTGGACCTTGGCTGGAAAGTAGAGTTATTCCTTGTGTCTCTCATCCTGTTGGGATGAAAAGACTATTCAGGAAATATTCTCACCACAGCAATGGCAGAGGCACAAGGG[G/A]GAAACTGAGGAAGTCACAGGGCAAATCCAAAGCCATGTGATTGGGAATATATCTCACCTCTTTAGAGGGAGCAGCTACAAAGTCACTTAGGCCTGCATCCAGGGAAAGGGAAAGAATTACAGGCAAAATGCAATCTACTACATCTACCTT
