# Supplementary material for: Y-Chromosomal Insights into Breeding History and Sire Line Genealogies of Arabian Horses
Source: Genes (Basel). 2022 Jan 26;13(2):229. doi: 10.3390/genes13020229 (PMC8871751; doi:10.3390/genes13020229)
Supplement: Supplementary file 1 [file genes-13-00229-s001.zip › Table S4 MSY_Typing_HTs_20211220.xlsx]

## Sheet: Legend
Table S4: MSY Haplotypes on the genotyping scale
For each HT, the key determining variant is given with its derived allelic state in square brackets (Column B). Information on variants (variant_ID, ancestral allele, derived allele and determined HT) are given in lane 1 – 4.

## Sheet: Sheet 1
		Variant ID	fAAV	fXK	rW	rAF	fUC	rDS	rDT	rAG	rAH	rAI	rAJ	rOR	qCU	sQD	sQF	fAAX	rX	fRJ	fZC	fAAJ	fST	fVK	fXI	fUS	rY	fTM	rZ	qED	qBF	qEZ	qDK	qCY	qEM	fWO	rAB	qBR	qDA	fSE	fYK	qCV	qDH	qDX	qU	qEE	qEW	qCR	qDR
		Ancestral Allele	T	G	G	G	A	A	T	A	A	A	A	G	T	T	G	G	G	A	T	C	T	A	G	T	TGGTA	C	G	T	A	G	C	G	G	A	A	ACATT	C	T	C	G	G	C	A	T	T	T	G
		Derived Allele	C	A	A	A	T	T	C	G	G	C	T	A	A	G	T	A	T	G	C	T	A	G	T	C	TGTA	T	A	A	G	A	T	A	A	T	T	GCATT	T	C	A	A	A	G	G	A	C	C	T
HT	key variant	determined HT (Hg) in Genotyping	A	A	A	Ad	Ad-b	Ad-b	Ad-b	Ad-h	Ad-h	Ad-h	Ad-h	Ad-h	Am	Am	Am	Ao	Ao	Ao-a	Ao-a	Ao-aA	Ao-aA	Ao-aA	Ao-aA	Ao-aA1	Ao-aA1a	Ao-aA1a1	Ao-aA1a1b	Ao-aA1a2	Ao-aA1a2	Ao-aA1a2	Ao-aA1a2a	Ao-aA1a3	Ao-aA1a3	Ao-aA1a4	Ao-aA1a4	Ao-aA1a5	Ao-aA1a5	Ao-aA1b	Ao-aA1b	Ao-aA2	Ao-aA2	Ao-aA2	Ao-aA2	Ao-aA3	Ao-aA3	Ao-aD	Ao-aD
Ad-b	rDT[C]		C	A	A	A	T	T	C	A	A	A	A	G	T	T	G	G	G	A	T	C	T	A	G	T	TGGTA	C	G	T	A	G	C	G	G	A	A	ACATT	C	T	C	G	G	C	A	T	T	T	G
Ad-h	rOR[A]		C	A	A	A	A	A	T	G	G	C	T	A	T	T	G	G	G	A	T	C	T	A	G	T	TGGTA	C	G	T	A	G	C	G	G	A	A	ACATT	C	T	C	G	G	C	A	T	T	T	G
Am	qCU[A]		C	A	A	G	A	A	T	A	A	A	A	G	A	G	T	G	G	A	T	C	T	A	G	T	TGGTA	C	G	T	A	G	C	G	G	A	A	ACATT	C	T	C	G	G	C	A	T	T	T	G
Ao-aA*	fST[A]		C	A	A	G	A	A	T	A	A	A	A	G	T	T	G	A	T	G	C	T	A	G	T	T	TGGTA	C	G	T	A	G	C	G	G	A	A	ACATT	C	T	C	G	G	C	A	T	T	T	G
Ao-aA1a*	rY[TGTA]		C	A	A	G	A	A	T	A	A	A	A	G	T	T	G	A	T	G	C	T	A	G	T	C	TGTA	C	G	T	A	G	C	G	G	A	A	ACATT	C	T	C	G	G	C	A	T	T	T	G
Ao-aA1a1	fTM[T]		C	A	A	G	A	A	T	A	A	A	A	G	T	T	G	A	T	G	C	T	A	G	T	C	TGTA	T	G	T	A	G	C	G	G	A	A	ACATT	C	T	C	G	G	C	A	T	T	T	G
Ao-aA1a2	qED		C	A	A	G	A	A	T	A	A	A	A	G	T	T	G	A	T	G	C	T	A	G	T	C	TGTA	C	G	A	A	G	C	G	G	A	A	ACATT	C	T	C	G	G	C	A	T	T	T	G
Ao-aA1a2a	qDK[T]		C	A	A	G	A	A	T	A	A	A	A	G	T	T	G	A	T	G	C	T	A	G	T	C	TGTA	C	G	A	G	A	T	G	G	A	A	ACATT	C	T	C	G	G	C	A	T	T	T	G
Ao-aA1a3	qEM[A]		C	A	A	G	A	A	T	A	A	A	A	G	T	T	G	A	T	G	C	T	A	G	T	C	TGTA	C	G	T	A	G	C	A	A	A	A	ACATT	C	T	C	G	G	C	A	T	T	T	G
Ao-aA1a4	rAB[T]		C	A	A	G	A	A	T	A	A	A	A	G	T	T	G	A	T	G	C	T	A	G	T	C	TGTA	C	G	T	A	G	C	G	G	T	T	ACATT	C	T	C	G	G	C	A	T	T	T	G
Ao-aA1a5	qBR[GCATT]		C	A	A	G	A	A	T	A	A	A	A	G	T	T	G	A	T	G	C	T	A	G	T	T	TGGTA	C	G	T	A	G	C	G	G	A	A	GCATT	T	T	C	G	G	C	A	T	T	T	G
Ao-aA1b	fSE[C]		C	A	A	G	A	A	T	A	A	A	A	G	T	T	G	A	T	G	C	T	A	G	T	C	TGGTA	C	G	T	A	G	C	G	G	A	A	ACATT	C	C	A	G	G	C	A	T	T	T	G
Ao-aA2	qDX[G]		C	A	A	G	A	A	T	A	A	A	A	G	T	T	G	A	T	G	C	T	A	G	T	T	TGGTA	C	G	T	A	G	C	G	G	A	A	ACATT	C	T	C	A	A	G	G	T	T	T	G
Ao-aA3	qEW[C]		C	A	A	G	A	A	T	A	A	A	A	G	T	T	G	A	T	G	C	T	A	G	T	T	TGGTA	C	G	T	A	G	C	G	G	A	A	ACATT	C	T	C	G	G	C	A	A	C	T	G
Ao-aD1	fABV[C]		C	A	A	G	A	A	T	A	A	A	A	G	T	T	G	A	T	G	C	C	T	A	G	T	TGGTA	C	G	T	A	G	C	G	G	A	A	ACATT	C	T	C	G	G	C	A	T	T	C	T
Ao-aD2	qW[T]		C	A	A	G	A	A	T	A	A	A	A	G	T	T	G	A	T	G	C	C	T	A	G	T	TGGTA	C	G	T	A	G	C	G	G	A	A	ACATT	C	T	C	G	G	C	A	T	T	C	T
Ao-aM	sAN[A]		C	A	A	G	A	A	T	A	A	A	A	G	T	T	G	A	T	G	C	C	T	A	G	T	TGGTA	C	G	T	A	G	C	G	G	A	A	ACATT	C	T	C	G	G	C	A	T	T	T	G
Ao-n	sE[A]		C	A	A	G	A	A	T	A	A	A	A	G	T	T	G	A	T	A	T	C	T	A	G	T	TGGTA	C	G	T	A	G	C	G	G	A	A	ACATT	C	T	C	G	G	C	A	T	T	T	G
Hc	sQB[T]		T	G	G	G	A	A	T	A	A	A	A	G	T	T	G	G	G	A	T	C	T	A	G	T	TGGTA	C	G	T	A	G	C	G	G	A	A	ACATT	C	T	C	G	G	C	A	T	T	T	G
Hs-a	rAL[G]		T	G	G	G	A	A	T	A	A	A	A	G	T	T	G	G	G	A	T	C	T	A	G	T	TGGTA	C	G	T	A	G	C	G	G	A	A	ACATT	C	T	C	G	G	C	A	T	T	T	G
Hs-b	fABO[A]		T	G	G	G	A	A	T	A	A	A	A	G	T	T	G	G	G	A	T	C	T	A	G	T	TGGTA	C	G	T	A	G	C	G	G	A	A	ACATT	C	T	C	G	G	C	A	T	T	T	G
T2*	fVZ[C]		T	G	G	G	A	A	T	A	A	A	A	G	T	T	G	G	G	A	T	C	T	A	G	T	TGGTA	C	G	T	A	G	C	G	G	A	A	ACATT	C	T	C	G	G	C	A	T	T	T	G
Ta-s	qGB[C]		T	G	G	G	A	A	T	A	A	A	A	G	T	T	G	G	G	A	T	C	T	A	G	T	TGGTA	C	G	T	A	G	C	G	G	A	A	ACATT	C	T	C	G	G	C	A	T	T	T	G
Ta-b	sPY[G]		T	G	G	G	A	A	T	A	A	A	A	G	T	T	G	G	G	A	T	C	T	A	G	T	TGGTA	C	G	T	A	G	C	G	G	A	A	ACATT	C	T	C	G	G	C	A	T	T	T	G
Ta-bA	qFE[A]		T	G	G	G	A	A	T	A	A	A	A	G	T	T	G	G	G	A	T	C	T	A	G	T	TGGTA	C	G	T	A	G	C	G	G	A	A	ACATT	C	T	C	G	G	C	A	T	T	T	G
Ta*	sPZ[A]		T	G	G	G	A	A	T	A	A	A	A	G	T	T	G	G	G	A	T	C	T	A	G	T	TGGTA	C	G	T	A	G	C	G	G	A	A	ACATT	C	T	C	G	G	C	A	T	T	T	G
Tb-dM	rG[C]		T	G	G	G	A	A	T	A	A	A	A	G	T	T	G	G	G	A	T	C	T	A	G	T	TGGTA	C	G	T	A	G	C	G	G	A	A	ACATT	C	T	C	G	G	C	A	T	T	T	G
Tb-dW1	rD[TACT]		T	G	G	G	A	A	T	A	A	A	A	G	T	T	G	G	G	A	T	C	T	A	G	T	TGGTA	C	G	T	A	G	C	G	G	A	A	ACATT	C	T	C	G	G	C	A	T	T	T	G
Tb-dW2	sP[C]		T	G	G	G	A	A	T	A	A	A	A	G	T	T	G	G	G	A	T	C	T	A	G	T	TGGTA	C	G	T	A	G	C	G	G	A	A	ACATT	C	T	C	G	G	C	A	T	T	T	G
Tb-dW3	qBX[T]		T	G	G	G	A	A	T	A	A	A	A	G	T	T	G	G	G	A	T	C	T	A	G	T	TGGTA	C	G	T	A	G	C	G	G	A	A	ACATT	C	T	C	G	G	C	A	T	T	T	G
Tb-dW4	qGH[A]		T	G	G	G	A	A	T	A	A	A	A	G	T	T	G	G	G	A	T	C	T	A	G	T	TGGTA	C	G	T	A	G	C	G	G	A	A	ACATT	C	T	C	G	G	C	A	T	T	T	G
Tb-oB*	fUJ[C]		T	G	G	G	A	A	T	A	A	A	A	G	T	T	G	G	G	A	T	C	T	A	G	T	TGGTA	C	G	T	A	G	C	G	G	A	A	ACATT	C	T	C	G	G	C	A	T	T	T	G
Tb-oB1*	fBVB[GATA(15)]		T	G	G	G	A	A	T	A	A	A	A	G	T	T	G	G	G	A	T	C	T	A	G	T	TGGTA	C	G	T	A	G	C	G	G	A	A	ACATT	C	T	C	G	G	C	A	T	T	T	G
Tb-oB1a	rQ[G]		T	G	G	G	A	A	T	A	A	A	A	G	T	T	G	G	G	A	T	C	T	A	G	T	TGGTA	C	G	T	A	G	C	G	G	A	A	ACATT	C	T	C	G	G	C	A	T	T	T	G
Tb-oB1b	rO[T]		T	G	G	G	A	A	T	A	A	A	A	G	T	T	G	G	G	A	T	C	T	A	G	T	TGGTA	C	G	T	A	G	C	G	G	A	A	ACATT	C	T	C	G	G	C	A	T	T	T	G
Tb-oB1c	fWB[T]		T	G	G	G	A	A	T	A	A	A	A	G	T	T	G	G	G	A	T	C	T	A	G	T	TGGTA	C	G	T	A	G	C	G	G	A	A	ACATT	C	T	C	G	G	C	A	T	T	T	G
Tb-oB2	rP[C]		T	G	G	G	A	A	T	A	A	A	A	G	T	T	G	G	G	A	T	C	T	A	G	T	TGGTA	C	G	T	A	G	C	G	G	A	A	ACATT	C	T	C	G	G	C	A	T	T	T	G
Tb-oB3*	fQI[C]		T	G	G	G	A	A	T	A	A	A	A	G	T	T	G	G	G	A	T	C	T	A	G	T	TGGTA	C	G	T	A	G	C	G	G	A	A	ACATT	C	T	C	G	G	C	A	T	T	T	G
Tb-oB3a*	fWY[A]		T	G	G	G	A	A	T	A	A	A	A	G	T	T	G	G	G	A	T	C	T	A	G	T	TGGTA	C	G	T	A	G	C	G	G	A	A	ACATT	C	T	C	G	G	C	A	T	T	T	G
Tb-oB3a1	fRN[C]		T	G	G	G	A	A	T	A	A	A	A	G	T	T	G	G	G	A	T	C	T	A	G	T	TGGTA	C	G	T	A	G	C	G	G	A	A	ACATT	C	T	C	G	G	C	A	T	T	T	G
Tb-oB3b*	rJ[G]		T	G	G	G	A	A	T	A	A	A	A	G	T	T	G	G	G	A	T	C	T	A	G	T	TGGTA	C	G	T	A	G	C	G	G	A	A	ACATT	C	T	C	G	G	C	A	T	T	T	G
Tb-oB3b1*	rK[G]		T	G	G	G	A	A	T	A	A	A	A	G	T	T	G	G	G	A	T	C	T	A	G	T	TGGTA	C	G	T	A	G	C	G	G	A	A	ACATT	C	T	C	G	G	C	A	T	T	T	G
Tb-oB3b1a	fABA[GTTAG]		T	G	G	G	A	A	T	A	A	A	A	G	T	T	G	G	G	A	T	C	T	A	G	T	TGGTA	C	G	T	A	G	C	G	G	A	A	ACATT	C	T	C	G	G	C	A	T	T	T	G
Tb-oB3b1b	fZP[T]		T	G	G	G	A	A	T	A	A	A	A	G	T	T	G	G	G	A	T	C	T	A	G	T	TGGTA	C	G	T	A	G	C	G	G	A	A	ACATT	C	T	C	G	G	C	A	T	T	T	G
Tb-oB3b1c	rL[G]		T	G	G	G	A	A	T	A	A	A	A	G	T	T	G	G	G	A	T	C	T	A	G	T	TGGTA	C	G	T	A	G	C	G	G	A	A	ACATT	C	T	C	G	G	C	A	T	T	T	G
Tb-oB4	qFM[TA]		T	G	G	G	A	A	T	A	A	A	A	G	T	T	G	G	G	A	T	C	T	A	G	T	TGGTA	C	G	T	A	G	C	G	G	A	A	ACATT	C	T	C	G	G	C	A	T	T	T	G
Tb-oL	rN[T]		T	G	G	G	A	A	T	A	A	A	A	G	T	T	G	G	G	A	T	C	T	A	G	T	TGGTA	C	G	T	A	G	C	G	G	A	A	ACATT	C	T	C	G	G	C	A	T	T	T	G
Tk	qEL[G]		T	G	G	G	A	A	T	A	A	A	A	G	T	T	G	G	G	A	T	C	T	A	G	T	TGGTA	C	G	T	A	G	C	G	G	A	A	ACATT	C	T	C	G	G	C	A	T	T	T	G
Tu	rT[A]		T	G	G	G	A	A	T	A	A	A	A	G	T	T	G	G	G	A	T	C	T	A	G	T	TGGTA	C	G	T	A	G	C	G	G	A	A	ACATT	C	T	C	G	G	C	A	T	T	T	G
Outside_Crown I,N,P	rAX[T], rAY[C]		T	G	G	G	A	A	T	A	A	A	A	G	T	T	G	G	G	A	T	C	T	A	G	T	TGGTA	C	G	T	A	G	C	G	G	A	A	ACATT	C	T	C	G	G	C	A	T	T	T	G
[truncated: 71 more columns]
