# Supplementary material for: Y-Chromosomal Insights into Breeding History and Sire Line Genealogies of Arabian Horses
Source: Genes (Basel). 2022 Jan 26;13(2):229. doi: 10.3390/genes13020229 (PMC8871751; doi:10.3390/genes13020229)
Supplement: Supplementary file 1 [file genes-13-00229-s001.zip › Table S5_Database_20220213_Arab_genotyping.xlsx]

## Sheet: Legend
Table S5: Database with information on samples used for haplotyping
Sheet 1
All samples are listed applying an anonymising key for each sample (column A). Relevant sample information (breed, country of origin, stud, biosample source, sample responsibilities) are given in Columns (B-F). Data generated from the sample are outlined in Column G. Genotyping results (most terminal variant carrying the derived allele ‘_1’ and the inferred HT) are in columns H-I. Column J indica…
Male tail line reconstruction in a string is given for the horses with pedigree information (from Column L - AJ). For each horse it starts with a paternal ancestor of the sampled horse that lived before 1995. The information of ancestors includes ‘Name of the horse, year of birth, location_tribe_country (Alpha-3 code)_stud_breed (upon availability and whatever applies best to describe the horse. …
Abbreviations used for studs, breeding regions: APS = Abbas Pasha Sherif BAB = Babolna BR = Brebeni D = Dakovo DA = Dalnic F = Fogaras HO = Hostau HOM = Homorod HPB = Hungarian private breeder KAR = Karadjordevo KLAD = Kladruby L = Lipica LAX = Laxenburg LIP = Lipik M = Monterotondo MAN = Mansbach MEZ = Mezehoegyes NA = unknown ORL = Orlovniak Privatgestüt RAD = Radautz S = Szilvasvarad ST = Stan…
Sheet 2
Webpages consulted for tail-male line reconstruction are listed. All databases were last accessed in May 2020.

## Sheet: Sheet 1
key	Breed	Sample collected in country	Stud/Region	Sample	Sample collected by	Haplotyping method	most terminal variant_1	HT	Used for pedigree supported Arabian HT description	Grouping in Figure 4	Gen23	Gen22	Gen21	Gen20	Gen19	Gen18	Gen17	Gen16	Gen15	Gen14	Gen13	Gen12	Gen11	Gen10	Gen9	Gen8	Gen7	Gen6	Gen5	Gen4	Gen3	Gen2	Gen1	Foundation Sire
Akhal Teke 1	Akhal Teke	Austria		blood	Viktoria Remer, Gottfried Brem, Barbara Wallner	KASP genotyping	fWY_1_fRN_0	Tb-oB3a*		Akhal Teke	-	-	-	-	-	-	-	-	-	-	-	-	-	-	-	-	-	-	-	-	-	-	-	-
Akhal Teke 10	Akhal Teke	Russia		blood	Liliya Kalinkova, Valery Kalashnikov, Alexander Zaitsev	KASP genotyping	fWY_1_fRN_0	Tb-oB3a*		Akhal Teke	-	-	-	-	-	-	-	-	-	-	-	-	-	-	-	-	-	-	-	-	-	-	-	-
Akhal Teke 11	Akhal Teke	Russia		hair	Liliya Kalinkova, Valery Kalashnikov, Alexander Zaitsev	KASP genotyping	fWY_1_fRN_0	Tb-oB3a*		Akhal Teke	-	-	-	-	-	-	-	-	-	-	-	-	-	-	-	-	-	-	-	-	-	-	-	-
Akhal Teke 12	Akhal Teke	Russia		hair	Liliya Kalinkova, Valery Kalashnikov, Alexander Zaitsev	KASP genotyping	fWY_1_fRN_0	Tb-oB3a*		Akhal Teke	-	-	-	-	-	-	-	-	-	-	-	-	-	-	-	-	-	-	-	-	-	-	-	-
Akhal Teke 13	Akhal Teke	Russia		hair	Liliya Kalinkova, Valery Kalashnikov, Alexander Zaitsev	KASP genotyping	fWY_1_fRN_0	Tb-oB3a*		Akhal Teke	-	-	-	-	-	-	-	-	-	-	-	-	-	-	-	-	-	-	-	-	-	-	-	-
Akhal Teke 14	Akhal Teke	Russia		hair	Liliya Kalinkova, Valery Kalashnikov, Alexander Zaitsev	KASP genotyping	fWY_1_fRN_0	Tb-oB3a*		Akhal Teke	-	-	-	-	-	-	-	-	-	-	-	-	-	-	-	-	-	-	-	-	-	-	-	-
Akhal Teke 15	Akhal Teke	Russia		hair	Liliya Kalinkova, Valery Kalashnikov, Alexander Zaitsev	KASP genotyping	fWY_1_fRN_0	Tb-oB3a*		Akhal Teke	-	-	-	-	-	-	-	-	-	-	-	-	-	-	-	-	-	-	-	-	-	-	-	-
Akhal Teke 16	Akhal Teke	USA		hair	Gus Cothran, Rytis Juras	KASP genotyping	fWY_1_fRN_0	Tb-oB3a*		Akhal Teke	-	-	-	-	-	-	-	-	-	-	-	-	-	-	-	-	-	-	-	-	-	-	-	-
Akhal Teke 17	Akhal Teke	USA		hair	Gus Cothran, Rytis Juras	KASP genotyping	fWY_1_fRN_0	Tb-oB3a*		Akhal Teke	-	-	-	-	-	-	-	-	-	-	-	-	-	-	-	-	-	-	-	-	-	-	-	-
Akhal Teke 18	Akhal Teke	USA		hair	Gus Cothran, Rytis Juras	KASP genotyping	fWY_1_fRN_0	Tb-oB3a*		Akhal Teke	-	-	-	-	-	-	-	-	-	-	-	-	-	-	-	-	-	-	-	-	-	-	-	-
Akhal Teke 19	Akhal Teke	USA		hair	Gus Cothran, Rytis Juras	KASP genotyping	fWY_1_fRN_0	Tb-oB3a*		Akhal Teke	-	-	-	-	-	-	-	-	-	-	-	-	-	-	-	-	-	-	-	-	-	-	-	-
Akhal Teke 2	Akhal Teke	Germany		hair	Viktoria Remer, Gottfried Brem, Barbara Wallner	KASP genotyping	fRN_1	Tb-oB3a1		Akhal Teke	-	-	-	-	-	-	-	-	-	-	-	-	-	-	-	-	-	SOVHOZ II,1978,AKHAL TEKE	GINDUKUSH,1965,AKHAL TEKE	ALMAZ,1957,AKHAL TEKE	ENILMEZ,1950,AKHAL TEKE	EL,1932,AKHAL TEKE	TUGURBAI,AKHAL TEKE	MELE CHADSHI NUR
Akhal Teke 20	Akhal Teke	USA		hair	Gus Cothran, Rytis Juras	KASP genotyping	fBVB_1, rQ_rO_fWB_0	Tb-oB1*		Akhal Teke	-	-	-	-	-	-	-	-	-	-	-	-	-	-	-	-	-	-	-	-	-	-	-	-
Akhal Teke 21	Akhal Teke	USA		hair	Gus Cothran, Rytis Juras	KASP genotyping	fWY_1_fRN_0	Tb-oB3a*		Akhal Teke	-	-	-	-	-	-	-	-	-	-	-	-	-	-	-	-	-	-	-	-	-	-	-	-
Akhal Teke 22	Akhal Teke	USA		hair	Gus Cothran, Rytis Juras	KASP genotyping	fRN_1	Tb-oB3a1		Akhal Teke	-	-	-	-	-	-	-	-	-	-	-	-	-	-	-	-	-	-	-	-	-	-	-	-
Akhal Teke 23	Akhal Teke	USA		hair	Gus Cothran, Rytis Juras	KASP genotyping	fWY_1_fRN_0	Tb-oB3a*		Akhal Teke	-	-	-	-	-	-	-	-	-	-	-	-	-	-	-	-	-	-	-	-	-	-	-	-
Akhal Teke 24	Akhal Teke	USA		hair	Gus Cothran, Rytis Juras	KASP genotyping	fRN_1	Tb-oB3a1		Akhal Teke	-	-	-	-	-	-	-	-	-	-	-	-	-	-	-	-	-	-	-	-	-	-	-	-
Akhal Teke 25	Akhal Teke	USA		hair	Gus Cothran, Rytis Juras	KASP genotyping	fRN_1	Tb-oB3a1		Akhal Teke	-	-	-	-	-	-	-	-	-	-	-	-	-	-	-	-	-	-	-	-	-	-	-	-
Akhal Teke 3	Akhal Teke	Germany		hair	Viktoria Remer, Gottfried Brem, Barbara Wallner	KASP genotyping	fWY_1_fRN_0	Tb-oB3a*		Akhal Teke	-	-	-	-	-	-	-	-	-	-	-	-	-	-	GOMON 4,1976,AKHAL TEKE	KHOROG,~1967,AKHAL TEKE	GUNDOGAR,1961,AKHAL TEKE	GELISHIKLI,1949,AKHAL TEKE	FAKIR-SULU,1935,AKHAL TEKE	SLUCHAI,1923,AKHAL TEKE	KOMEK-CHERKEZ-LI,AKHAL TEKE	KAIB BAJ,AKHAL TEKE	SULTAN GULI,AKHAL TEKE	GEOK PISCHIK
Akhal Teke 4	Akhal Teke	Germany		hair	Viktoria Remer, Gottfried Brem, Barbara Wallner	KASP genotyping	fWY_1_fRN_0	Tb-oB3a*		Akhal Teke	-	-	-	-	-	-	-	-	-	-	-	-	-	-	-	ADAT,1972,AKHAL TEKE	YULDUZ,1962,AKHAL TEKE	GELISHIKLI,1949,AKHAL TEKE	FAKIR-SULU,1935,AKHAL TEKE	SLUCHAI,1923,AKHAL TEKE	KOMEK-CHERKEZ-LI,AKHAL TEKE	KAIB BAJ,AKHAL TEKE	SULTAN GULI,AKHAL TEKE	GEOK PISCHIK
Akhal Teke 5	Akhal Teke	Germany		hair	Viktoria Remer, Gottfried Brem, Barbara Wallner	KASP genotyping	fWY_1_fRN_0	Tb-oB3a*		Akhal Teke	-	-	-	-	-	-	-	-	-	-	-	-	-	-	-	ADAT,1972,AKHAL TEKE	YULDUZ,1962,AKHAL TEKE	GELISHIKLI,1949,AKHAL TEKE	FAKIR-SULU,1935,AKHAL TEKE	SLUCHAI,1923,AKHAL TEKE	KOMEK-CHERKEZ-LI,AKHAL TEKE	KAIB BAJ,AKHAL TEKE	SULTAN GULI,AKHAL TEKE	GEOK PISCHIK
Akhal Teke 6	Akhal Teke	Germany		hair	Viktoria Remer, Gottfried Brem, Barbara Wallner	KASP genotyping	fWY_1_fRN_0	Tb-oB3a*		Akhal Teke	-	-	-	-	-	-	-	-	-	-	-	-	-	-	-	GAREM,1972,AKHAL TEKE	GUNDOGAR,1961,AKHAL TEKE	GELISHIKLI,1949,AKHAL TEKE	FAKIR-SULU,1935,AKHAL TEKE	SLUCHAI,1923,AKHAL TEKE	KOMEK-CHERKEZ-LI,AKHAL TEKE	KAIB BAJ,AKHAL TEKE	SULTAN GULI,AKHAL TEKE	GEOK PISCHIK
Akhal Teke 7	Akhal Teke	Russia		blood	Liliya Kalinkova, Valery Kalashnikov, Alexander Zaitsev	KASP genotyping	fRN_1	Tb-oB3a1		Akhal Teke	-	-	-	-	-	-	-	-	-	-	-	-	-	-	-	-	-	-	-	-	-	-	-	-
Akhal Teke 8	Akhal Teke	Russia		blood	Liliya Kalinkova, Valery Kalashnikov, Alexander Zaitsev	KASP genotyping	fWY_1_fRN_0	Tb-oB3a*		Akhal Teke	-	-	-	-	-	-	-	-	-	-	-	-	-	-	-	-	-	-	-	-	-	-	-	-
Akhal Teke 9	Akhal Teke	Russia		blood	Liliya Kalinkova, Valery Kalashnikov, Alexander Zaitsev	KASP genotyping	fWY_1_fRN_0	Tb-oB3a*		Akhal Teke	-	-	-	-	-	-	-	-	-	-	-	-	-	-	-	-	-	-	-	-	-	-	-	-
AKT001	Akhal Teke	unknown		no Biosample	released data Felkel et al. 2019	NGS short read whole genome	fRN_1_NGS	Tb-oB3a1		Akhal Teke	-	-	-	-	-	-	-	-	-	-	-	-	-	-	-	-	-	-	-	-	-	-	-	-
AKT004	Akhal Teke	unknown		no Biosample	released data Felkel et al. 2019	NGS short read whole genome	fRN_1_NGS	Tb-oB3a1		Akhal Teke	-	-	-	-	-	-	-	-	-	-	-	-	-	-	-	-	-	-	-	-	-	-	-	-
AKT006	Akhal Teke	unknown		no Biosample	released data Felkel et al. 2019	NGS short read whole genome	fRN_1_NGS	Tb-oB3a1		Akhal Teke	-	-	-	-	-	-	-	-	-	-	-	-	-	-	-	-	-	-	-	-	-	-	-	-
Arabian 1	Arabian	Austria		blood	Viktoria Remer, Gottfried Brem, Barbara Wallner	KASP genotyping	qEM_1	Ao-aA1a3	yes	occidental Arabian sire line	-	-	-	-	-	-	-	-	-	-	-	-	-	-	-	-	-	-	MUSCAT,1971,RUS_ARABIAN	SALON,1959,RUS_ARABIAN	NEGATIW,1945,RUS_ARABIAN	NASEEM,1922,GBR_ARABIAN	SKOWRONEK,1909,POL_ARABIAN	IBRAHIM,1899,TUR_ARABIAN DB
Arabian 10	Arabian	Russia		hair	Liliya Kalinkova, Valery Kalashnikov, Alexander Zaitsev	KASP genotyping	fTM_1	Ao-aA1a1	yes	occidental Arabian sire line	-	-	-	-	-	-	-	-	-	-	-	-	-	-	-	-	PADRON,1977,NLD_ARABIAN	PATRON,1966,RUS_ARABIAN	ASWAN,1958,EGY_ARABIAN	NAZEER,1934,EGY_ARABIAN	MANSOUR,1921,EGY_ARABIAN	GAMIL MANIAL,1912,ARABIAN	SAKLAWI II,1895,ARABIAN	SAKLAWI I,1880,ARABIAN DB
Arabian 11	Arabian	Russia		hair	Liliya Kalinkova, Valery Kalashnikov, Alexander Zaitsev	KASP genotyping	fBVB_1, rQ_rO_fWB_0	Tb-oB1*	yes	occidental Arabian sire line	-	-	-	-	-	-	-	-	-	-	-	-	-	-	-	-	-	-	-	MANGANATE,1972,FRA_ARABIAN	SAINT LAURENT,1948,FRA_ARABIAN	BAROUD II,1927,FRA_ARABIAN	DENOUSTE,1921,FRA_ARABIAN	LATIF,1903,EGY_ARABIAN
Arabian 12	Arabian	Russia		hair	Liliya Kalinkova, Valery Kalashnikov, Alexander Zaitsev	KASP genotyping	rY_1,fTM_qED_qEM_rAB_qBR_0	Ao-aA1a*	yes	occidental Arabian sire line	-	-	-	-	-	-	-	-	-	-	-	-	-	-	-	-	PROSTOR,1973,RUS_ARABIAN	SPORT,1957,RUS_ARABIAN	PRIBOJ,1944,RUS_ARABIAN	PIOLUN,1934,POL_ARABIAN	KOHEILAN I(KOHEILAN VIII),1922,POL_ARABIAN	KOHEILAN IV,1904,BAB_ARABIAN	KOHEILAN II,1887,BAB_ARABIAN	KOHEILAN ADJUZE,1876,SYR_EL SBAA ANAZEH_ARABIAN DB
Arabian 13	Arabian	Russia		hair	Liliya Kalinkova, Valery Kalashnikov, Alexander Zaitsev	KASP genotyping	rY_1,fTM_qED_qEM_rAB_qBR_0	Ao-aA1a*	yes	occidental Arabian sire line	-	-	-	-	-	-	-	-	-	-	-	-	-	-	-	-	STRIZH,1977,RUS_ARABIAN	TOPOL,1958,RUS_ARABIAN	PRIBOJ,1944,RUS_ARABIAN	PIOLUN,1934,POL_ARABIAN	KOHEILAN I(KOHEILAN VIII),1922,POL_ARABIAN	KOHEILAN IV,1904,BAB_ARABIAN	KOHEILAN II,1887,BAB_ARABIAN	KOHEILAN ADJUZE,1876,SYR_EL SBAA ANAZEH_ARABIAN DB
Arabian 14	Arabian	Russia		hair	Liliya Kalinkova, Valery Kalashnikov, Alexander Zaitsev	KASP genotyping	rY_1,fTM_qED_qEM_rAB_qBR_0	Ao-aA1a*	yes	occidental Arabian sire line	-	-	-	-	-	-	-	-	-	-	-	-	-	-	-	-	NAFTALIN,1977,RUS_TERSK_ARABIAN	TOPOL,1958,RUS_ARABIAN	PRIBOJ,1944,RUS_ARABIAN	PIOLUN,1934,POL_ARABIAN	KOHEILAN I(KOHEILAN VIII),1922,POL_ARABIAN	KOHEILAN IV,1904,BAB_ARABIAN	KOHEILAN II,1887,BAB_ARABIAN	KOHEILAN ADJUZE,1876,SYR_EL SBAA ANAZEH_ARABIAN DB
Arabian 15	Arabian	Russia		hair	Liliya Kalinkova, Valery Kalashnikov, Alexander Zaitsev	KASP genotyping	qEM_1	Ao-aA1a3	yes	occidental Arabian sire line	-	-	-	-	-	-	-	-	-	-	-	-	-	-	-	-	-	-	MOMENT,1969,RUS_ARABIAN	SALON,1959,RUS_ARABIAN	NEGATIW,1945,RUS_ARABIAN	NASEEM,1922,GBR_ARABIAN	SKOWRONEK,1909,POL_ARABIAN	IBRAHIM,1899,TUR_ARABIAN DB
Arabian 16	Arabian	Russia		hair	Liliya Kalinkova, Valery Kalashnikov, Alexander Zaitsev	KASP genotyping	qEM_1	Ao-aA1a3	yes	occidental Arabian sire line	-	-	-	-	-	-	-	-	-	-	-	-	-	-	-	-	-	-	MOMENT,1969,RUS_ARABIAN	SALON,1959,RUS_ARABIAN	NEGATIW,1945,RUS_ARABIAN	NASEEM,1922,GBR_ARABIAN	SKOWRONEK,1909,POL_ARABIAN	IBRAHIM,1899,TUR_ARABIAN DB
Arabian 17	Arabian	Egypt	Quairo suborbans	hair	Saria Almarzook, Monika Reissmann, Gudrun Brockmann	KASP genotyping	fTM_1	Ao-aA1a1	yes	occidental Arabian sire line	-	-	-	-	-	-	-	-	-	-	-	-	-	-	-	-	-	MADKOUR,1971,EGY_ARABIAN	MORAFIC,1952,EGY_ARABIAN	NAZEER,1934,EGY_ARABIAN	MANSOUR,1921,EGY_ARABIAN	GAMIL MANIAL,1912,ARABIAN	SAKLAWI II,1895,ARABIAN	SAKLAWI I,1880,ARABIAN DB
Arabian 18	Arabian	Egypt	Quairo suborbans	hair	Saria Almarzook, Monika Reissmann, Gudrun Brockmann	KASP genotyping	fTM_1	Ao-aA1a1	yes	occidental Arabian sire line	-	-	-	-	-	-	-	-	-	-	-	-	-	-	-	-	-	MADKOUR,1971,EGY_ARABIAN	MORAFIC,1952,EGY_ARABIAN	NAZEER,1934,EGY_ARABIAN	MANSOUR,1921,EGY_ARABIAN	GAMIL MANIAL,1912,ARABIAN	SAKLAWI II,1895,ARABIAN	SAKLAWI I,1880,ARABIAN DB
Arabian 19	Arabian	Egypt	Quairo suborbans	hair	Saria Almarzook, Monika Reissmann, Gudrun Brockmann	KASP genotyping	fTM_1	Ao-aA1a1	yes	occidental Arabian sire line	-	-	-	-	-	-	-	-	-	-	-	-	-	-	-	-	-	-	ANSATA IBN HALIMA,1958,EGY_ARABIAN	NAZEER,1934,EGY_ARABIAN	MANSOUR,1921,EGY_ARABIAN	GAMIL MANIAL,1912,ARABIAN	SAKLAWI II,1895,ARABIAN	SAKLAWI I,1880,ARABIAN DB
Arabian 2	Arabian	Germany	Marbach	hair	Viktoria Remer, Gottfried Brem, Barbara Wallner	KASP genotyping	fTM_1	Ao-aA1a1	yes	occidental Arabian sire line	-	-	-	-	-	-	-	-	-	-	-	-	-	-	-	-	MAHADIN,1997,DE_ARABIAN	MADKOUR,1971,EGY_ARABIAN	HABDAN ENZAHI,1952,EGY_ARABIAN	NAZEER,1934,EGY_ARABIAN	MANSOUR,1921,EGY_ARABIAN	GAMIL MANIAL,1912,ARABIAN	SAKLAWI II,1895,ARABIAN	SAKLAWI I,1880,ARABIAN DB
Arabian 20	Arabian	Egypt	Quairo suborbans	hair	Saria Almarzook, Monika Reissmann, Gudrun Brockmann	KASP genotyping	fTM_1	Ao-aA1a1	yes	occidental Arabian sire line	-	-	-	-	-	-	-	-	-	-	-	-	-	-	-	-	ZAHDA,1974,ARABIAN	MALIK,1970,ARABIAN	HABDAN ENZAHI,1952,EGY_ARABIAN	NAZEER,1934,EGY_ARABIAN	MANSOUR,1921,EGY_ARABIAN	GAMIL MANIAL,1912,ARABIAN	SAKLAWI II,1895,ARABIAN	SAKLAWI I,1880,ARABIAN DB
Arabian 21	Arabian	Egypt	Quairo suborbans	hair	Saria Almarzook, Monika Reissmann, Gudrun Brockmann	KASP genotyping	fTM_1	Ao-aA1a1	yes	occidental Arabian sire line	-	-	-	-	-	-	-	-	-	-	-	-	-	-	-	-	-	MADKOUR,1971,EGY_ARABIAN	MORAFIC,1952,EGY_ARABIAN	NAZEER,1934,EGY_ARABIAN	MANSOUR,1921,EGY_ARABIAN	GAMIL MANIAL,1912,ARABIAN	SAKLAWI II,1895,ARABIAN	SAKLAWI I,1880,ARABIAN DB
Arabian 22	Arabian	Syria	Damascus suborbans	hair	Saria Almarzook, Monika Reissmann, Gudrun Brockmann	KASP genotyping	fTM_1	Ao-aA1a1	yes	occidental Arabian sire line	-	-	-	-	-	-	-	-	-	-	-	-	-	-	-	-	-	-	ANSATA IBN HALIMA,1958,EGY_ARABIAN	NAZEER,1934,EGY_ARABIAN	MANSOUR,1921,EGY_ARABIAN	GAMIL MANIAL,1912,ARABIAN	SAKLAWI II,1895,ARABIAN	SAKLAWI I,1880,ARABIAN DB
Arabian 23	Arabian	Austria		hair	Viktoria Remer, Gottfried Brem, Barbara Wallner	KASP genotyping	rY_1,fTM_qED_qEM_rAB_qBR_0	Ao-aA1a*	yes	occidental Arabian sire line	-	-	-	-	-	-	-	-	-	-	-	-	-	-	-	-	NAFTALIN,1977,RUS_TERSK_ARABIAN	TOPOL,1958,RUS_ARABIAN	PRIBOJ,1944,RUS_ARABIAN	PIOLUN,1934,POL_ARABIAN	KOHEILAN I(KOHEILAN VIII),1922,POL_ARABIAN	KOHEILAN IV,1904,BAB_ARABIAN	KOHEILAN II,1887,BAB_ARABIAN	KOHEILAN ADJUZE,1876,SYR_EL SBAA ANAZEH_ARABIAN DB
Arabian 24	Arabian	Poland		semen	Monika Stefaniuk-Szmukier, Monika Bugno-Poniewierska	KASP genotyping	fTM_1	Ao-aA1a1	yes	occidental Arabian sire line	-	-	-	-	-	-	-	-	-	-	-	-	-	-	-	-	RUMINAJA ALI,1976,USA_ARABIAN	SHAIKH AL BADI,1969,USA_ARABIAN	MORAFIC,1952,EGY_ARABIAN	NAZEER,1934,EGY_ARABIAN	MANSOUR,1921,EGY_ARABIAN	GAMIL MANIAL,1912,ARABIAN	SAKLAWI II,1895,ARABIAN	SAKLAWI I,1880,ARABIAN DB
Arabian 25	Arabian	Poland		semen	Monika Stefaniuk-Szmukier, Monika Bugno-Poniewierska	KASP genotyping	fTM_1	Ao-aA1a1	yes	occidental Arabian sire line	-	-	-	-	-	-	-	-	-	-	-	-	-	-	-	-	ANSATA IMPERIAL,1976,USA_ARABIAN	ANSATA IBN SUDAN,1965,USA_ARABIAN	ANSATA IBN HALIMA,1958,EGY_ARABIAN	NAZEER,1934,EGY_ARABIAN	MANSOUR,1921,EGY_ARABIAN	GAMIL MANIAL,1912,ARABIAN	SAKLAWI II,1895,ARABIAN	SAKLAWI I,1880,ARABIAN DB
Arabian 26	Arabian	Poland		blood	Monika Stefaniuk-Szmukier	KASP genotyping	rY_1,fTM_qED_qEM_rAB_qBR_0	Ao-aA1a*	yes	occidental Arabian sire line	-	-	-	-	-	-	-	-	-	-	-	-	-	-	-	-	-	-	JELLABY ALASIL,1976,BH_ARABIAN	WADHNAAN ALASHGHAR,1967,BH_ARABIAN	JELLABY ALSAKHIR,1949,BH_ARABIAN	DHAHMAAN ALAWWAL,1938,BH_ARABIAN	MLOLSHAN SPECKLED,1930,ARABIAN	OLD JELLABI SPECKLED,1914,ARABIAN
Arabian 27	Arabian	Poland		blood	Monika Stefaniuk-Szmukier	KASP genotyping	fBVB_1, rQ_rO_fWB_0	Tb-oB1*	yes	occidental Arabian sire line	-	-	-	-	-	-	-	-	-	-	-	-	-	-	-	-	-	-	PROBAT,1975,SWE_ARABIAN	POHANIEC,1965,POL_ARABIAN	COMET,1953,POL_ARABIAN	ABU AFAS,1947,POL_ARABIAN	BAD AFAS,1940,POL_ARABIAN	KUHAILAN AFAS,1930,UAE_ARABIAN DB
Arabian 28	Arabian	Poland		blood	Monika Stefaniuk-Szmukier	KASP genotyping	rY_1,fTM_qED_qEM_rAB_qBR_0	Ao-aA1a*	yes	occidental Arabian sire line	-	-	-	-	-	-	-	-	-	-	-	-	-	-	-	-	-	PARTNER,1970,POL_ARABIAN	ELEUZIS,1962,POL_ARABIAN	AQUINOR,1951,POL_ARABIAN	MIECZNIK,1931,PL,ARABIAN	FETYSZ,1924,POL_ARABIAN	BAKSZYSZ,1901,POL_ARABIAN	ILDERIM,1894,TUR_ARABIAN DB
Arabian 29	Arabian	Poland		blood	Monika Stefaniuk-Szmukier	KASP genotyping	qEM_1	Ao-aA1a3	yes	occidental Arabian sire line	-	-	-	-	-	-	-	-	-	-	-	-	-	-	-	-	-	-	EUKALIPTUS,1974,POL_ARABIAN	BANDOS,1964,POL_ARABIAN	NEGATIW,1945,RUS_ARABIAN	NASEEM,1922,GBR_ARABIAN	SKOWRONEK,1909,POL_ARABIAN	IBRAHIM,1899,TUR_ARABIAN DB
Arabian 3	Arabian	Germany	Marbach	hair	Viktoria Remer, Gottfried Brem, Barbara Wallner	KASP genotyping	qFE_1	Ta-bA	yes	occidental Arabian sire line	-	-	-	-	-	-	-	-	-	-	-	-	-	-	PASAT,1978,POL_ARABIAN	GWARNY,1952,ARABIAN	AMURATH SAHIB,1932,POL_ARABIAN	AMURATH II 35,1907,RAD_ARABIAN	AMURATH,1881,GER_ARABIAN	TAJAR IV,1873,GER_ARABIAN	TAJAR III,1862,GER_ARABIAN	TAJAR I,1851,GER_ARABIAN	AMURATH,1829,GER_ARABIAN	BAIRACTAR,1813,SYR_ARABIAN DB
Arabian 30	Arabian	Poland		blood	Monika Stefaniuk-Szmukier	KASP genotyping	fTM_1	Ao-aA1a1	yes	occidental Arabian sire line	-	-	-	-	-	-	-	-	-	-	-	-	-	-	-	-	RUMINAJA ALI,1976,USA_ARABIAN	SHAIKH AL BADI,1969,USA_ARABIAN	MORAFIC,1952,EGY_ARABIAN	NAZEER,1934,EGY_ARABIAN	MANSOUR,1921,EGY_ARABIAN	GAMIL MANIAL,1912,ARABIAN	SAKLAWI II,1895,ARABIAN	SAKLAWI I,1880,ARABIAN DB
Arabian 31	Arabian	Poland		blood	Monika Stefaniuk-Szmukier	KASP genotyping	qW_1	Ao-aD2	yes	occidental Arabian sire line	-	-	-	-	-	-	-	-	-	-	-	-	-	-	-	-	-	-	WIKING,1979,POL_ARABIAN	ETAP,1971,POL_ARABIAN	CELEBES,1949,POL_ARABIAN	WITRAZ,1938,POL_ARABIAN	OFIR,1933,POL_ARABIAN	KUHAILAN HAIFI,1923,RUALLA ANAZEH_ARABIAN DB
Arabian 32	Arabian	Poland		blood	Monika Stefaniuk-Szmukier	KASP genotyping	qW_1	Ao-aD2	yes	occidental Arabian sire line	-	-	-	-	-	-	-	-	-	-	-	-	-	-	-	-	-	BEY SHAH,1976,ARABIAN	BAY EL BEY,1969,CAN_ARABIAN	BAY-ABI,1957,USA_ARABIAN	ERRABI,1949,USA_ARABIAN	ARABI KABIR,1942,USA_ARABIAN	IMAGE,1933,USA_ARABIAN	MIRAGE,1919,SYR_EL SBAA ANAZEH_ARABIAN DB
Arabian 33	Arabian	Poland		blood	Monika Stefaniuk-Szmukier	KASP genotyping	fTM_1	Ao-aA1a1	yes	occidental Arabian sire line	-	-	-	-	-	-	-	-	-	-	-	-	-	-	-	-	-	-	ANSATA IBN HALIMA,1958,EGY_ARABIAN	NAZEER,1934,EGY_ARABIAN	MANSOUR,1921,EGY_ARABIAN	GAMIL MANIAL,1912,ARABIAN	SAKLAWI II,1895,ARABIAN	SAKLAWI I,1880,ARABIAN DB
Arabian 34	Arabian	Poland		blood	Monika Stefaniuk-Szmukier	KASP genotyping	rY_1,fTM_qED_qEM_rAB_qBR_0	Ao-aA1a*	yes	occidental Arabian sire line	-	-	-	-	-	-	-	-	-	-	-	-	-	-	-	-	-	PARTNER,1970,POL_ARABIAN	ELEUZIS,1962,POL_ARABIAN	AQUINOR,1951,POL_ARABIAN	MIECZNIK,1931,PL,ARABIAN	FETYSZ,1924,POL_ARABIAN	BAKSZYSZ,1901,POL_ARABIAN	ILDERIM,1894,TUR_ARABIAN DB
Arabian 35	Arabian	Poland		blood	Monika Stefaniuk-Szmukier	KASP genotyping	qEM_1	Ao-aA1a3	yes	occidental Arabian sire line	-	-	-	-	-	-	-	-	-	-	-	-	-	-	-	-	-	-	PEPTON,1977,POL_ARABIAN	BANDOS,1964,POL_ARABIAN	NEGATIW,1945,RUS_ARABIAN	NASEEM,1922,GBR_ARABIAN	SKOWRONEK,1909,POL_ARABIAN	IBRAHIM,1899,TUR_ARABIAN DB
Arabian 36	Arabian	Poland		blood	Monika Stefaniuk-Szmukier	KASP genotyping	fTM_1	Ao-aA1a1	yes	occidental Arabian sire line	-	-	-	-	-	-	-	-	-	-	-	-	-	-	-	-	EL SHAKLAN,1976,GER_ARABIAN	SHAKER EL MASRI,1969,EGY_ARABIAN	MORAFIC,1952,EGY_ARABIAN	NAZEER,1934,EGY_ARABIAN	MANSOUR,1921,EGY_ARABIAN	GAMIL MANIAL,1912,ARABIAN	SAKLAWI II,1895,ARABIAN	SAKLAWI I,1880,ARABIAN DB
Arabian 37	Arabian	Poland		blood	Monika Stefaniuk-Szmukier	KASP genotyping	fTM_1	Ao-aA1a1	yes	occidental Arabian sire line	-	-	-	-	-	-	-	-	-	-	-	-	-	-	-	-	-	THE EGYPTIANPRINCE,1967,USA_ARABIAN	MORAFIC,1952,EGY_ARABIAN	NAZEER,1934,EGY_ARABIAN	MANSOUR,1921,EGY_ARABIAN	GAMIL MANIAL,1912,ARABIAN	SAKLAWI II,1895,ARABIAN	SAKLAWI I,1880,ARABIAN DB
Arabian 38	Arabian	Poland		blood	Monika Stefaniuk-Szmukier	KASP genotyping	fTM_1	Ao-aA1a1	yes	occidental Arabian sire line	-	-	-	-	-	-	-	-	-	-	-	-	-	-	-	-	PADRON,1977,NLD_ARABIAN	PATRON,1966,RUS_ARABIAN	ASWAN,1958,EGY_ARABIAN	NAZEER,1934,EGY_ARABIAN	MANSOUR,1921,EGY_ARABIAN	GAMIL MANIAL,1912,ARABIAN	SAKLAWI II,1895,ARABIAN	SAKLAWI I,1880,ARABIAN DB
Arabian 39	Arabian	Poland		blood	Monika Stefaniuk-Szmukier	KASP genotyping	sPY_1,qFE_0	Ta-b	yes	occidental Arabian sire line	-	-	-	-	-	-	-	-	-	-	-	-	-	MENES,1977,RUS_ARABIAN	NABEG,1966,RUS_ARABIAN	ARAX,1952,POL_ARABIAN	AMURATH SAHIB,1932,POL_ARABIAN	AMURATH II 35,1907,RAD_ARABIAN	AMURATH,1881,GER_ARABIAN	TAJAR IV,1873,GER_ARABIAN	TAJAR III,1862,GER_ARABIAN	TAJAR I,1851,GER_ARABIAN	AMURATH,1829,GER_ARABIAN	BAIRACTAR,1813,SYR_ARABIAN DB
Arabian 4	Arabian	Austria		hair	Viktoria Remer, Gottfried Brem, Barbara Wallner	KASP genotyping	qW_1	Ao-aD2	yes	occidental Arabian sire line	-	-	-	-	-	-	-	-	-	-	-	-	-	-	-	-	-	-	-	CERATZO,1975,ARABIAN	CELEBES,1949,POL_ARABIAN	WITRAZ,1938,POL_ARABIAN	OFIR,1933,POL_ARABIAN	KUHAILAN HAIFI,1923,RUALLA ANAZEH_ARABIAN DB
Arabian 40	Arabian	Poland		semen	Monika Stefaniuk-Szmukier, Monika Bugno-Poniewierska	KASP genotyping	qW_1	Ao-aD2	yes	occidental Arabian sire line	-	-	-	-	-	-	-	-	-	-	-	-	-	-	-	-	-	BEY SHAH,1976,ARABIAN	BAY EL BEY,1969,CAN_ARABIAN	BAY-ABI,1957,USA_ARABIAN	ERRABI,1949,USA_ARABIAN	ARABI KABIR,1942,USA_ARABIAN	IMAGE,1933,USA_ARABIAN	MIRAGE,1919,SYR_EL SBAA ANAZEH_ARABIAN DB
Arabian 41	Arabian	Poland		semen	Monika Stefaniuk-Szmukier, Monika Bugno-Poniewierska	KASP genotyping	rY_1,fTM_qED_qEM_rAB_qBR_0	Ao-aA1a*	yes	occidental Arabian sire line	-	-	-	-	-	-	-	-	-	-	-	-	-	-	-	-	-	PARTNER,1970,POL_ARABIAN	ELEUZIS,1962,POL_ARABIAN	AQUINOR,1951,POL_ARABIAN	MIECZNIK,1931,PL,ARABIAN	FETYSZ,1924,POL_ARABIAN	BAKSZYSZ,1901,POL_ARABIAN	ILDERIM,1894,TUR_ARABIAN DB
Arabian 42	Arabian	Poland		semen	Monika Stefaniuk-Szmukier, Monika Bugno-Poniewierska	KASP genotyping	qFE_1	Ta-bA	yes	occidental Arabian sire line	-	-	-	-	-	-	-	-	-	-	-	-	-	-	BALON,1979,POL_ARABIAN	GWARNY,1952,ARABIAN	AMURATH SAHIB,1932,POL_ARABIAN	AMURATH II 35,1907,RAD_ARABIAN	AMURATH,1881,GER_ARABIAN	TAJAR IV,1873,GER_ARABIAN	TAJAR III,1862,GER_ARABIAN	TAJAR I,1851,GER_ARABIAN	AMURATH,1829,GER_ARABIAN	BAIRACTAR,1813,SYR_ARABIAN DB
Arabian 43	Arabian	Poland		semen	Monika Stefaniuk-Szmukier, Monika Bugno-Poniewierska	KASP genotyping	qW_1	Ao-aD2	yes	occidental Arabian sire line	-	-	-	-	-	-	-	-	-	-	-	-	-	-	-	-	-	-	-	NEGATRAZ,1971,USA_ARABIAN	BASK,1956,POL_ARABIAN	WITRAZ,1938,POL_ARABIAN	OFIR,1933,POL_ARABIAN	KUHAILAN HAIFI,1923,RUALLA ANAZEH_ARABIAN DB
Arabian 44	Arabian	Poland		semen	Monika Stefaniuk-Szmukier, Monika Bugno-Poniewierska	KASP genotyping	qW_1	Ao-aD2	yes	occidental Arabian sire line	-	-	-	-	-	-	-	-	-	-	-	-	-	-	-	-	-	-	-	NEGATRAZ,1971,USA_ARABIAN	BASK,1956,POL_ARABIAN	WITRAZ,1938,POL_ARABIAN	OFIR,1933,POL_ARABIAN	KUHAILAN HAIFI,1923,RUALLA ANAZEH_ARABIAN DB
Arabian 45	Arabian	Poland		semen	Monika Stefaniuk-Szmukier, Monika Bugno-Poniewierska	KASP genotyping	qW_1	Ao-aD2	yes	occidental Arabian sire line	-	-	-	-	-	-	-	-	-	-	-	-	-	-	-	BANAT,1967,POL_ARABIAN	EL AZRAK,1960,POL_ARABIAN	FAHER,1953,POL_ARABIAN	TRYPOLIS,1937,POL_ARABIAN	ENWER BEY,1923,POL_ARABIAN	ABU MLECH,1902,POL_ARABIAN	MLECH I,1897,POL_ARABIAN	KRZYZYK I,1886,POL_ARABIAN	KRYZYK,1869,TUR_ARABIAN DB
Arabian 46	Arabian	Qatar	Al Naif	blood	Donald Miller, Samantha Brooks, Doug Antczak	KASP genotyping	fTM_1	Ao-aA1a1	yes	occidental Arabian sire line	-	-	-	-	-	-	-	-	-	-	-	-	-	-	-	-	-	-	ANSATA IBN HALIMA,1958,EGY_ARABIAN	NAZEER,1934,EGY_ARABIAN	MANSOUR,1921,EGY_ARABIAN	GAMIL MANIAL,1912,ARABIAN	SAKLAWI II,1895,ARABIAN	SAKLAWI I,1880,ARABIAN DB
Arabian 47	Arabian	Qatar	Umm Qarn	blood	Donald Miller, Samantha Brooks, Doug Antczak	KASP genotyping	fBVB_1, rQ_rO_fWB_0	Tb-oB1*	yes	occidental Arabian sire line	-	-	-	-	-	-	-	-	-	-	-	-	-	-	-	-	-	-	-	KESBEROY,1973,FRA_ARABIAN	SAINT LAURENT,1948,FRA_ARABIAN	BAROUD II,1927,FRA_ARABIAN	DENOUSTE,1921,FRA_ARABIAN	LATIF,1903,EGY_ARABIAN
Arabian 48	Arabian	Qatar	A Shaqab	blood	Donald Miller, Samantha Brooks, Doug Antczak	KASP genotyping	fTM_1	Ao-aA1a1	yes	occidental Arabian sire line	-	-	-	-	-	-	-	-	-	-	-	-	-	-	-	-	-	-	ANSATA IBN HALIMA,1958,EGY_ARABIAN	NAZEER,1934,EGY_ARABIAN	MANSOUR,1921,EGY_ARABIAN	GAMIL MANIAL,1912,ARABIAN	SAKLAWI II,1895,ARABIAN	SAKLAWI I,1880,ARABIAN DB
Arabian 49	Arabian	Qatar	A Shaqab	blood	Donald Miller, Samantha Brooks, Doug Antczak	KASP genotyping	fTM_1	Ao-aA1a1	yes	occidental Arabian sire line	-	-	-	-	-	-	-	-	-	-	-	-	-	-	-	-	RUMINAJA ALI,1976,USA_ARABIAN	SHAIKH AL BADI,1969,USA_ARABIAN	MORAFIC,1952,EGY_ARABIAN	NAZEER,1934,EGY_ARABIAN	MANSOUR,1921,EGY_ARABIAN	GAMIL MANIAL,1912,ARABIAN	SAKLAWI II,1895,ARABIAN	SAKLAWI I,1880,ARABIAN DB
Arabian 5	Arabian	USA		hair	Stefan Rieder, Cecilia Penedo	KASP genotyping	sPY_1,qFE_0	Ta-b	yes	occidental Arabian sire line	-	-	-	-	-	-	-	-	-	-	-	-	-	-	-	-	KJ QUICK SILVER,1971,ARABIAN	KARADJORDJE,1965,ARABIAN	GERWAZY,1955,ARABIAN	DOKTRYNER,1950,ARABIAN	MIECZNIK,1931,PL,ARABIAN	FETYSZ,1924,POL_ARABIAN	BAKSZYSZ,1901,POL_ARABIAN	ILDERIM,1894,TUR_ARABIAN DB
Arabian 50	Arabian	Qatar	A Shaqab	blood	Donald Miller, Samantha Brooks, Doug Antczak	KASP genotyping	fTM_1	Ao-aA1a1	yes	occidental Arabian sire line	-	-	-	-	-	-	-	-	-	-	-	-	-	-	-	-	-	-	-	-	AKHTAL,1968,EGY_ARABIAN	AMRULLA,1955,EGY_ARABIAN	SID ABOUHOM,1936,EGY_ARABIAN	EL DEREE,1920,DB_ARABIAN
Arabian 51	Arabian	Qatar	A Shaqab	blood	Donald Miller, Samantha Brooks, Doug Antczak	KASP genotyping	sPY_1,qFE_0	Ta-b	yes	occidental Arabian sire line	-	-	-	-	-	-	-	-	-	-	-	-	-	NEMAN,1973,RUS_ARABIAN	NABEG,1966,RUS_ARABIAN	ARAX,1952,POL_ARABIAN	AMURATH SAHIB,1932,POL_ARABIAN	AMURATH II 35,1907,RAD_ARABIAN	AMURATH,1881,GER_ARABIAN	TAJAR IV,1873,GER_ARABIAN	TAJAR III,1862,GER_ARABIAN	TAJAR I,1851,GER_ARABIAN	AMURATH,1829,GER_ARABIAN	BAIRACTAR,1813,SYR_ARABIAN DB
Arabian 52	Arabian	Qatar	A Shaqab	blood	Donald Miller, Samantha Brooks, Doug Antczak	KASP genotyping	qW_1	Ao-aD2	yes	occidental Arabian sire line	-	-	-	-	-	-	-	-	-	-	-	-	-	-	-	-	-	BEY SHAH,1976,ARABIAN	BAY EL BEY,1969,CAN_ARABIAN	BAY-ABI,1957,USA_ARABIAN	ERRABI,1949,USA_ARABIAN	ARABI KABIR,1942,USA_ARABIAN	IMAGE,1933,USA_ARABIAN	MIRAGE,1919,SYR_EL SBAA ANAZEH_ARABIAN DB
Arabian 53	Arabian	Qatar	A Shaqab	blood	Donald Miller, Samantha Brooks, Doug Antczak	KASP genotyping	fTM_1	Ao-aA1a1	yes	occidental Arabian sire line	-	-	-	-	-	-	-	-	-	-	-	-	-	-	-	-	-	THE EGYPTIANPRINCE,1967,USA_ARABIAN	MORAFIC,1952,EGY_ARABIAN	NAZEER,1934,EGY_ARABIAN	MANSOUR,1921,EGY_ARABIAN	GAMIL MANIAL,1912,ARABIAN	SAKLAWI II,1895,ARABIAN	SAKLAWI I,1880,ARABIAN DB
Arabian 54	Arabian	Qatar	A Shaqab	blood	Donald Miller, Samantha Brooks, Doug Antczak	KASP genotyping	qW_1	Ao-aD2	yes	occidental Arabian sire line	-	-	-	-	-	-	-	-	-	-	-	-	-	-	-	-	-	-	-	NEGATRAZ,1971,USA_ARABIAN	BASK,1956,POL_ARABIAN	WITRAZ,1938,POL_ARABIAN	OFIR,1933,POL_ARABIAN	KUHAILAN HAIFI,1923,RUALLA ANAZEH_ARABIAN DB
Arabian 55	Arabian	Qatar	A Shaqab	blood	Donald Miller, Samantha Brooks, Doug Antczak	KASP genotyping	sPY_1,qFE_0	Ta-b	yes	occidental Arabian sire line	-	-	-	-	-	-	-	-	-	-	-	-	-	-	-	-	-	-	PROCYON,1972,ESP_ARABIAN	SALUDO,1954,ESP_ARABIAN	MAQUILLO,1949,ESP_ARABIAN	GANDHY,1931,ARABIAN	URSUS,1908,POL_ARABIAN	DAHMAN-AMIR,1897,ARABIAN
Arabian 56	Arabian	Qatar	A Shaqab	blood	Donald Miller, Samantha Brooks, Doug Antczak	KASP genotyping	fTM_1	Ao-aA1a1	yes	occidental Arabian sire line	-	-	-	-	-	-	-	-	-	-	-	-	-	-	-	-	PADRON,1977,NLD_ARABIAN	PATRON,1966,RUS_ARABIAN	ASWAN,1958,EGY_ARABIAN	NAZEER,1934,EGY_ARABIAN	MANSOUR,1921,EGY_ARABIAN	GAMIL MANIAL,1912,ARABIAN	SAKLAWI II,1895,ARABIAN	SAKLAWI I,1880,ARABIAN DB
Arabian 57	Arabian	Qatar	A Shaqab	blood	Donald Miller, Samantha Brooks, Doug Antczak	KASP genotyping	fTM_1	Ao-aA1a1	yes	occidental Arabian sire line	-	-	-	-	-	-	-	-	-	-	-	-	-	-	-	-	-	-	-	-	AKHTAL,1968,EGY_ARABIAN	AMRULLA,1955,EGY_ARABIAN	SID ABOUHOM,1936,EGY_ARABIAN	EL DEREE,1920,DB_ARABIAN
Arabian 58	Arabian	Qatar	A Shaqab	blood	Donald Miller, Samantha Brooks, Doug Antczak	KASP genotyping	fTM_1	Ao-aA1a1	yes	occidental Arabian sire line	-	-	-	-	-	-	-	-	-	-	-	-	-	-	-	-	RUMINAJA ALI,1976,USA_ARABIAN	SHAIKH AL BADI,1969,USA_ARABIAN	MORAFIC,1952,EGY_ARABIAN	NAZEER,1934,EGY_ARABIAN	MANSOUR,1921,EGY_ARABIAN	GAMIL MANIAL,1912,ARABIAN	SAKLAWI II,1895,ARABIAN	SAKLAWI I,1880,ARABIAN DB
Arabian 59	Arabian	Qatar	A Shaqab	blood	Donald Miller, Samantha Brooks, Doug Antczak	KASP genotyping	fTM_1	Ao-aA1a1	yes	occidental Arabian sire line	-	-	-	-	-	-	-	-	-	-	-	-	-	-	-	-	RUMINAJA ALI,1976,USA_ARABIAN	SHAIKH AL BADI,1969,USA_ARABIAN	MORAFIC,1952,EGY_ARABIAN	NAZEER,1934,EGY_ARABIAN	MANSOUR,1921,EGY_ARABIAN	GAMIL MANIAL,1912,ARABIAN	SAKLAWI II,1895,ARABIAN	SAKLAWI I,1880,ARABIAN DB
Arabian 6	Arabian	Russia		blood	Liliya Kalinkova, Valery Kalashnikov, Alexander Zaitsev	KASP genotyping	rY_1,fTM_qED_qEM_rAB_qBR_0	Ao-aA1a*	yes	occidental Arabian sire line	-	-	-	-	-	-	-	-	-	-	-	-	-	-	-	-	STRIZH,1977,RUS_ARABIAN	TOPOL,1958,RUS_ARABIAN	PRIBOJ,1944,RUS_ARABIAN	PIOLUN,1934,POL_ARABIAN	KOHEILAN I(KOHEILAN VIII),1922,POL_ARABIAN	KOHEILAN IV,1904,BAB_ARABIAN	KOHEILAN II,1887,BAB_ARABIAN	KOHEILAN ADJUZE,1876,SYR_EL SBAA ANAZEH_ARABIAN DB
Arabian 60	Arabian	United Arab Emirates	W'rsan	blood	Donald Miller, Samantha Brooks, Doug Antczak	KASP genotyping	qEM_1	Ao-aA1a3	yes	occidental Arabian sire line	-	-	-	-	-	-	-	-	-	-	-	-	-	-	-	-	IBN KONTIKI,1972,ARABIAN	KONTIKI,1962,USA_ARABIAN	CAMELOT,1958,USA_ARABIAN	SENEYN,1948,USA_ARABIAN	FERSEYN,1937,USA_ARABIAN	RASEYN,1923,GBR_ARABIAN	SKOWRONEK,1909,POL_ARABIAN	IBRAHIM,1899,TUR_ARABIAN DB
Arabian 61	Arabian	United Arab Emirates	W'rsan	blood	Donald Miller, Samantha Brooks, Doug Antczak	KASP genotyping	qW_1	Ao-aD2	yes	occidental Arabian sire line	-	-	-	-	-	-	-	-	-	-	-	-	-	-	-	-	-	-	-	ETAP,1971,POL_ARABIAN	CELEBES,1949,POL_ARABIAN	WITRAZ,1938,POL_ARABIAN	OFIR,1933,POL_ARABIAN	KUHAILAN HAIFI,1923,RUALLA ANAZEH_ARABIAN DB
Arabian 62	Arabian	Qatar	Umm Qarn	blood	Donald Miller, Samantha Brooks, Doug Antczak	KASP genotyping	fBVB_1, rQ_rO_fWB_0	Tb-oB1*	yes	occidental Arabian sire line	-	-	-	-	-	-	-	-	-	-	-	-	-	-	-	-	-	-	-	MANGANATE,1972,FRA_ARABIAN	SAINT LAURENT,1948,FRA_ARABIAN	BAROUD II,1927,FRA_ARABIAN	DENOUSTE,1921,FRA_ARABIAN	LATIF,1903,EGY_ARABIAN
Arabian 63	Arabian	Qatar	Al Naif	blood	Donald Miller, Samantha Brooks, Doug Antczak	KASP genotyping	fBVB_1, rQ_rO_fWB_0	Tb-oB1*	yes	occidental Arabian sire line	-	-	-	-	-	-	-	-	-	-	-	-	-	-	-	-	-	-	-	MANGANATE,1972,FRA_ARABIAN	SAINT LAURENT,1948,FRA_ARABIAN	BAROUD II,1927,FRA_ARABIAN	DENOUSTE,1921,FRA_ARABIAN	LATIF,1903,EGY_ARABIAN
Arabian 64	Arabian	Qatar	Al Naif	blood	Donald Miller, Samantha Brooks, Doug Antczak	KASP genotyping	fTM_1	Ao-aA1a1	yes	occidental Arabian sire line	-	-	-	-	-	-	-	-	-	-	-	-	-	-	-	-	-	-	ANSATA IBN HALIMA,1958,EGY_ARABIAN	NAZEER,1934,EGY_ARABIAN	MANSOUR,1921,EGY_ARABIAN	GAMIL MANIAL,1912,ARABIAN	SAKLAWI II,1895,ARABIAN	SAKLAWI I,1880,ARABIAN DB
Arabian 65	Arabian	Germany		hair	Viktoria Remer, Gottfried Brem, Barbara Wallner	KASP genotyping	rY_1,fTM_qED_qEM_rAB_qBR_0	Ao-aA1a*	yes	occidental Arabian sire line	-	-	-	-	-	-	-	-	-	-	-	-	PEDRO,1974,GER_ARABIAN	GHIBLI,1966,ARABIAN	LUDO,1953,GBR_ARABIAN	BLUE DOMINO,1947,GBR_ARABIAN	RISSALIX,1934,GBR_ARABIAN	FARIS,1924,GBR_ARABIAN	NUREDDIN II,1911,GBR_ARABIAN	RIJM,1901,GBR_ARABIAN	MAHRUSS II,1893,EGY_ARABIAN	MAHRUSS,1875,EGY_ARABIAN	WAZIR,1863,EGY_ARABIAN	ZOBEYNI,1844,SAU_ARABIAN
Arabian 66	Arabian	Germany		hair	Viktoria Remer, Gottfried Brem, Barbara Wallner	KASP genotyping	fBVB_1, rQ_rO_fWB_0	Tb-oB1*	yes	occidental Arabian sire line	-	-	-	-	-	-	-	-	-	-	-	-	-	-	-	-	-	-	PROBAT,1975,SWE_ARABIAN	POHANIEC,1965,POL_ARABIAN	COMET,1953,POL_ARABIAN	ABU AFAS,1947,POL_ARABIAN	BAD AFAS,1940,POL_ARABIAN	KUHAILAN AFAS,1930,UAE_ARABIAN DB
Arabian 67	Arabian	Germany		hair	Viktoria Remer, Gottfried Brem, Barbara Wallner	KASP genotyping	qW_1	Ao-aD2	yes	occidental Arabian sire line	-	-	-	-	-	-	-	-	-	-	-	-	-	-	-	NASKHI,1977,GER_ARABIAN	GHARIB,1965,EGY_ARABIAN	ANTER,1946,EGY_ARABIAN	HAMDAN,1936,EGY_ARABIAN	IBN RABDAN,1917,EGY_ARABIAN	RABDAN EL AZRAK,1897,EGY_ARABIAN	DAHMAN EL AZRAK,1890,EGY_ARABIAN	JAMIL EL AHMAR,1885,EGY_ARABIAN	JAMIL EL KEBIR,1870,EGY_ARABIAN
Arabian 68	Arabian	Austria		hair	Viktoria Remer, Gottfried Brem, Barbara Wallner	KASP genotyping	fTM_1	Ao-aA1a1	yes	occidental Arabian sire line	-	-	-	-	-	-	-	-	-	-	-	-	-	-	-	-	RUMINAJA ALI,1976,USA_ARABIAN	SHAIKH AL BADI,1969,USA_ARABIAN	MORAFIC,1952,EGY_ARABIAN	NAZEER,1934,EGY_ARABIAN	MANSOUR,1921,EGY_ARABIAN	GAMIL MANIAL,1912,ARABIAN	SAKLAWI II,1895,ARABIAN	SAKLAWI I,1880,ARABIAN DB
Arabian 69	Arabian	Austria		hair	Viktoria Remer, Gottfried Brem, Barbara Wallner	KASP genotyping	rY_1,fTM_qED_qEM_rAB_qBR_0	Ao-aA1a*	yes	occidental Arabian sire line	-	-	-	-	-	-	-	-	-	-	-	-	-	-	-	-	-	-	MAANAGHY ALAHMAR,1971,ARABIAN	DHAHMAAN ALTHAANI,1962,ARABIAN	JELLABY ALWASMIYA,1943,ARABIAN	DHAHMAAN ALAWWAL,1938,BH_ARABIAN	MLOLSHAN SPECKLED,1930,ARABIAN	OLD JELLABI SPECKLED,1914,ARABIAN
Arabian 7	Arabian	Russia		blood	Liliya Kalinkova, Valery Kalashnikov, Alexander Zaitsev	KASP genotyping	fBVB_1, rQ_rO_fWB_0	Tb-oB1*	yes	occidental Arabian sire line	-	-	-	-	-	-	-	-	-	-	-	-	-	-	-	-	-	PRIKAZ,1978,RUS_ARABIAN	KUMIR,1973,RUS_ARABIAN	MAK,1956,RUS_ARABIAN	KOREJ,1939,RUS_ARABIAN	KANN,1927,FRA_ARABIAN	DENOUSTE,1921,FRA_ARABIAN	LATIF,1903,EGY_ARABIAN
Arabian 70	Arabian	Austria		hair	Viktoria Remer, Gottfried Brem, Barbara Wallner	KASP genotyping	rY_1,fTM_qED_qEM_rAB_qBR_0	Ao-aA1a*	yes	occidental Arabian sire line	-	-	-	-	-	-	-	-	-	-	-	-	-	-	-	-	-	-	-	MAANAGHY EL SAGHIR,1962,ARABIAN	JELLABY WAZMIEH,1952,BAH_ARABIAN	DHAHMAAN ALAWWAL,1938,BH_ARABIAN	MLOLSHAN SPECKLED,1930,ARABIAN	OLD JELLABI SPECKLED,1914,ARABIAN
Arabian 71	Arabian	Germany		hair	Viktoria Remer, Gottfried Brem, Barbara Wallner	KASP genotyping	qBR_1	Ao-aA1a5	yes	occidental Arabian sire line	-	-	-	-	-	-	-	-	-	-	-	-	-	-	-	-	-	-	WAHHABIT,1977,SWE_ARABIAN	SIGLAVY BAGDADY VI,1949,BAB_ARABIAN	SIGLAVY BAGDADY V,1939,ARABIAN	SIGLAVY BAGDADY IV,1928,BAB_ARABIAN	SIGLAVY BAGDADY II,1908,BAB_ARABIAN	SIGLAVY BAGDADY,1895,SYR_RUALA,ARABIAN_DB
Arabian 72	Arabian	Germany		hair	Viktoria Remer, Gottfried Brem, Barbara Wallner	KASP genotyping	fVZ_1	T2*	yes	occidental Arabian sire line	-	-	-	-	-	-	-	-	-	-	-	-	-	-	-	-	-	-	-	JACIO,1968,ESP_ARABIAN	TABAL,1952,ESP_ARABIAN	CONGO,1941,ESP_ARABIAN	ILUSTRE,1923,ESP_ARABIAN	SEANDERICH,1902,ARABIAN
Arabian 73	Arabian	Iran		hair	Gus Cothran, Rytis Juras	KASP genotyping	qEM_1	Ao-aA1a3	yes	occidental Arabian sire line	-	-	-	-	-	-	-	-	-	-	-	-	-	-	-	-	-	SAN LOU ROMIRZ,1970,USA_ARABIAN	MIRZAZ,1957,POL_ARABIAN	NABOR,1950,RUS_ARABIAN	NEGATIW,1945,RUS_ARABIAN	NASEEM,1922,GBR_ARABIAN	SKOWRONEK,1909,POL_ARABIAN	IBRAHIM,1899,TUR_ARABIAN DB
Arabian 74	Arabian	Iran		hair	Gus Cothran, Rytis Juras	KASP genotyping	fTM_1	Ao-aA1a1	yes	occidental Arabian sire line	-	-	-	-	-	-	-	-	-	-	-	-	-	-	-	-	ANSATA IBN SHAH,1977,ARABIAN	ANSATA SHAH ZAMAN,1968,ARABIAN	MORAFIC,1952,EGY_ARABIAN	NAZEER,1934,EGY_ARABIAN	MANSOUR,1921,EGY_ARABIAN	GAMIL MANIAL,1912,ARABIAN	SAKLAWI II,1895,ARABIAN	SAKLAWI I,1880,ARABIAN DB
Arabian 75	Arabian	Iran		hair	Gus Cothran, Rytis Juras	KASP genotyping	fTM_1	Ao-aA1a1	yes	occidental Arabian sire line	-	-	-	-	-	-	-	-	-	-	-	-	-	-	-	-	EL SHAKLAN,1976,GER_ARABIAN	SHAKER EL MASRI,1969,EGY_ARABIAN	MORAFIC,1952,EGY_ARABIAN	NAZEER,1934,EGY_ARABIAN	MANSOUR,1921,EGY_ARABIAN	GAMIL MANIAL,1912,ARABIAN	SAKLAWI II,1895,ARABIAN	SAKLAWI I,1880,ARABIAN DB
Arabian 76	Arabian	Iran		hair	Gus Cothran, Rytis Juras	KASP genotyping	qEM_1	Ao-aA1a3	yes	occidental Arabian sire line	-	-	-	-	-	-	-	-	-	-	-	-	-	-	-	-	-	-	EUKALIPTUS,1974,POL_ARABIAN	BANDOS,1964,POL_ARABIAN	NEGATIW,1945,RUS_ARABIAN	NASEEM,1922,GBR_ARABIAN	SKOWRONEK,1909,POL_ARABIAN	IBRAHIM,1899,TUR_ARABIAN DB
Arabian 77	Arabian	Iran		hair	Gus Cothran, Rytis Juras	KASP genotyping	fTM_1	Ao-aA1a1	yes	occidental Arabian sire line	-	-	-	-	-	-	-	-	-	-	-	-	-	-	-	-	PADRON,1977,NLD_ARABIAN	PATRON,1966,RUS_ARABIAN	ASWAN,1958,EGY_ARABIAN	NAZEER,1934,EGY_ARABIAN	MANSOUR,1921,EGY_ARABIAN	GAMIL MANIAL,1912,ARABIAN	SAKLAWI II,1895,ARABIAN	SAKLAWI I,1880,ARABIAN DB
Arabian 78	Arabian	Iran		hair	Gus Cothran, Rytis Juras	KASP genotyping	qW_1	Ao-aD2	yes	occidental Arabian sire line	-	-	-	-	-	-	-	-	-	-	-	-	-	-	-	-	-	-	WIKING,1979,POL_ARABIAN	ETAP,1971,POL_ARABIAN	CELEBES,1949,POL_ARABIAN	WITRAZ,1938,POL_ARABIAN	OFIR,1933,POL_ARABIAN	KUHAILAN HAIFI,1923,RUALLA ANAZEH_ARABIAN DB
Arabian 8	Arabian	Russia		hair	Liliya Kalinkova, Valery Kalashnikov, Alexander Zaitsev	KASP genotyping	rY_1,fTM_qED_qEM_rAB_qBR_0	Ao-aA1a*	yes	occidental Arabian sire line	-	-	-	-	-	-	-	-	-	-	-	-	-	-	-	-	KAPITOLIY,1976,RUS_ARABIAN	TOPOL,1958,RUS_ARABIAN	PRIBOJ,1944,RUS_ARABIAN	PIOLUN,1934,POL_ARABIAN	KOHEILAN I(KOHEILAN VIII),1922,POL_ARABIAN	KOHEILAN IV,1904,BAB_ARABIAN	KOHEILAN II,1887,BAB_ARABIAN	KOHEILAN ADJUZE,1876,SYR_EL SBAA ANAZEH_ARABIAN DB
Arabian 9	Arabian	Russia		hair	Liliya Kalinkova, Valery Kalashnikov, Alexander Zaitsev	KASP genotyping	sPY_1,qFE_0	Ta-b	yes	occidental Arabian sire line	-	-	-	-	-	-	-	-	-	-	-	-	-	MENES,1977,RUS_ARABIAN	NABEG,1966,RUS_ARABIAN	ARAX,1952,POL_ARABIAN	AMURATH SAHIB,1932,POL_ARABIAN	AMURATH II 35,1907,RAD_ARABIAN	AMURATH,1881,GER_ARABIAN	TAJAR IV,1873,GER_ARABIAN	TAJAR III,1862,GER_ARABIAN	TAJAR I,1851,GER_ARABIAN	AMURATH,1829,GER_ARABIAN	BAIRACTAR,1813,SYR_ARABIAN DB
Arabian Middle East 1	Arabian	Syria	Damascus suborbans	hair	Saria Almarzook, Monika Reissmann, Gudrun Brockmann	KASP genotyping	rY_1,fTM_qED_qEM_rAB_qBR_0	Ao-aA1a*		Middle East Arabian line	-	-	-	-	-	-	-	-	-	-	-	-	-	-	-	-	-	-	-	-	-	-	-	-
Arabian Middle East 10	Arabian	Syria	Damascus suborbans	hair	Saria Almarzook, Monika Reissmann, Gudrun Brockmann	KASP genotyping	rY_1,fTM_qED_qEM_rAB_qBR_0	Ao-aA1a*		Middle East Arabian line	-	-	-	-	-	-	-	-	-	-	-	-	-	-	-	-	-	-	-	-	-	-	-	-
Arabian Middle East 11	Arabian	Syria	Damascus suborbans	hair	Saria Almarzook, Monika Reissmann, Gudrun Brockmann	KASP genotyping	sPZ_1, sPY_qFE_qGB_0	Ta*		Middle East Arabian line	-	-	-	-	-	-	-	-	-	-	-	-	-	-	-	-	-	-	-	-	-	-	-	-
Arabian Middle East 12	Arabian	Syria	Damascus suborbans	hair	Saria Almarzook, Monika Reissmann, Gudrun Brockmann	KASP genotyping	rY_1,fTM_qED_qEM_rAB_qBR_0	Ao-aA1a*		Middle East Arabian line	-	-	-	-	-	-	-	-	-	-	-	-	-	-	-	-	-	-	-	-	-	-	-	-
Arabian Middle East 13	Arabian	Syria	Damascus suborbans	hair	Saria Almarzook, Monika Reissmann, Gudrun Brockmann	KASP genotyping	rY_1,fTM_qED_qEM_rAB_qBR_0	Ao-aA1a*		Middle East Arabian line	-	-	-	-	-	-	-	-	-	-	-	-	-	-	-	-	-	-	-	-	-	-	-	-
Arabian Middle East 14	Arabian	Syria	Damascus suborbans	hair	Saria Almarzook, Monika Reissmann, Gudrun Brockmann	KASP genotyping	rY_1,fTM_qED_qEM_rAB_qBR_0	Ao-aA1a*		Middle East Arabian line	-	-	-	-	-	-	-	-	-	-	-	-	-	-	-	-	-	-	-	-	-	-	-	-
Arabian Middle East 15	Arabian	Syria	Damascus suborbans	hair	Saria Almarzook, Monika Reissmann, Gudrun Brockmann	KASP genotyping	sPZ_1, sPY_qFE_qGB_0	Ta*		Middle East Arabian line	-	-	-	-	-	-	-	-	-	-	-	-	-	-	-	-	-	-	-	-	-	-	-	-
Arabian Middle East 16	Arabian	Syria	Damascus suborbans	hair	Saria Almarzook, Monika Reissmann, Gudrun Brockmann	KASP genotyping	rY_1,fTM_qED_qEM_rAB_qBR_0	Ao-aA1a*		Middle East Arabian line	-	-	-	-	-	-	-	-	-	-	-	-	-	-	-	-	-	-	-	-	-	-	-	-
Arabian Middle East 17	Arabian	Syria	Damascus suborbans	hair	Saria Almarzook, Monika Reissmann, Gudrun Brockmann	KASP genotyping	rY_1,fTM_qED_qEM_rAB_qBR_0	Ao-aA1a*		Middle East Arabian line	-	-	-	-	-	-	-	-	-	-	-	-	-	-	-	-	-	-	-	-	-	-	-	-
Arabian Middle East 18	Arabian	Iran	Persian/Asil	hair	Donald Miller, Raheleh Sadeghi, Samantha Brooks, Doug Antczak	KASP genotyping	rY_1,fTM_qED_qEM_rAB_qBR_0	Ao-aA1a*		Middle East Arabian line	-	-	-	-	-	-	-	-	-	-	-	-	-	-	-	-	-	-	-	-	-	-	-	-
Arabian Middle East 19	Arabian	Iran	Persian/Asil	hair	Donald Miller, Raheleh Sadeghi, Samantha Brooks, Doug Antczak	KASP genotyping	rY_1,fTM_qED_qEM_rAB_qBR_0	Ao-aA1a*		Middle East Arabian line	-	-	-	-	-	-	-	-	-	-	-	-	-	-	-	-	-	-	-	-	-	-	-	-
Arabian Middle East 2	Arabian	Syria	Damascus suborbans	hair	Saria Almarzook, Monika Reissmann, Gudrun Brockmann	KASP genotyping	rY_1,fTM_qED_qEM_rAB_qBR_0	Ao-aA1a*		Middle East Arabian line	-	-	-	-	-	-	-	-	-	-	-	-	-	-	-	-	-	-	-	-	-	-	-	-
Arabian Middle East 20	Arabian	Iran	Persian/Asil	hair	Donald Miller, Raheleh Sadeghi, Samantha Brooks, Doug Antczak	KASP genotyping	qW_1	Ao-aD2		Middle East Arabian line	-	-	-	-	-	-	-	-	-	-	-	-	-	-	-	-	-	-	-	-	-	-	-	-
Arabian Middle East 21	Arabian	Iran	Persian/Asil	hair	Donald Miller, Raheleh Sadeghi, Samantha Brooks, Doug Antczak	KASP genotyping	rY_1,fTM_qED_qEM_rAB_qBR_0	Ao-aA1a*		Middle East Arabian line	-	-	-	-	-	-	-	-	-	-	-	-	-	-	-	-	-	-	-	-	-	-	-	-
Arabian Middle East 22	Arabian	Iran	Persian/Asil	hair	Donald Miller, Raheleh Sadeghi, Samantha Brooks, Doug Antczak	KASP genotyping	rY_1,fTM_qED_qEM_rAB_qBR_0	Ao-aA1a*		Middle East Arabian line	-	-	-	-	-	-	-	-	-	-	-	-	-	-	-	-	-	-	-	-	-	-	-	-
Arabian Middle East 23	Arabian	Iran	Persian/Asil	hair	Donald Miller, Raheleh Sadeghi, Samantha Brooks, Doug Antczak	KASP genotyping	rY_1,fTM_qED_qEM_rAB_qBR_0	Ao-aA1a*		Middle East Arabian line	-	-	-	-	-	-	-	-	-	-	-	-	-	-	-	-	-	-	-	-	-	-	-	-
Arabian Middle East 24	Arabian	Iran		hair	Gus Cothran, Rytis Juras	KASP genotyping	rY_1,fTM_qED_qEM_rAB_qBR_0	Ao-aA1a*		Middle East Arabian line	-	-	-	-	-	-	-	-	-	-	-	-	-	-	-	-	-	-	-	-	-	-	-	-
Arabian Middle East 25	Arabian	Iran		hair	Gus Cothran, Rytis Juras	KASP genotyping	qW_1	Ao-aD2		Middle East Arabian line	-	-	-	-	-	-	-	-	-	-	-	-	-	-	-	-	-	-	-	-	-	-	-	-
Arabian Middle East 26	Arabian	Syria	Unregistered Arabian (North East Syria)	hair	Anas Khanshour, Gus Cothran, Rytis Juras	KASP genotyping	fBVB_1, rQ_rO_fWB_0	Tb-oB1*		Middle East Arabian line	-	-	-	-	-	-	-	-	-	-	-	-	-	-	-	-	-	-	-	-	-	-	-	-
Arabian Middle East 27	Arabian	Syria	Unregistered Arabian (Damascus suburbans)	hair	Anas Khanshour, Gus Cothran, Rytis Juras	KASP genotyping	fBVB_1, rQ_rO_fWB_0	Tb-oB1*		Middle East Arabian line	-	-	-	-	-	-	-	-	-	-	-	-	-	-	-	-	-	-	-	-	-	-	-	-
Arabian Middle East 28	Arabian	Syria	Registered Arabian as Kahlawi (North East Syria)	hair	Anas Khanshour, Gus Cothran, Rytis Juras	KASP genotyping	fBVB_1, rQ_rO_fWB_0	Tb-oB1*		Middle East Arabian line	-	-	-	-	-	-	-	-	-	-	-	-	-	-	-	-	-	-	-	-	-	-	-	-
Arabian Middle East 29	Arabian	Syria	Registered Arabian as Hamadani (North East Syria)	hair	Anas Khanshour, Gus Cothran, Rytis Juras	KASP genotyping	fBVB_1, rQ_rO_fWB_0	Tb-oB1*		Middle East Arabian line	-	-	-	-	-	-	-	-	-	-	-	-	-	-	-	-	-	-	-	-	-	-	-	-
Arabian Middle East 3	Arabian	Syria	Damascus suborbans	hair	Saria Almarzook, Monika Reissmann, Gudrun Brockmann	KASP genotyping	fBVB_1, rQ_rO_fWB_0	Tb-oB1*		Middle East Arabian line	-	-	-	-	-	-	-	-	-	-	-	-	-	-	-	-	-	-	-	-	-	-	-	-
Arabian Middle East 30	Arabian	Syria	Registered Arabian as Ubian (Damascus)	hair	Anas Khanshour, Gus Cothran, Rytis Juras	KASP genotyping	rY_1,fTM_qED_qEM_rAB_qBR_0	Ao-aA1a*		Middle East Arabian line	-	-	-	-	-	-	-	-	-	-	-	-	-	-	-	-	-	-	-	-	-	-	-	-
Arabian Middle East 31	Arabian	Syria	Registered Arabian as Muanaki (Damascus)	hair	Anas Khanshour, Gus Cothran, Rytis Juras	KASP genotyping	rY_1,fTM_qED_qEM_rAB_qBR_0	Ao-aA1a*		Middle East Arabian line	-	-	-	-	-	-	-	-	-	-	-	-	-	-	-	-	-	-	-	-	-	-	-	-
Arabian Middle East 32	Arabian	Syria	Registered Arabian as Dahmani (Damascus suburbans)	hair	Anas Khanshour, Gus Cothran, Rytis Juras	KASP genotyping	qW_1	Ao-aD2		Middle East Arabian line	-	-	-	-	-	-	-	-	-	-	-	-	-	-	-	-	-	-	-	-	-	-	-	-
Arabian Middle East 33	Arabian	Syria	Registered Arabian as Hamadani (Damascus suburbans)	hair	Anas Khanshour, Gus Cothran, Rytis Juras	KASP genotyping	rY_1,fTM_qED_qEM_rAB_qBR_0	Ao-aA1a*		Middle East Arabian line	-	-	-	-	-	-	-	-	-	-	-	-	-	-	-	-	-	-	-	-	-	-	-	-
Arabian Middle East 34	Arabian	Syria	Unregistered Arabian (Damascussuburbans)	hair	Anas Khanshour, Gus Cothran, Rytis Juras	KASP genotyping	rY_1,fTM_qED_qEM_rAB_qBR_0	Ao-aA1a*		Middle East Arabian line	-	-	-	-	-	-	-	-	-	-	-	-	-	-	-	-	-	-	-	-	-	-	-	-
Arabian Middle East 35	Arabian	Syria	Registered Arabian as Saklawii (Damascus suburbans)	hair	Anas Khanshour, Gus Cothran, Rytis Juras	KASP genotyping	rY_1,fTM_qED_qEM_rAB_qBR_0	Ao-aA1a*		Middle East Arabian line	-	-	-	-	-	-	-	-	-	-	-	-	-	-	-	-	-	-	-	-	-	-	-	-
Arabian Middle East 4	Arabian	Syria	Damascus suborbans	hair	Saria Almarzook, Monika Reissmann, Gudrun Brockmann	KASP genotyping	sPZ_1, sPY_qFE_qGB_0	Ta*		Middle East Arabian line	-	-	-	-	-	-	-	-	-	-	-	-	-	-	-	-	-	-	-	-	-	-	-	-
Arabian Middle East 5	Arabian	Syria	Damascus suborbans	hair	Saria Almarzook, Monika Reissmann, Gudrun Brockmann	KASP genotyping	fBVB_1, rQ_rO_fWB_0	Tb-oB1*		Middle East Arabian line	-	-	-	-	-	-	-	-	-	-	-	-	-	-	-	-	-	-	-	-	-	-	-	-
Arabian Middle East 6	Arabian	Syria	Damascus suborbans	hair	Saria Almarzook, Monika Reissmann, Gudrun Brockmann	KASP genotyping	sPZ_1, sPY_qFE_qGB_0	Ta*		Middle East Arabian line	-	-	-	-	-	-	-	-	-	-	-	-	-	-	-	-	-	-	-	-	-	-	-	-
Arabian Middle East 7	Arabian	Syria	Alhasaka	hair	Saria Almarzook, Monika Reissmann, Gudrun Brockmann	KASP genotyping	sPZ_1, sPY_qFE_qGB_0	Ta*		Middle East Arabian line	-	-	-	-	-	-	-	-	-	-	-	-	-	-	-	-	-	-	-	-	-	-	-	-
Arabian Middle East 8	Arabian	Syria	Damascus suborbans	hair	Saria Almarzook, Monika Reissmann, Gudrun Brockmann	KASP genotyping	fBVB_1, rQ_rO_fWB_0	Tb-oB1*		Middle East Arabian line	-	-	-	-	-	-	-	-	-	-	-	-	-	-	-	-	-	-	-	-	-	-	-	-
Arabian Middle East 9	Arabian	Syria	Damascus suborbans	hair	Saria Almarzook, Monika Reissmann, Gudrun Brockmann	KASP genotyping	rY_1,fTM_qED_qEM_rAB_qBR_0	Ao-aA1a*		Middle East Arabian line	-	-	-	-	-	-	-	-	-	-	-	-	-	-	-	-	-	-	-	-	-	-	-	-
BW-380	Arabian	Germany	Marbach	hair	Viktoria Remer, Gottfried Brem, Barbara Wallner	MSY traget enriched NGS sequencing	qFE_1_NGS	Ta-bA	yes	occidental Arabian sire line	-	-	-	-	-	-	-	-	-	-	-	-	-	-	PASAT,1978,POL_ARABIAN	GWARNY,1952,ARABIAN	AMURATH SAHIB,1932,POL_ARABIAN	AMURATH II 35,1907,RAD_ARABIAN	AMURATH,1881,GER_ARABIAN	TAJAR IV,1873,GER_ARABIAN	TAJAR III,1862,GER_ARABIAN	TAJAR I,1851,GER_ARABIAN	AMURATH,1829,GER_ARABIAN	BAIRACTAR,1813,SYR_ARABIAN DB
EGR1583	Thoroughbred	USA		no Biosample	released data Felkel et al. 2019	NGS short read whole genome	fZP_1_NGS	Tb-oB3b1b		Thoroughbred	-	-	-	-	-	-	-	-	-	-	-	-	-	-	-	-	-	-	-	-	-	-	-	-
EGR230	Thoroughbred	USA		no Biosample	released data Felkel et al. 2019	NGS short read whole genome	rD_1_NGS	Tb-dW1		Thoroughbred	-	-	-	-	-	-	-	-	-	-	-	-	-	-	-	-	-	-	-	-	-	-	-	-
EGR943	Thoroughbred	USA		no Biosample	released data Felkel et al. 2019	NGS short read whole genome	rD_1_NGS	Tb-dW1		Thoroughbred	-	-	-	-	-	-	-	-	-	-	-	-	-	-	-	-	-	-	-	-	-	-	-	-
Fredriksborg Horse 1	Fredriksborg Horse	Austria		hair	Viktoria Remer, Gottfried Brem, Barbara Wallner	KASP genotyping	rY_1,fTM_qED_qEM_rAB_qBR_0	Ao-aA1a*	yes	occidental Arabian sire in other breed	-	-	-	-	-	-	-	-	-	-	TITO 635,1965,FREDRIKSBORG HORSE	PASCHA 5200095,1952,FREDRIKSBORG HORSE	REX FAKSE 526,1948,FREDRIKSBORG HORSE	REX II 372,1941,FREDRIKSBORG HORSE	REX TRANEGAARD 299,1937,FREDRIKSBORG HORSE	JUVEL DANSTRUP 91,1925,FREDRIKSBORG HORSE	JUVEL,1916,FREDRIKSBORG HORSE	PRINS BREDEROED 256,1911,FREDRIKSBORG HORSE	PRINS 137,1904,FREDRIKSBORG HORSE	ZARIF SIGURD,1898,FREDRIKSBORG HORSE	ZARIF II,1889,FREDRIKSBORG HORSE	HAMLET,1869,FREDRIKSBORG HORSE	ROBIN,1861,FREDRIKSBORG HORSE	ZARIF,1854,ARABIAN DB
Fredriksborg Horse 2	Fredriksborg Horse	Austria		hair	Viktoria Remer, Gottfried Brem, Barbara Wallner	KASP genotyping	rY_1,fTM_qED_qEM_rAB_qBR_0	Ao-aA1a*	yes	occidental Arabian sire in other breed	-	-	-	-	-	-	-	-	-	-	TITO 635,1965,FREDRIKSBORG HORSE	PASCHA 5200095,1952,FREDRIKSBORG HORSE	REX FAKSE 526,1948,FREDRIKSBORG HORSE	REX II 372,1941,FREDRIKSBORG HORSE	REX TRANEGAARD 299,1937,FREDRIKSBORG HORSE	JUVEL DANSTRUP 91,1925,FREDRIKSBORG HORSE	JUVEL,1916,FREDRIKSBORG HORSE	PRINS BREDEROED 256,1911,FREDRIKSBORG HORSE	PRINS 137,1904,FREDRIKSBORG HORSE	ZARIF SIGURD,1898,FREDRIKSBORG HORSE	ZARIF II,1889,FREDRIKSBORG HORSE	HAMLET,1869,FREDRIKSBORG HORSE	ROBIN,1861,FREDRIKSBORG HORSE	ZARIF,1854,ARABIAN DB
Fredriksborg Horse 3	Fredriksborg Horse	Denmark		hair	Viktoria Remer, Gottfried Brem, Barbara Wallner	KASP genotyping	rY_1,fTM_qED_qEM_rAB_qBR_0	Ao-aA1a*	yes	occidental Arabian sire in other breed	-	-	-	-	-	-	-	-	LASSE LANGMARK 701,1978,FREDRIKSBORG HORSE	PRINS HAMLET II 683,1973,FREDRIKSBORG HORSE	HAMLET 629,1962,FREDRIKSBORG HORSE	FOX BRENTEGAARD 610,1957,FREDRIKSBORG HORSE	JUNKER VESTJYLLAND 600,1953,FREDRIKSBORG HORSE	REX II 372,1941,FREDRIKSBORG HORSE	REX TRANEGAARD 299,1937,FREDRIKSBORG HORSE	JUVEL DANSTRUP 91,1925,FREDRIKSBORG HORSE	JUVEL,1916,FREDRIKSBORG HORSE	PRINS BREDEROED 256,1911,FREDRIKSBORG HORSE	PRINS 137,1904,FREDRIKSBORG HORSE	ZARIF SIGURD,1898,FREDRIKSBORG HORSE	ZARIF II,1889,FREDRIKSBORG HORSE	HAMLET,1869,FREDRIKSBORG HORSE	ROBIN,1861,FREDRIKSBORG HORSE	ZARIF,1854,ARABIAN DB
Fredriksborg Horse 4	Fredriksborg Horse	Denmark		hair	Viktoria Remer, Gottfried Brem, Barbara Wallner	KASP genotyping	rY_1,fTM_qED_qEM_rAB_qBR_0	Ao-aA1a*	yes	occidental Arabian sire in other breed	-	-	-	-	-	-	-	-	MARTIN 699,1977,FREDRIKSBORG HORSE	REX HAMLET 669,1967,FREDRIKSBORG HORSE	HAMLET 629,1962,FREDRIKSBORG HORSE	FOX BRENTEGAARD 610,1957,FREDRIKSBORG HORSE	JUNKER VESTJYLLAND 600,1953,FREDRIKSBORG HORSE	REX II 372,1941,FREDRIKSBORG HORSE	REX TRANEGAARD 299,1937,FREDRIKSBORG HORSE	JUVEL DANSTRUP 91,1925,FREDRIKSBORG HORSE	JUVEL,1916,FREDRIKSBORG HORSE	PRINS BREDEROED 256,1911,FREDRIKSBORG HORSE	PRINS 137,1904,FREDRIKSBORG HORSE	ZARIF SIGURD,1898,FREDRIKSBORG HORSE	ZARIF II,1889,FREDRIKSBORG HORSE	HAMLET,1869,FREDRIKSBORG HORSE	ROBIN,1861,FREDRIKSBORG HORSE	ZARIF,1854,ARABIAN DB
Kladruber 1	Kladruber	Czech Republic	Kladruby nad Labem	hair	Viktoria Remer, Gottfried Brem, Barbara Wallner	KASP genotyping	qEZ_1	Ao-aA1a2	yes	occidental Arabian sire in other breed	-	-	-	-	-	-	-	-	-	-	-	SIGLAVY PAKRA FAVORINA I,1965,KLAD_KLADRUBER	SIGLAVY PAKRA IV,1946,LIP	SIGLAVY GAETANA III,1941,LIP	SIGLAVY KERZE,1926,VUK	SIGLAVY MONTEROSA,1907,L	SIGLAVY MIRAMARE,1901,L	SIGLAVY SLAVINA III,1893,L	SIGLAVY TRAGA IV,1889,L	SIGLAVY MALVA,1875,L	SIGLAVY BONITA,1864,L	SIGLAVY ALEA,1846,L	SIGLAVY TOSCANA,1830,L	SIGLAVY SENIOR,1810,SYR_ARABIAN DB
Knabstrupper 1	Knabstrupper	Germany		hair	Viktoria Remer, Gottfried Brem, Barbara Wallner	KASP genotyping	rY_1,fTM_qED_qEM_rAB_qBR_0	Ao-aA1a*	yes	occidental Arabian sire in other breed	-	-	-	-	-	-	-	-	-	THUNDER CLOUD,1971,KNABSTRUPPER	KRONPLET,1966,KNABSTRUPPER	BOBBY,1958,KNABSTRUPPER	KRONEMANN LANGEMARK,1950,KNABSTRUPPER	HERMOLIN,1937,KNABSTRUPPER	SHEIKEN,1932,SPOTTED FREDRIKSBORG HORSE	ZARIF SKELLINGSTED,1928,FREDRIKSBORG HORSE	ZARIF SEYER,NA,FREDRIKSBORG HORSE	FRIDOLIN ZARIF 248,1911,FREDRIKSBORG HORSE	ZARIF LYNGAARD 80-498,1906,FREDRIKSBORG HORSE	ZARIF SIGURD,1898,FREDRIKSBORG HORSE	ZARIF II,1889,FREDRIKSBORG HORSE	HAMLET,1869,FREDRIKSBORG HORSE	ROBIN,1861,FREDRIKSBORG HORSE	ZARIF,1854,ARABIAN DB
Knabstrupper 2	Knabstrupper	Germany		hair	Viktoria Remer, Gottfried Brem, Barbara Wallner	KASP genotyping	rY_1,fTM_qED_qEM_rAB_qBR_0	Ao-aA1a*	yes	occidental Arabian sire in other breed	-	-	-	-	-	-	-	-	-	THUNDER CLOUD,1971,KNABSTRUPPER	KRONPLET,1966,KNABSTRUPPER	BOBBY,1958,KNABSTRUPPER	KRONEMANN LANGEMARK,1950,KNABSTRUPPER	HERMOLIN,1937,KNABSTRUPPER	SHEIKEN,1932,SPOTTED FREDRIKSBORG HORSE	ZARIF SKELLINGSTED,1928,FREDRIKSBORG HORSE	ZARIF SEYER,NA,FREDRIKSBORG HORSE	FRIDOLIN ZARIF 248,1911,FREDRIKSBORG HORSE	ZARIF LYNGAARD 80-498,1906,FREDRIKSBORG HORSE	ZARIF SIGURD,1898,FREDRIKSBORG HORSE	ZARIF II,1889,FREDRIKSBORG HORSE	HAMLET,1869,FREDRIKSBORG HORSE	ROBIN,1861,FREDRIKSBORG HORSE	ZARIF,1854,ARABIAN DB
Lewitzer 1	Lewitzer	Germany		hair	Stefan Rieder, Cecilia Penedo	KASP genotyping	sPY_1,qFE_0	Ta-b	yes	occidental Arabian sire in other breed	-	-	-	-	-	-	-	-	-	-	-	-	-	-	-	-	GHARIB BEN LANCER,1978,ARABIAN	POLISH LANCER,1966,ARABIAN	GERWAZY,1955,ARABIAN	DOKTRYNER,1950,ARABIAN	MIECZNIK,1931,PL,ARABIAN	FETYSZ,1924,POL_ARABIAN	BAKSZYSZ,1901,POL_ARABIAN	ILDERIM,1894,TUR_ARABIAN DB
Lipizzaner 1	Lipizzaner	Romania	Beclean	blood	Viktoria Remer, Gottfried Brem, Barbara Wallner	KASP genotyping	qDK_1	Ao-aA1a2a	yes	occidental Arabian sire in other breed	-	-	-	-	-	-	-	-	-	-	-	SIGLAVY CAPRIOLA XII,1967,F	SIGLAVY CAPRIOLA VI,1952,F	SIGLAVY CAPRIOLA III,1940,F	SIGLAVY CAPRIOLA I,1931,T	SIGLAVY CAPRIOLA I,1911,MEZ	SIGLAVY CAPRIOLA,1899,L	SIGLAVY SLAVINA III,1893,L	SIGLAVY TRAGA IV,1889,L	SIGLAVY MALVA,1875,L	SIGLAVY BONITA,1864,L	SIGLAVY ALEA,1846,L	SIGLAVY TOSCANA,1830,L	SIGLAVY SENIOR,1810,SYR_ARABIAN DB
Lipizzaner 2	Lipizzaner	Romania	Beclean	blood	Viktoria Remer, Gottfried Brem, Barbara Wallner	KASP genotyping	qDK_1	Ao-aA1a2a	yes	occidental Arabian sire in other breed	-	-	-	-	-	-	-	-	-	-	SIGLAVY CAPRIOLA XIII,1975,F	SIGLAVY CAPRIOLA VII,1965,F	SIGLAVY CAPRIOLA VI,1952,F	SIGLAVY CAPRIOLA III,1940,F	SIGLAVY CAPRIOLA I,1931,T	SIGLAVY CAPRIOLA I,1911,MEZ	SIGLAVY CAPRIOLA,1899,L	SIGLAVY SLAVINA III,1893,L	SIGLAVY TRAGA IV,1889,L	SIGLAVY MALVA,1875,L	SIGLAVY BONITA,1864,L	SIGLAVY ALEA,1846,L	SIGLAVY TOSCANA,1830,L	SIGLAVY SENIOR,1810,SYR_ARABIAN DB
Lipizzaner 3	Lipizzaner	Romania	Fagaras	blood	Viktoria Remer, Gottfried Brem, Barbara Wallner	KASP genotyping	qDK_1	Ao-aA1a2a	yes	occidental Arabian sire in other breed	-	-	-	-	-	-	-	-	-	-	SIGLAVY CAPRIOLA XIV,1979,F	SIGLAVY CAPRIOLA XII,1967,F	SIGLAVY CAPRIOLA VI,1952,F	SIGLAVY CAPRIOLA III,1940,F	SIGLAVY CAPRIOLA I,1931,T	SIGLAVY CAPRIOLA I,1911,MEZ	SIGLAVY CAPRIOLA,1899,L	SIGLAVY SLAVINA III,1893,L	SIGLAVY TRAGA IV,1889,L	SIGLAVY MALVA,1875,L	SIGLAVY BONITA,1864,L	SIGLAVY ALEA,1846,L	SIGLAVY TOSCANA,1830,L	SIGLAVY SENIOR,1810,SYR_ARABIAN DB
Lipizzaner 4	Lipizzaner	Hungary	Szilvasvarad	blood	Viktoria Remer, Gottfried Brem, Barbara Wallner	KASP genotyping	qEZ_1	Ao-aA1a2	yes	occidental Arabian sire in other breed	-	-	-	-	-	-	-	-	-	SIGLAVY SANTA XXX,1970,D	SIGLAVY SANTA VIII,1963,D	SIGLAVY BATOSTA XXIII,1953,D	SIGLAVY PAKRA IV,1946,LIP	SIGLAVY GAETANA III,1941,LIP	SIGLAVY KERZE,1926,VUK	SIGLAVY MONTEROSA,1907,L	SIGLAVY MIRAMARE,1901,L	SIGLAVY SLAVINA III,1893,L	SIGLAVY TRAGA IV,1889,L	SIGLAVY MALVA,1875,L	SIGLAVY BONITA,1864,L	SIGLAVY ALEA,1846,L	SIGLAVY TOSCANA,1830,L	SIGLAVY SENIOR,1810,SYR_ARABIAN DB
Lipizzaner 5	Lipizzaner	Austria	Piber/Wien	blood	Viktoria Remer, Gottfried Brem, Barbara Wallner	KASP genotyping	qEZ_1	Ao-aA1a2	yes	occidental Arabian sire in other breed	-	-	-	-	-	-	-	-	-	-	-	SIGLAVY EUROPA I 20,1974,P	SIGLAVY VII GRAINA,1953,P	SIGLAVY II BREZOVICA,1931,P	SIGLAVY STRANA,1913,L	SIGLAVY MONTEROSA,1907,L	SIGLAVY MIRAMARE,1901,L	SIGLAVY SLAVINA III,1893,L	SIGLAVY TRAGA IV,1889,L	SIGLAVY MALVA,1875,L	SIGLAVY BONITA,1864,L	SIGLAVY ALEA,1846,L	SIGLAVY TOSCANA,1830,L	SIGLAVY SENIOR,1810,SYR_ARABIAN DB
Lipizzaner 6	Lipizzaner	Austria	Piber/Wien	blood	Viktoria Remer, Gottfried Brem, Barbara Wallner	KASP genotyping	qEZ_1	Ao-aA1a2	yes	occidental Arabian sire in other breed	-	-	-	-	-	-	-	-	-	-	-	SIGLAVY ALDA,1974,P	SIGLAVY VII GRAINA,1953,P	SIGLAVY II BREZOVICA,1931,P	SIGLAVY STRANA,1913,L	SIGLAVY MONTEROSA,1907,L	SIGLAVY MIRAMARE,1901,L	SIGLAVY SLAVINA III,1893,L	SIGLAVY TRAGA IV,1889,L	SIGLAVY MALVA,1875,L	SIGLAVY BONITA,1864,L	SIGLAVY ALEA,1846,L	SIGLAVY TOSCANA,1830,L	SIGLAVY SENIOR,1810,SYR_ARABIAN DB
Lipizzaner 7	Lipizzaner	Austria	Piber/Wien	blood	Viktoria Remer, Gottfried Brem, Barbara Wallner	KASP genotyping	qEZ_1	Ao-aA1a2	yes	occidental Arabian sire in other breed	-	-	-	-	-	-	-	-	-	-	-	SIGLAVY BEJA,1964,P	SIGLAVY IV BONA,1951,WI	SIGLAVY II BREZOVICA,1931,P	SIGLAVY STRANA,1913,L	SIGLAVY MONTEROSA,1907,L	SIGLAVY MIRAMARE,1901,L	SIGLAVY SLAVINA III,1893,L	SIGLAVY TRAGA IV,1889,L	SIGLAVY MALVA,1875,L	SIGLAVY BONITA,1864,L	SIGLAVY ALEA,1846,L	SIGLAVY TOSCANA,1830,L	SIGLAVY SENIOR,1810,SYR_ARABIAN DB
Lipizzaner 8	Lipizzaner	Austria	Piber/Wien	blood	Viktoria Remer, Gottfried Brem, Barbara Wallner	KASP genotyping	qEZ_1	Ao-aA1a2	yes	occidental Arabian sire in other breed	-	-	-	-	-	-	-	-	-	-	SIGLAVY PLUTONA,1971,P	SIGLAVY V AFRICA,1964,P	SIGLAVY IV BONA,1951,WI	SIGLAVY II BREZOVICA,1931,P	SIGLAVY STRANA,1913,L	SIGLAVY MONTEROSA,1907,L	SIGLAVY MIRAMARE,1901,L	SIGLAVY SLAVINA III,1893,L	SIGLAVY TRAGA IV,1889,L	SIGLAVY MALVA,1875,L	SIGLAVY BONITA,1864,L	SIGLAVY ALEA,1846,L	SIGLAVY TOSCANA,1830,L	SIGLAVY SENIOR,1810,SYR_ARABIAN DB
Lipizzaner 9	Lipizzaner	Austria	Piber/Wien	blood	Viktoria Remer, Gottfried Brem, Barbara Wallner	KASP genotyping	qEZ_1	Ao-aA1a2	yes	occidental Arabian sire in other breed	-	-	-	-	-	-	-	-	-	-	-	SIGLAVY BEJA,1964,P	SIGLAVY IV BONA,1951,WI	SIGLAVY II BREZOVICA,1931,P	SIGLAVY STRANA,1913,L	SIGLAVY MONTEROSA,1907,L	SIGLAVY MIRAMARE,1901,L	SIGLAVY SLAVINA III,1893,L	SIGLAVY TRAGA IV,1889,L	SIGLAVY MALVA,1875,L	SIGLAVY BONITA,1864,L	SIGLAVY ALEA,1846,L	SIGLAVY TOSCANA,1830,L	SIGLAVY SENIOR,1810,SYR_ARABIAN DB
M1005	Standardbred	USA		no Biosample	released data Felkel et al. 2019	NGS short read whole genome	rG_1_NGS	Tb-dM		Standardbred/Trotter	-	-	-	-	-	-	-	-	-	-	-	-	-	-	-	-	-	-	-	-	-	-	-	-
M1012	Standardbred	USA		no Biosample	released data Felkel et al. 2019	NGS short read whole genome	rG_1_NGS	Tb-dM		Standardbred/Trotter	-	-	-	-	-	-	-	-	-	-	-	-	-	-	-	-	-	-	-	-	-	-	-	-
M1027	Standardbred	USA		no Biosample	released data Felkel et al. 2019	NGS short read whole genome	rG_1_NGS	Tb-dM		Standardbred/Trotter	-	-	-	-	-	-	-	-	-	-	-	-	-	-	-	-	-	-	-	-	-	-	-	-
M1048	Standardbred	USA		no Biosample	released data Felkel et al. 2019	NGS short read whole genome	rG_1_NGS	Tb-dM		Standardbred/Trotter	-	-	-	-	-	-	-	-	-	-	-	-	-	-	-	-	-	-	-	-	-	-	-	-
M1503	Thoroughbred	USA		no Biosample	released data Felkel et al. 2019	NGS short read whole genome	rD_1_NGS	Tb-dW1		Thoroughbred	-	-	-	-	-	-	-	-	-	-	-	-	-	-	-	-	-	-	-	-	-	-	-	-
M1506	Thoroughbred	USA		no Biosample	released data Felkel et al. 2019	NGS short read whole genome	rD_1_NGS	Tb-dW1		Thoroughbred	-	-	-	-	-	-	-	-	-	-	-	-	-	-	-	-	-	-	-	-	-	-	-	-
M1507	Thoroughbred	USA		no Biosample	released data Felkel et al. 2019	NGS short read whole genome	rD_1_NGS	Tb-dW1		Thoroughbred	-	-	-	-	-	-	-	-	-	-	-	-	-	-	-	-	-	-	-	-	-	-	-	-
M1510	Thoroughbred	USA		no Biosample	released data Felkel et al. 2019	NGS short read whole genome	rD_1_NGS	Tb-dW1		Thoroughbred	-	-	-	-	-	-	-	-	-	-	-	-	-	-	-	-	-	-	-	-	-	-	-	-
M1514	Thoroughbred	USA		no Biosample	released data Felkel et al. 2019	NGS short read whole genome	rD_1_NGS	Tb-dW1		Thoroughbred	-	-	-	-	-	-	-	-	-	-	-	-	-	-	-	-	-	-	-	-	-	-	-	-
M1516	Thoroughbred	USA		no Biosample	released data Felkel et al. 2019	NGS short read whole genome	rD_1_NGS	Tb-dW1		Thoroughbred	-	-	-	-	-	-	-	-	-	-	-	-	-	-	-	-	-	-	-	-	-	-	-	-
M1555	Thoroughbred	USA		no Biosample	released data Felkel et al. 2019	NGS short read whole genome	rD_1_NGS	Tb-dW1		Thoroughbred	-	-	-	-	-	-	-	-	-	-	-	-	-	-	-	-	-	-	-	-	-	-	-	-
M5304	Standardbred	USA		no Biosample	released data Felkel et al. 2019	NGS short read whole genome	rG_1_NGS	Tb-dM		Standardbred/Trotter	-	-	-	-	-	-	-	-	-	-	-	-	-	-	-	-	-	-	-	-	-	-	-	-
M968	Standardbred	USA		no Biosample	released data Felkel et al. 2019	NGS short read whole genome	rG_1_NGS	Tb-dM		Standardbred/Trotter	-	-	-	-	-	-	-	-	-	-	-	-	-	-	-	-	-	-	-	-	-	-	-	-
M992	Standardbred	USA		no Biosample	released data Felkel et al. 2019	NGS short read whole genome	rG_1_NGS	Tb-dM		Standardbred/Trotter	-	-	-	-	-	-	-	-	-	-	-	-	-	-	-	-	-	-	-	-	-	-	-	-
NGS045	Thoroughbred	Germany		no Biosample	released data Felkel et al. 2019	NGS short read whole genome	rD_1_NGS	Tb-dW1		Thoroughbred	-	-	-	-	TUDOR MELODY,1956,GBR_THOROUGHBRED	TUDOR MINSTREL,1944,GBR_THOROUGHBRED	OWEN TUDOR,1938,GBR_THOROUGHBRED	HYPERION,1930,GBR_THOROUGHBRED	GAINSBOROUGH,1915,GBR_THOROUGHBRED	BAYARDO,1906,GBR_THOROUGHBRED	BAY RONALD,1893,GBR_THOROUGHBRED	HAMPTON,1872,GBR_THOROUGHBRED	LORD CLIFDEN,1860,GBR_THOROUGHBRED	NEWMINSTER,1848,GBR_THOROUGHBRED	TOUCHSTONE,1831,GBR_THOROUGHBRED	CAMEL,1822,GBR_THOROUGHBRED	WHALEBONE,1807,GBR_THOROUGHBRED	WAXY,1790,GBR_THOROUGHBRED	POT8OS,1773,GBR_THOROUGHBRED	ECLIPSE,1764,GBR_THOROUGHBRED	MARSKE,1750,GBR_THOROUGHBRED	SQUIRT,1732,GBR_THOROUGHBRED	BARTLETS CHILDERS,1716,GBR_THOROUGHBRED	DARLEY ARABIAN,1700,SYR_FDAAN_ARABIAN DB
Partbred Arabian 1	Partbred Arabian	Germany		hair	Viktoria Remer, Gottfried Brem, Barbara Wallner	KASP genotyping	sPY_1,qFE_0	Ta-b	yes	occidental Arabian sire in other breed	-	-	-	-	-	-	-	-	-	-	-	-	-	-	-	-	-	-	PROCYON,1972,ESP_ARABIAN	SALUDO,1954,ESP_ARABIAN	MAQUILLO,1949,ESP_ARABIAN	GANDHY,1931,ARABIAN	URSUS,1908,POL_ARABIAN	DAHMAN-AMIR,1897,ARABIAN
Partbred Arabian 2	Partbred Arabian	Germany		hair	Viktoria Remer, Gottfried Brem, Barbara Wallner	KASP genotyping	sPZ_1, sPY_qFE_qGB_0	Ta*	yes	occidental Arabian sire in other breed	-	-	-	-	-	-	-	-	-	-	-	-	-	-	-	-	O'BAJAR,1978,GER_SHAGYA ARABIAN	BAJAR,1969,GER_SHAGYA ARABIAN	SUAKIM,1963,SHAGYA ARABIAN	O'BAJAN VII-4 530 (SULTAN),1936,BAB_SHAGYA ARABIAN	O'BAJAN VII,1923,BAB_SHAGYA ARABIAN	O'BAJAN VI,1908,BAB_SHAGYA ARABIAN	O'BAJAN V,1894,BAB_SHAGYA ARABIAN	O'BAJAN,1881,SYR_EL SBAA ANAZEH,ARABIAN_DB
Partbred Arabian 3	Partbred Arabian	Germany		hair	Viktoria Remer, Gottfried Brem, Barbara Wallner	KASP genotyping	qBR_1	Ao-aA1a5	yes	occidental Arabian sire in other breed	-	-	-	-	-	-	-	-	-	-	-	-	-	-	-	-	-	-	-	SIGLAVY BAGDADY-32,1972,T_SHAGYA ARABIAN	SIGLAVY BAGDADY V,1939,ARABIAN	SIGLAVY BAGDADY IV,1928,BAB_ARABIAN	SIGLAVY BAGDADY II,1908,BAB_ARABIAN	SIGLAVY BAGDADY,1895,SYR_RUALA,ARABIAN_DB
Partbred Arabian 4	Partbred Arabian	Austria		hair	Viktoria Remer, Gottfried Brem, Barbara Wallner	KASP genotyping	qW_1	Ao-aD2	yes	occidental Arabian sire in other breed	-	-	-	-	-	-	-	-	-	-	-	-	-	-	-	-	-	-	FLEETWINDS IBDAAR,1979,USA_ARABIAN	COMARO,1966,ARABIAN	BASK,1956,POL_ARABIAN	WITRAZ,1938,POL_ARABIAN	OFIR,1933,POL_ARABIAN	KUHAILAN HAIFI,1923,RUALLA ANAZEH_ARABIAN DB
Pintabian 1	Pintabian	Austria		hair	Viktoria Remer, Gottfried Brem, Barbara Wallner	KASP genotyping	qEM_1	Ao-aA1a3	yes	occidental Arabian sire in other breed	-	-	-	-	-	-	-	-	-	-	-	-	-	-	-	RAFFONEGRO,1973,USA_ARABIAN	RAFFON,1961,USA_ARABIAN	GAZON,1955,USA_ARABIAN	FERZON,1952,USA_ARABIAN	FERNEYN,1944,USA_ARABIAN	FERSEYN,1937,USA_ARABIAN	RASEYN,1923,GBR_ARABIAN	SKOWRONEK,1909,POL_ARABIAN	IBRAHIM,1899,TUR_ARABIAN DB
S97077	Lipizzaner	Hungary	Szilvasvarad	blood	Viktoria Remer, Gottfried Brem, Barbara Wallner	MSY traget enriched NGS sequencing	qDK_1_NGS	Ao-aA1a2a	yes	occidental Arabian sire in other breed	-	-	-	-	-	-	-	-	-	-	-	SIGLAVY CAPRIOLA X,1978,S	SIGLAVY CAPRIOLA VIII,1964,S	SIGLAVY CAPRIOLA VII,1944,BAB	SIGLAVY CAPRIOLA I,1931,T	SIGLAVY CAPRIOLA I,1911,MEZ	SIGLAVY CAPRIOLA,1899,L	SIGLAVY SLAVINA III,1893,L	SIGLAVY TRAGA IV,1889,L	SIGLAVY MALVA,1875,L	SIGLAVY BONITA,1864,L	SIGLAVY ALEA,1846,L	SIGLAVY TOSCANA,1830,L	SIGLAVY SENIOR,1810,SYR_ARABIAN DB
Shagya Arabian 1	Shagya Arabian	Austria		hair	Viktoria Remer, Gottfried Brem, Barbara Wallner	KASP genotyping	sPZ_1, sPY_qFE_qGB_0	Ta*	yes	occidental Arabian sire in Shagya Arabian	-	-	-	-	-	-	-	-	-	-	-	-	-	-	-	-	-	O'BAJAN XIII-1(BADAN),1959,BAB_SHAGYA ARABIAN	O'BAJAN XIII,1949,BAB_SHAGYA ARABIAN	O'BAJAN X,1929,BAB_SHAGYA ARABIAN	O'BAJAN VII,1923,BAB_SHAGYA ARABIAN	O'BAJAN VI,1908,BAB_SHAGYA ARABIAN	O'BAJAN V,1894,BAB_SHAGYA ARABIAN	O'BAJAN,1881,SYR_EL SBAA ANAZEH,ARABIAN_DB
Shagya Arabian 10	Shagya Arabian	Austria		hair	Viktoria Remer, Gottfried Brem, Barbara Wallner	KASP genotyping	sPZ_1, sPY_qFE_qGB_0	Ta*	yes	occidental Arabian sire in Shagya Arabian	-	-	-	-	-	-	-	-	-	-	-	-	-	-	-	ECHNATON,1978,GER_SHAGYA ARABIAN	BALATON,1972,GER_SHAGYA ARABIAN	GAZAL VII,1944,BAB_SHAGYA ARABIAN	GAZAL II,1922,BAB_SHAGYA ARABIAN	GAZAL I,1903,BAB_SHAGYA ARABIAN	GAZAL,1898,BAB_ARABIAN	GAZLAN I,1881,BAB_ARABIAN	GAZLAN,1864,L_ARABIAN	GAZLAN,1840,SYR_ANAZEH WOULD ALI_ARABIAN DB
Shagya Arabian 11	Shagya Arabian	Austria		hair	Viktoria Remer, Gottfried Brem, Barbara Wallner	KASP genotyping	qGB_1	Ta-s	yes	occidental Arabian sire in Shagya Arabian	-	-	-	-	-	-	-	-	-	-	-	SHAGYA XXII,1966,T_SHAGYA ARABIAN	SHAGYA XXI,1950,T_SHAGYA ARABIAN	SHAGYA X,1941,T_SHAGYA ARABIAN	SHAGYA XXX,1943,SHAGYA ARABIAN	SHAGYA XXIII,1924,BAB_SHAGYA ARABIAN	SHAGYA XX,1914,BAB_SHAGYA ARABIAN	SHAGYA XVIII,1906,BAB_SHAGYA ARABIAN	SHAGYA XV,1899,BAB_SHAGYA ARABIAN	SHAGYA XI,1886,BAB_SHAGYA ARABIAN	SHAGYA VIII (SHAGYA XVII),1869,MEZ_SHAGYA ARABIAN	SHAGYA X,1855,MEZ_SHAGYA ARABIAN	SHAGYA IV,1841,BAB_SHAGYA ARABIAN	SHAGYA,1830,SYR_BANI SAHER_ARABIAN DB
Shagya Arabian 12	Shagya Arabian	Austria		hair	Viktoria Remer, Gottfried Brem, Barbara Wallner	KASP genotyping	qGB_1	Ta-s	yes	occidental Arabian sire in Shagya Arabian	-	-	-	-	-	-	-	-	-	-	-	SHAGYA XLI-9,1969,BAB_SHAGYA ARABIAN	SHAGYA XLI(5357 SHAGYA XXXVIII-5),1941,HUN_BAB_SHAGYA ARABIAN	SHAGYA XXXVIII,1941,BAB_SHAGYA ARABIAN	SHAGYA XXVII,1933,BAB_SHAGYA ARABIAN	SHAGYA XXIII,1924,BAB_SHAGYA ARABIAN	SHAGYA XX,1914,BAB_SHAGYA ARABIAN	SHAGYA XVIII,1906,BAB_SHAGYA ARABIAN	SHAGYA XV,1899,BAB_SHAGYA ARABIAN	SHAGYA XI,1886,BAB_SHAGYA ARABIAN	SHAGYA VIII (SHAGYA XVII),1869,MEZ_SHAGYA ARABIAN	SHAGYA X,1855,MEZ_SHAGYA ARABIAN	SHAGYA IV,1841,BAB_SHAGYA ARABIAN	SHAGYA,1830,SYR_BANI SAHER_ARABIAN DB
Shagya Arabian 13	Shagya Arabian	Austria		hair	Viktoria Remer, Gottfried Brem, Barbara Wallner	KASP genotyping	sPZ_1, sPY_qFE_qGB_0	Ta*	yes	occidental Arabian sire in Shagya Arabian	-	-	-	-	-	-	-	-	-	-	-	-	-	-	-	ECHNATON,1978,GER_SHAGYA ARABIAN	BALATON,1972,GER_SHAGYA ARABIAN	GAZAL VII,1944,BAB_SHAGYA ARABIAN	GAZAL II,1922,BAB_SHAGYA ARABIAN	GAZAL I,1903,BAB_SHAGYA ARABIAN	GAZAL,1898,BAB_ARABIAN	GAZLAN I,1881,BAB_ARABIAN	GAZLAN,1864,L_ARABIAN	GAZLAN,1840,SYR_ANAZEH WOULD ALI_ARABIAN DB
Shagya Arabian 14	Shagya Arabian	Austria		hair	Viktoria Remer, Gottfried Brem, Barbara Wallner	KASP genotyping	qGB_1	Ta-s	yes	occidental Arabian sire in Shagya Arabian	-	-	-	-	-	-	-	-	-	-	-	-	SHAGAL,1976,SHAGYA ARABIAN	SHAGYA I,1961,SHAGYA ARABIAN	SHAGYA XXXVI,1948,SHAGYA ARABIAN	SHAGYA XXXII,1922,SHAGYA ARABIAN	SHAGYA XVII,1903,SHAGYA ARABIAN	SHAGYA IX,1895,SHAGYA ARABIAN	SHAGYA I,1887,SHAGYA ARABIAN	SHAGYA IV,1875,SHAGYA ARABIAN	SHAGYA II,1863,MEZ_SHAGYA ARABIAN	SHAGYA X,1855,MEZ_SHAGYA ARABIAN	SHAGYA IV,1841,BAB_SHAGYA ARABIAN	SHAGYA,1830,SYR_BANI SAHER_ARABIAN DB
Shagya Arabian 15	Shagya Arabian	Austria		hair	Viktoria Remer, Gottfried Brem, Barbara Wallner	KASP genotyping	qW_1	Ao-aD2	yes	occidental Arabian sire in Shagya Arabian	-	-	-	-	-	-	-	-	-	-	-	-	-	-	-	-	-	HADBAN XXII,1964,ROU_SHAGYA ARABIAN	HADBAN XI,1954,ROU_SHAGYA ARABIAN	HADBAN VIII,1936,ROU_ARABIAN	HADBAN IV,1929,ROU_SHAGYA ARABIAN	HADBAN III,1918,BAB_SHAGYA ARABIAN	HADBAN II,1903,BAB_SHAGYA ARABIAN	HADBAN INZIHI,1891,SYR_EL SBAA ANAZEH
Shagya Arabian 16	Shagya Arabian	Austria		hair	Viktoria Remer, Gottfried Brem, Barbara Wallner	KASP genotyping	rY_1,fTM_qED_qEM_rAB_qBR_0	Ao-aA1a*	yes	occidental Arabian sire in Shagya Arabian	-	-	-	-	-	-	-	-	-	-	-	-	-	-	-	-	JUSSUF I,1962,SHAGYA ARABIAN	JUSSUF VII,1952,BAB_SHAGYA ARABIAN	JUSSUF VI,1939,SHAGYA ARABIAN	JUSSUF IV,1918,BAB_SHAGYA ARABIAN	JUSSUF III,1897,BAB_SHAGYA ARABIAN	JUSSUF II,1879,BAB_SHAGYA ARABIAN	JUSSUF,1869,BAB_ARABIAN	MAHMOUD MIRZA,1851,IRQ/SAU_AL AZED_ARABIAN DB
Shagya Arabian 17	Shagya Arabian	Austria		hair	Viktoria Remer, Gottfried Brem, Barbara Wallner	KASP genotyping	fTM_1	Ao-aA1a1	yes	occidental Arabian sire in Shagya Arabian	-	-	-	-	-	-	-	-	-	-	-	-	-	-	-	-	-	BILAL I,1965,EGY_ARABIAN	MORAFIC,1952,EGY_ARABIAN	NAZEER,1934,EGY_ARABIAN	MANSOUR,1921,EGY_ARABIAN	GAMIL MANIAL,1912,ARABIAN	SAKLAWI II,1895,ARABIAN	SAKLAWI I,1880,ARABIAN DB
Shagya Arabian 18	Shagya Arabian	Austria		hair	Viktoria Remer, Gottfried Brem, Barbara Wallner	KASP genotyping	sPZ_1, sPY_qFE_qGB_0	Ta*	yes	occidental Arabian sire in Shagya Arabian	-	-	-	-	-	-	-	-	-	-	-	-	-	-	-	-	O'BAJAR,1978,GER_SHAGYA ARABIAN	BAJAR,1969,GER_SHAGYA ARABIAN	SUAKIM,1963,SHAGYA ARABIAN	O'BAJAN VII-4 530 (SULTAN),1936,BAB_SHAGYA ARABIAN	O'BAJAN VII,1923,BAB_SHAGYA ARABIAN	O'BAJAN VI,1908,BAB_SHAGYA ARABIAN	O'BAJAN V,1894,BAB_SHAGYA ARABIAN	O'BAJAN,1881,SYR_EL SBAA ANAZEH,ARABIAN_DB
Shagya Arabian 19	Shagya Arabian	Austria		hair	Viktoria Remer, Gottfried Brem, Barbara Wallner	KASP genotyping	sPZ_1, sPY_qFE_qGB_0	Ta*	yes	occidental Arabian sire in Shagya Arabian	-	-	-	-	-	-	-	-	-	-	-	-	-	-	-	-	GAZAL I,1965,SHAGYA ARABIAN	GAZAL VII,1944,BAB_SHAGYA ARABIAN	GAZAL II,1922,BAB_SHAGYA ARABIAN	GAZAL I,1903,BAB_SHAGYA ARABIAN	GAZAL,1898,BAB_ARABIAN	GAZLAN I,1881,BAB_ARABIAN	GAZLAN,1864,L_ARABIAN	GAZLAN,1840,SYR_ANAZEH WOULD ALI_ARABIAN DB
Shagya Arabian 2	Shagya Arabian	Austria		hair	Viktoria Remer, Gottfried Brem, Barbara Wallner	KASP genotyping	qGB_1	Ta-s	yes	occidental Arabian sire in Shagya Arabian	-	-	-	-	-	-	-	-	-	-	-	SHAGYA XXII,1966,T_SHAGYA ARABIAN	SHAGYA XXI,1950,T_SHAGYA ARABIAN	SHAGYA X,1941,T_SHAGYA ARABIAN	SHAGYA VII (114 Shagya XXIII-8),1930,BAB_SHAGYA ARABIAN	SHAGYA XXIII,1924,BAB_SHAGYA ARABIAN	SHAGYA XX,1914,BAB_SHAGYA ARABIAN	SHAGYA XVIII,1906,BAB_SHAGYA ARABIAN	SHAGYA XV,1899,BAB_SHAGYA ARABIAN	SHAGYA XI,1886,BAB_SHAGYA ARABIAN	SHAGYA VIII (SHAGYA XVII),1869,MEZ_SHAGYA ARABIAN	SHAGYA X,1855,MEZ_SHAGYA ARABIAN	SHAGYA IV,1841,BAB_SHAGYA ARABIAN	SHAGYA,1830,SYR_BANI SAHER_ARABIAN DB
Shagya Arabian 20	Shagya Arabian	Austria		hair	Viktoria Remer, Gottfried Brem, Barbara Wallner	KASP genotyping	rY_1,fTM_qED_qEM_rAB_qBR_0	Ao-aA1a*	yes	occidental Arabian sire in Shagya Arabian	-	-	-	-	-	-	-	-	-	-	-	-	-	-	-	KOHEILAN IV 182,1976,T_SHAGYA ARABIAN	KOHEILAN III,1967,T_SHAGYA ARABIAN	KOHEILAN II,1961,T_SHAGYA ARABIAN	KOHEILAN I,1942,T_SHAGYA ARABIAN	JASZMAK,1928,POL_ARABIAN	KOHEILAN I(KOHEILAN VIII),1922,POL_ARABIAN	KOHEILAN IV,1904,BAB_ARABIAN	KOHEILAN II,1887,BAB_ARABIAN	KOHEILAN ADJUZE,1876,SYR_EL SBAA ANAZEH_ARABIAN DB
Shagya Arabian 21	Shagya Arabian	Austria		hair	Viktoria Remer, Gottfried Brem, Barbara Wallner	KASP genotyping	rY_1,fTM_qED_qEM_rAB_qBR_0	Ao-aA1a*	yes	occidental Arabian sire in Shagya Arabian	-	-	-	-	-	-	-	-	-	-	-	-	-	-	-	KOHEILAN IV 182,1976,T_SHAGYA ARABIAN	KOHEILAN III,1967,T_SHAGYA ARABIAN	KOHEILAN II,1961,T_SHAGYA ARABIAN	KOHEILAN I,1942,T_SHAGYA ARABIAN	JASZMAK,1928,POL_ARABIAN	KOHEILAN I(KOHEILAN VIII),1922,POL_ARABIAN	KOHEILAN IV,1904,BAB_ARABIAN	KOHEILAN II,1887,BAB_ARABIAN	KOHEILAN ADJUZE,1876,SYR_EL SBAA ANAZEH_ARABIAN DB
Shagya Arabian 22	Shagya Arabian	Austria		hair	Viktoria Remer, Gottfried Brem, Barbara Wallner	KASP genotyping	fTM_1	Ao-aA1a1	yes	occidental Arabian sire in Shagya Arabian	-	-	-	-	-	-	-	-	-	-	-	-	-	-	-	-	-	MASHUK 193,1977,RUS_TERSK_ARABIAN	ASWAN,1958,EGY_ARABIAN	NAZEER,1934,EGY_ARABIAN	MANSOUR,1921,EGY_ARABIAN	GAMIL MANIAL,1912,ARABIAN	SAKLAWI II,1895,ARABIAN	SAKLAWI I,1880,ARABIAN DB
Shagya Arabian 23	Shagya Arabian	Austria		hair	Viktoria Remer, Gottfried Brem, Barbara Wallner	KASP genotyping	qEW_1	Ao-aA3	yes	occidental Arabian sire in Shagya Arabian	-	-	-	-	-	-	-	-	-	-	DAIKIR,1975,SHAGYA ARABIAN	DAHOMAN II-11,1966,SHAGYA ARABIAN	DAHOMAN II 851,NA,SHAGYA ARABIAN	DAHOMAN I 61K,1949,SHAGYA ARABIAN	LIM,1938,SHAGYA ARABIAN	DAHOMAN II,1932,SHAGYA ARABIAN	DAHOMAN I,1917,SHAGYA ARABIAN	DAHOMAN XVI,1904,SHAGYA ARABIAN	DAHOMAN XII,1888,SHAGYA ARABIAN	DAHOMAN VI-8,1878,SHAGYA ARABIAN	DAHOMAN VI,1873,SHAGYA ARABIAN	DAHOMAN IV,1861,BAB_ARABIAN	DAHOMAN III,1855,BAB_ARABIAN	DAHOMAN,1846,SYR_DJELAS_ARABIAN DB
Shagya Arabian 24	Shagya Arabian	Austria		hair	Viktoria Remer, Gottfried Brem, Barbara Wallner	KASP genotyping	qGB_1	Ta-s	yes	occidental Arabian sire in Shagya Arabian	-	-	-	-	-	-	-	-	-	-	-	-	-	SHAGYA XX-23(RADAUTZ(GER)),1966,T_SHAGYA ARABIAN	SHAGYA XX,1954,T_SHAGYA ARABIAN	SHAGYA XIII,1938,T_SHAGYA ARABIAN	SHAGYA IV,1917,ROU_SHAGYA ARABIAN	SHAGYA XVII,1911,ROU_SHAGYA ARABIAN	SHAGYA XV,1899,BAB_SHAGYA ARABIAN	SHAGYA VII,1877,ROU_SHAGYA ARABIAN	SHAGYA II,1863,MEZ_SHAGYA ARABIAN	SHAGYA X,1855,MEZ_SHAGYA ARABIAN	SHAGYA IV,1841,BAB_SHAGYA ARABIAN	SHAGYA,1830,SYR_BANI SAHER_ARABIAN DB
Shagya Arabian 25	Shagya Arabian	Austria		hair	Viktoria Remer, Gottfried Brem, Barbara Wallner	KASP genotyping	rY_1,fTM_qED_qEM_rAB_qBR_0	Ao-aA1a*	yes	occidental Arabian sire in Shagya Arabian	-	-	-	-	-	-	-	-	-	-	-	-	-	-	-	-	JUSSUF I,1962,SHAGYA ARABIAN	JUSSUF VII,1952,BAB_SHAGYA ARABIAN	JUSSUF VI,1939,SHAGYA ARABIAN	JUSSUF IV,1918,BAB_SHAGYA ARABIAN	JUSSUF III,1897,BAB_SHAGYA ARABIAN	JUSSUF II,1879,BAB_SHAGYA ARABIAN	JUSSUF,1869,BAB_ARABIAN	MAHMOUD MIRZA,1851,IRQ/SAU_AL AZED_ARABIAN DB
Shagya Arabian 26	Shagya Arabian	Austria		hair	Viktoria Remer, Gottfried Brem, Barbara Wallner	KASP genotyping	sPZ_1, sPY_qFE_qGB_0	Ta*	yes	occidental Arabian sire in Shagya Arabian	-	-	-	-	-	-	-	-	-	-	-	-	-	-	-	-	-	O'BAJAN XIII-1(BADAN),1959,BAB_SHAGYA ARABIAN	O'BAJAN XIII,1949,BAB_SHAGYA ARABIAN	O'BAJAN X,1929,BAB_SHAGYA ARABIAN	O'BAJAN VII,1923,BAB_SHAGYA ARABIAN	O'BAJAN VI,1908,BAB_SHAGYA ARABIAN	O'BAJAN V,1894,BAB_SHAGYA ARABIAN	O'BAJAN,1881,SYR_EL SBAA ANAZEH,ARABIAN_DB
Shagya Arabian 27	Shagya Arabian	Austria		hair	Viktoria Remer, Gottfried Brem, Barbara Wallner	KASP genotyping	sPY_1,qFE_0	Ta-b	yes	occidental Arabian sire in Shagya Arabian	-	-	-	-	-	-	-	-	-	-	-	-	-	-	-	-	-	MERSUCH XIX,1977,ROU_SHAGYA ARABIAN	MERSUCH XVI,1967,ROU_SHAGYA ARABIAN	MERSUCH V,1942,ROU_SHAGYA ARABIAN	MERSUCH IV,1936,ROU_SHAGYA ARABIAN	MERSUCH III,1918,BAB_SHAGYA ARABIAN	MERSUCH I,1904,BAB_ARABIAN	MERSUCH,1898,SYR_HAZAIM PASHA_ARABIAN DB
Shagya Arabian 28	Shagya Arabian	Austria		hair	Viktoria Remer, Gottfried Brem, Barbara Wallner	KASP genotyping	fTM_1	Ao-aA1a1	yes	occidental Arabian sire in Shagya Arabian	-	-	-	-	-	-	-	-	-	-	-	-	-	-	-	-	IBN GALAL I,1972,BAB_ARABIAN	IBN GALAL,1966,EGY_ARABIAN	GALAL,1959,EGY_ARABIAN	NAZEER,1934,EGY_ARABIAN	MANSOUR,1921,EGY_ARABIAN	GAMIL MANIAL,1912,ARABIAN	SAKLAWI II,1895,ARABIAN	SAKLAWI I,1880,ARABIAN DB
Shagya Arabian 29	Shagya Arabian	Austria		hair	Viktoria Remer, Gottfried Brem, Barbara Wallner	KASP genotyping	fSE_1	Ao-aA1b	yes	occidental Arabian sire in Shagya Arabian	-	-	-	-	-	-	-	SIGLAVY XV-5,1978,SHAGYA ARABIAN	SIGLAVY XV,1970,SHAGYA ARABIAN	SIGLAVY XIV,1963,SHAGYA ARABIAN_BAB	SIGLAVY XII,1944,SHAGYA ARABIAN	SIGLAVY IX,1935,SHAGYA ARABIAN	29 SIGLAVY III,1922,BAB_SHAGYA ARABIAN	21 SIGLAVY II,1909,SHAGYA ARABIAN	14 SIGLAVY V,1905,SHAGYA ARABIAN	SIGLAVY V,1897,SHAGYA ARABIAN	SIGLAVY II,1878,SHAGYA ARABIAN	SIGLAVY XXXVII,1857,SHAGYA ARABIAN	SIGLAVY XXXVII,1850,SHAGYA ARABIAN	SIGLAVY XXXI,1844,SHAGYA ARABIAN	SIGLAVY XVIII,1837,SHAGYA ARABIAN	SIGLAVY IV,1831,SHAGYA ARABIAN	SIGLAVY,1819,SHAGYA ARABIAN	SIGLAVY SENIOR,1810,SYR_ARABIAN DB
Shagya Arabian 3	Shagya Arabian	Austria		hair	Viktoria Remer, Gottfried Brem, Barbara Wallner	KASP genotyping	sPZ_1, sPY_qFE_qGB_0	Ta*	yes	occidental Arabian sire in Shagya Arabian	-	-	-	-	-	-	-	-	-	-	-	-	-	-	-	-	GAZAL I,1965,SHAGYA ARABIAN	GAZAL VII,1944,BAB_SHAGYA ARABIAN	GAZAL II,1922,BAB_SHAGYA ARABIAN	GAZAL I,1903,BAB_SHAGYA ARABIAN	GAZAL,1898,BAB_ARABIAN	GAZLAN I,1881,BAB_ARABIAN	GAZLAN,1864,L_ARABIAN	GAZLAN,1840,SYR_ANAZEH WOULD ALI_ARABIAN DB
Shagya Arabian 4	Shagya Arabian	Austria		hair	Viktoria Remer, Gottfried Brem, Barbara Wallner	KASP genotyping	sPZ_1, sPY_qFE_qGB_0	Ta*	yes	occidental Arabian sire in Shagya Arabian	-	-	-	-	-	-	-	-	-	-	-	-	-	-	-	-	GAZAL XIII 2594,1972,BAB_SHAGYA ARABIAN	GAZAL VII,1944,BAB_SHAGYA ARABIAN	GAZAL II,1922,BAB_SHAGYA ARABIAN	GAZAL I,1903,BAB_SHAGYA ARABIAN	GAZAL,1898,BAB_ARABIAN	GAZLAN I,1881,BAB_ARABIAN	GAZLAN,1864,L_ARABIAN	GAZLAN,1840,SYR_ANAZEH WOULD ALI_ARABIAN DB
Shagya Arabian 5	Shagya Arabian	Austria		hair	Viktoria Remer, Gottfried Brem, Barbara Wallner	KASP genotyping	rY_1,fTM_qED_qEM_rAB_qBR_0	Ao-aA1a*	yes	occidental Arabian sire in Shagya Arabian	-	-	-	-	-	-	-	-	-	-	-	-	-	-	-	-	KOHEILAN III-2,1974,T_SHAGYA ARABIAN	KOHEILAN II,1961,T_SHAGYA ARABIAN	KOHEILAN I,1942,T_SHAGYA ARABIAN	JASZMAK,1928,POL_ARABIAN	KOHEILAN I(KOHEILAN VIII),1922,POL_ARABIAN	KOHEILAN IV,1904,BAB_ARABIAN	KOHEILAN II,1887,BAB_ARABIAN	KOHEILAN ADJUZE,1876,SYR_EL SBAA ANAZEH_ARABIAN DB
Shagya Arabian 6	Shagya Arabian	Austria		hair	Viktoria Remer, Gottfried Brem, Barbara Wallner	KASP genotyping	qGB_1	Ta-s	yes	occidental Arabian sire in Shagya Arabian	-	-	-	-	-	-	-	-	-	-	-	-	SHAGAL,1976,SHAGYA ARABIAN	SHAGYA I,1961,SHAGYA ARABIAN	SHAGYA XXXVI,1948,SHAGYA ARABIAN	SHAGYA XXXII,1922,SHAGYA ARABIAN	SHAGYA XVII,1903,SHAGYA ARABIAN	SHAGYA IX,1895,SHAGYA ARABIAN	SHAGYA I,1887,SHAGYA ARABIAN	SHAGYA IV,1875,SHAGYA ARABIAN	SHAGYA II,1863,MEZ_SHAGYA ARABIAN	SHAGYA X,1855,MEZ_SHAGYA ARABIAN	SHAGYA IV,1841,BAB_SHAGYA ARABIAN	SHAGYA,1830,SYR_BANI SAHER_ARABIAN DB
Shagya Arabian 7	Shagya Arabian	Austria		hair	Viktoria Remer, Gottfried Brem, Barbara Wallner	KASP genotyping	fTM_1	Ao-aA1a1	yes	occidental Arabian sire in Shagya Arabian	-	-	-	-	-	-	-	-	-	-	-	-	-	-	-	-	-	BILAL I,1965,EGY_ARABIAN	MORAFIC,1952,EGY_ARABIAN	NAZEER,1934,EGY_ARABIAN	MANSOUR,1921,EGY_ARABIAN	GAMIL MANIAL,1912,ARABIAN	SAKLAWI II,1895,ARABIAN	SAKLAWI I,1880,ARABIAN DB
Shagya Arabian 8	Shagya Arabian	Austria		hair	Viktoria Remer, Gottfried Brem, Barbara Wallner	KASP genotyping	qGB_1	Ta-s	yes	occidental Arabian sire in Shagya Arabian	-	-	-	-	-	-	-	-	-	-	-	SHAGYA LIV,1971,ROU_SHAGYA ARABIAN	SHAGYA XLVIII,1959,SHAGYA ARABIAN	SHAGYA XXXIX,1954,SHAGYA ARABIAN	SHAGYA XXX,1943,SHAGYA ARABIAN	SHAGYA XXVII,1937,SHAGYA ARABIAN	SHAGYA XX,1919,SHAGYA ARABIAN	SHAGYA XVII,NA,SHAGYA ARABIAN	SHAGYA I,1887,SHAGYA ARABIAN	SHAGYA IV,1875,SHAGYA ARABIAN	SHAGYA II,1863,MEZ_SHAGYA ARABIAN	SHAGYA X,1855,MEZ_SHAGYA ARABIAN	SHAGYA IV,1841,BAB_SHAGYA ARABIAN	SHAGYA,1830,SYR_BANI SAHER_ARABIAN DB
Shagya Arabian 9	Shagya Arabian	Austria		hair	Viktoria Remer, Gottfried Brem, Barbara Wallner	KASP genotyping	sPZ_1, sPY_qFE_qGB_0	Ta*	yes	occidental Arabian sire in Shagya Arabian	-	-	-	-	-	-	-	-	-	-	-	-	-	-	-	-	GAZAL IX,1967,BAB_SHAGYA ARABIAN	GAZAL VII,1944,BAB_SHAGYA ARABIAN	GAZAL II,1922,BAB_SHAGYA ARABIAN	GAZAL I,1903,BAB_SHAGYA ARABIAN	GAZAL,1898,BAB_ARABIAN	GAZLAN I,1881,BAB_ARABIAN	GAZLAN,1864,L_ARABIAN	GAZLAN,1840,SYR_ANAZEH WOULD ALI_ARABIAN DB
Thoroughbred 1	Thoroughbred	Russia		hair	Liliya Kalinkova, Valery Kalashnikov, Alexander Zaitsev	KASP genotyping	rD_1	Tb-dW1		Thoroughbred	-	DANZIG,1977,USA_THOROUGHBRED	NORTHERN DANCER,1961,CAN_THOROUGHBRED	NEARCTIC,1954,CAN_THOROUGHBRED	NEARCO,1935,ITA_THOROUGHBRED	PHAROS,1920,GBR_THOROUGHBRED	PHALARIS,1913,GBR_THOROUGHBRED	POLYMELUS,1902,GBR_THOROUGHBRED	CYLLENE,1895,GBR_THOROUGHBRED	BONA VISTA,1889,GBR_THOROUGHBRED	BEND OR,1877,GBR_THOROUGHBRED	DONCASTER,1870,GBR_THOROUGHBRED	STOCKWELL,1849,GBR_THOROUGHBRED	THE BARON,1842,IRE_THOROUGHBRED	BIRDCATCHER,1833,IRE_THOROUGHBRED	SIR HERCULES,1826,GBR_THOROUGHBRED	WHALEBONE,1807,GBR_THOROUGHBRED	WAXY,1790,GBR_THOROUGHBRED	POT8OS,1773,GBR_THOROUGHBRED	ECLIPSE,1764,GBR_THOROUGHBRED	MARSKE,1750,GBR_THOROUGHBRED	SQUIRT,1732,GBR_THOROUGHBRED	BARTLETS CHILDERS,1716,GBR_THOROUGHBRED	DARLEY ARABIAN,1700,SYR_FDAAN_ARABIAN DB
Thoroughbred 10	Thoroughbred	USA		blood	Donald Miller, Samantha Brooks, Doug Antczak	KASP genotyping	rD_1	Tb-dW1		Thoroughbred	-	-	-	CHUSCO,1973,THOROUGHBRED	SILNET,1949,THOROUGHBRED	FASTNET,1933,THOROUGHBRED	PHALARIS,1913,GBR_THOROUGHBRED	POLYMELUS,1902,GBR_THOROUGHBRED	CYLLENE,1895,GBR_THOROUGHBRED	BONA VISTA,1889,GBR_THOROUGHBRED	BEND OR,1877,GBR_THOROUGHBRED	DONCASTER,1870,GBR_THOROUGHBRED	STOCKWELL,1849,GBR_THOROUGHBRED	THE BARON,1842,IRE_THOROUGHBRED	BIRDCATCHER,1833,IRE_THOROUGHBRED	SIR HERCULES,1826,GBR_THOROUGHBRED	WHALEBONE,1807,GBR_THOROUGHBRED	WAXY,1790,GBR_THOROUGHBRED	POT8OS,1773,GBR_THOROUGHBRED	ECLIPSE,1764,GBR_THOROUGHBRED	MARSKE,1750,GBR_THOROUGHBRED	SQUIRT,1732,GBR_THOROUGHBRED	BARTLETS CHILDERS,1716,GBR_THOROUGHBRED	DARLEY ARABIAN,1700,SYR_FDAAN_ARABIAN DB
Thoroughbred 11	Thoroughbred	United Kingdom		hair	Viktoria Remer, Gottfried Brem, Barbara Wallner	KASP genotyping	fBVB_1, rQ_rO_fWB_0	Tb-oB1*		Thoroughbred	AHONOORA,1975,GBR_THOROUGHBRED	LORENZACCIO,1961,GBR_THOROUGHBRED	KLAIRON,1952,FRA_THOROUGHBRED	CLARION,1944,FRA_THOROUGHBRED	DJEBEL,1937,FRA_THOROUGHBRED	TOURBILLON,1928,FRA_THOROUGHBRED	KSAR,1918,FRA_THOROUGHBRED	BRULEUR,1910,FRA_THOROUGHBRED	CHOUBERSKI,1902,FRA_THOROUGHBRED	GARDEFEU,1895,FRA_THOROUGHBRED	CAMBYSE,1884,FRA_THOROUGHBRED	ANDROCLES,1870,FRA_THOROUGHBRED	DOLLAR,1860,FRA_THOROUGHBRED	THE FLYING DUTCHMAN,1846,GBR_THOROUGHBRED	BAY MIDDLETON,1833,GBR_THOROUGHBRED	SULTAN,1816,GBR_THOROUGHBRED	SELIM,1802,GBR_THOROUGHBRED	BUZZARD,1787,GBR_THOROUGHBRED	WOODPECKER,1773,GBR_THOROUGHBRED	HEROD,1758,GBR_THOROUGHBRED	TARTAR,1743,GBR_THOROUGHBRED	CROFTS PARTNER,1718,GBR_THOROUGHBRED	JIGG,1700,GBR_THOROUGHBRED	BYERLEY TURK,1679,NA
Thoroughbred 2	Thoroughbred	Russia	Krasnodar	hair	Liliya Kalinkova, Valery Kalashnikov, Alexander Zaitsev	KASP genotyping	rD_1	Tb-dW1		Thoroughbred	-	BLUSHING GROOM,1974,FRA_THOROUGHBRED	RED GOD,1954,USA_THOROUGHBRED	NASRULLAH,1940,GBR_THOROUGHBRED	NEARCO,1935,ITA_THOROUGHBRED	PHAROS,1920,GBR_THOROUGHBRED	PHALARIS,1913,GBR_THOROUGHBRED	POLYMELUS,1902,GBR_THOROUGHBRED	CYLLENE,1895,GBR_THOROUGHBRED	BONA VISTA,1889,GBR_THOROUGHBRED	BEND OR,1877,GBR_THOROUGHBRED	DONCASTER,1870,GBR_THOROUGHBRED	STOCKWELL,1849,GBR_THOROUGHBRED	THE BARON,1842,IRE_THOROUGHBRED	BIRDCATCHER,1833,IRE_THOROUGHBRED	SIR HERCULES,1826,GBR_THOROUGHBRED	WHALEBONE,1807,GBR_THOROUGHBRED	WAXY,1790,GBR_THOROUGHBRED	POT8OS,1773,GBR_THOROUGHBRED	ECLIPSE,1764,GBR_THOROUGHBRED	MARSKE,1750,GBR_THOROUGHBRED	SQUIRT,1732,GBR_THOROUGHBRED	BARTLETS CHILDERS,1716,GBR_THOROUGHBRED	DARLEY ARABIAN,1700,SYR_FDAAN_ARABIAN DB
Thoroughbred 3	Thoroughbred	Russia		hair	Liliya Kalinkova, Valery Kalashnikov, Alexander Zaitsev	KASP genotyping	rD_1	Tb-dW1		Thoroughbred	-	BLUSHING GROOM,1974,FRA_THOROUGHBRED	RED GOD,1954,USA_THOROUGHBRED	NASRULLAH,1940,GBR_THOROUGHBRED	NEARCO,1935,ITA_THOROUGHBRED	PHAROS,1920,GBR_THOROUGHBRED	PHALARIS,1913,GBR_THOROUGHBRED	POLYMELUS,1902,GBR_THOROUGHBRED	CYLLENE,1895,GBR_THOROUGHBRED	BONA VISTA,1889,GBR_THOROUGHBRED	BEND OR,1877,GBR_THOROUGHBRED	DONCASTER,1870,GBR_THOROUGHBRED	STOCKWELL,1849,GBR_THOROUGHBRED	THE BARON,1842,IRE_THOROUGHBRED	BIRDCATCHER,1833,IRE_THOROUGHBRED	SIR HERCULES,1826,GBR_THOROUGHBRED	WHALEBONE,1807,GBR_THOROUGHBRED	WAXY,1790,GBR_THOROUGHBRED	POT8OS,1773,GBR_THOROUGHBRED	ECLIPSE,1764,GBR_THOROUGHBRED	MARSKE,1750,GBR_THOROUGHBRED	SQUIRT,1732,GBR_THOROUGHBRED	BARTLETS CHILDERS,1716,GBR_THOROUGHBRED	DARLEY ARABIAN,1700,SYR_FDAAN_ARABIAN DB
Thoroughbred 4	Thoroughbred	Russia	Krasnodar	hair	Liliya Kalinkova, Valery Kalashnikov, Alexander Zaitsev	KASP genotyping	fBVB_1, rQ_rO_fWB_0	Tb-oB1*		Thoroughbred	-	-	ATHENS WOOD,1968,IRE_THOROUGHBRED	CELTIC ASH,1957,GBR_THOROUGHBRED	SICAMBRE,1948,FRA_THOROUGHBRED	PRINCE BIO,1941,FRA_THOROUGHBRED	PRINCE ROSE,1928,GBR_THOROUGHBRED	ROSE PRINCE,1919,FRA_THOROUGHBRED	PRINCE PALATINE,1908,GBR_THOROUGHBRED	PERSIMMON,1893,GBR_THOROUGHBRED	ST SIMON,1881,GBR_THOROUGHBRED	GALOPIN,1872,GBR_THOROUGHBRED	VEDETTE,1854,GBR_THOROUGHBRED	VOLTIGEUR,1847,GBR_THOROUGHBRED	VOLTAIRE,1826,GBR_THOROUGHBRED	BLACKLOCK,1814,GBR_THOROUGHBRED	WHITELOCK,1803,GBR_THOROUGHBRED	HAMBLETONIAN,1792,GBR_THOROUGHBRED	KING FERGUS,1775,GBR_THOROUGHBRED	ECLIPSE,1764,GBR_THOROUGHBRED	MARSKE,1750,GBR_THOROUGHBRED	SQUIRT,1732,GBR_THOROUGHBRED	BARTLETS CHILDERS,1716,GBR_THOROUGHBRED	DARLEY ARABIAN,1700,SYR_FDAAN_ARABIAN DB
Thoroughbred 5	Thoroughbred	Russia		hair	Liliya Kalinkova, Valery Kalashnikov, Alexander Zaitsev	KASP genotyping	fBVB_1, rQ_rO_fWB_0	Tb-oB1*		Thoroughbred	-	-	-	FLORIDON,1975,RUS_THOROUGHBRED	DERZKIJ,1954,RUS_THOROUGHBRED	DUGLAS,1944,RUS_THOROUGHBRED	GRANIT,1930,RUS_THOROUGHBRED	TAGOR,1915,RUS_THOROUGHBRED	FLOREAL,1908,RUS_THOROUGHBRED	FLORIZEL II,1891,GBR_THOROUGHBRED	ST SIMON,1881,GBR_THOROUGHBRED	GALOPIN,1872,GBR_THOROUGHBRED	VEDETTE,1854,GBR_THOROUGHBRED	VOLTIGEUR,1847,GBR_THOROUGHBRED	VOLTAIRE,1826,GBR_THOROUGHBRED	BLACKLOCK,1814,GBR_THOROUGHBRED	WHITELOCK,1803,GBR_THOROUGHBRED	HAMBLETONIAN,1792,GBR_THOROUGHBRED	KING FERGUS,1775,GBR_THOROUGHBRED	ECLIPSE,1764,GBR_THOROUGHBRED	MARSKE,1750,GBR_THOROUGHBRED	SQUIRT,1732,GBR_THOROUGHBRED	BARTLETS CHILDERS,1716,GBR_THOROUGHBRED	DARLEY ARABIAN,1700,SYR_FDAAN_ARABIAN DB
Thoroughbred 6	Thoroughbred	Russia		hair	Liliya Kalinkova, Valery Kalashnikov, Alexander Zaitsev	KASP genotyping	rD_1	Tb-dW1		Thoroughbred	MR. PROSPECTOR,1970,USA_THOROUGHBRED	RAISE A NATIVE,1961,USA_THOROUGHBRED	NATIVE DANCER,1950,USA_THOROUGHBRED	POLYNESIAN,1942,USA_THOROUGHBRED	UNBREAKABLE,1935,USA_THOROUGHBRED	SICKLE,1924,GBR_THOROUGHBRED	PHALARIS,1913,GBR_THOROUGHBRED	POLYMELUS,1902,GBR_THOROUGHBRED	CYLLENE,1895,GBR_THOROUGHBRED	BONA VISTA,1889,GBR_THOROUGHBRED	BEND OR,1877,GBR_THOROUGHBRED	DONCASTER,1870,GBR_THOROUGHBRED	STOCKWELL,1849,GBR_THOROUGHBRED	THE BARON,1842,IRE_THOROUGHBRED	BIRDCATCHER,1833,IRE_THOROUGHBRED	SIR HERCULES,1826,GBR_THOROUGHBRED	WHALEBONE,1807,GBR_THOROUGHBRED	WAXY,1790,GBR_THOROUGHBRED	POT8OS,1773,GBR_THOROUGHBRED	ECLIPSE,1764,GBR_THOROUGHBRED	MARSKE,1750,GBR_THOROUGHBRED	SQUIRT,1732,GBR_THOROUGHBRED	BARTLETS CHILDERS,1716,GBR_THOROUGHBRED	DARLEY ARABIAN,1700,SYR_FDAAN_ARABIAN DB
Thoroughbred 7	Thoroughbred	Russia		hair	Liliya Kalinkova, Valery Kalashnikov, Alexander Zaitsev	KASP genotyping	rD_1	Tb-dW1		Thoroughbred	MR. PROSPECTOR,1970,USA_THOROUGHBRED	RAISE A NATIVE,1961,USA_THOROUGHBRED	NATIVE DANCER,1950,USA_THOROUGHBRED	POLYNESIAN,1942,USA_THOROUGHBRED	UNBREAKABLE,1935,USA_THOROUGHBRED	SICKLE,1924,GBR_THOROUGHBRED	PHALARIS,1913,GBR_THOROUGHBRED	POLYMELUS,1902,GBR_THOROUGHBRED	CYLLENE,1895,GBR_THOROUGHBRED	BONA VISTA,1889,GBR_THOROUGHBRED	BEND OR,1877,GBR_THOROUGHBRED	DONCASTER,1870,GBR_THOROUGHBRED	STOCKWELL,1849,GBR_THOROUGHBRED	THE BARON,1842,IRE_THOROUGHBRED	BIRDCATCHER,1833,IRE_THOROUGHBRED	SIR HERCULES,1826,GBR_THOROUGHBRED	WHALEBONE,1807,GBR_THOROUGHBRED	WAXY,1790,GBR_THOROUGHBRED	POT8OS,1773,GBR_THOROUGHBRED	ECLIPSE,1764,GBR_THOROUGHBRED	MARSKE,1750,GBR_THOROUGHBRED	SQUIRT,1732,GBR_THOROUGHBRED	BARTLETS CHILDERS,1716,GBR_THOROUGHBRED	DARLEY ARABIAN,1700,SYR_FDAAN_ARABIAN DB
Thoroughbred 8	Thoroughbred	Russia		hair	Liliya Kalinkova, Valery Kalashnikov, Alexander Zaitsev	KASP genotyping	fBVB_1, rQ_rO_fWB_0	Tb-oB1*		Thoroughbred	-	-	ATHENS WOOD,1968,IRE_THOROUGHBRED	CELTIC ASH,1957,GBR_THOROUGHBRED	SICAMBRE,1948,FRA_THOROUGHBRED	PRINCE BIO,1941,FRA_THOROUGHBRED	PRINCE ROSE,1928,GBR_THOROUGHBRED	ROSE PRINCE,1919,FRA_THOROUGHBRED	PRINCE PALATINE,1908,GBR_THOROUGHBRED	PERSIMMON,1893,GBR_THOROUGHBRED	ST SIMON,1881,GBR_THOROUGHBRED	GALOPIN,1872,GBR_THOROUGHBRED	VEDETTE,1854,GBR_THOROUGHBRED	VOLTIGEUR,1847,GBR_THOROUGHBRED	VOLTAIRE,1826,GBR_THOROUGHBRED	BLACKLOCK,1814,GBR_THOROUGHBRED	WHITELOCK,1803,GBR_THOROUGHBRED	HAMBLETONIAN,1792,GBR_THOROUGHBRED	KING FERGUS,1775,GBR_THOROUGHBRED	ECLIPSE,1764,GBR_THOROUGHBRED	MARSKE,1750,GBR_THOROUGHBRED	SQUIRT,1732,GBR_THOROUGHBRED	BARTLETS CHILDERS,1716,GBR_THOROUGHBRED	DARLEY ARABIAN,1700,SYR_FDAAN_ARABIAN DB
Thoroughbred 9	Thoroughbred	Russia		hair	Liliya Kalinkova, Valery Kalashnikov, Alexander Zaitsev	KASP genotyping	fBVB_1, rQ_rO_fWB_0	Tb-oB1*		Thoroughbred	-	-	-	FLORIDON,1975,RUS_THOROUGHBRED	DERZKIJ,1954,RUS_THOROUGHBRED	DUGLAS,1944,RUS_THOROUGHBRED	GRANIT,1930,RUS_THOROUGHBRED	TAGOR,1915,RUS_THOROUGHBRED	FLOREAL,1908,RUS_THOROUGHBRED	FLORIZEL II,1891,GBR_THOROUGHBRED	ST SIMON,1881,GBR_THOROUGHBRED	GALOPIN,1872,GBR_THOROUGHBRED	VEDETTE,1854,GBR_THOROUGHBRED	VOLTIGEUR,1847,GBR_THOROUGHBRED	VOLTAIRE,1826,GBR_THOROUGHBRED	BLACKLOCK,1814,GBR_THOROUGHBRED	WHITELOCK,1803,GBR_THOROUGHBRED	HAMBLETONIAN,1792,GBR_THOROUGHBRED	KING FERGUS,1775,GBR_THOROUGHBRED	ECLIPSE,1764,GBR_THOROUGHBRED	MARSKE,1750,GBR_THOROUGHBRED	SQUIRT,1732,GBR_THOROUGHBRED	BARTLETS CHILDERS,1716,GBR_THOROUGHBRED	DARLEY ARABIAN,1700,SYR_FDAAN_ARABIAN DB
TRA01	Trakehner	Germany		no Biosample	released data Felkel et al. 2019	NGS short read whole genome	rAB_1_NGS	Ao-aA1a4	yes	occidental Arabian sire in other breed	-	-	-	-	-	-	-	-	-	-	-	-	-	-	-	-	-	AROGNO,1976,TRAKEHNER	FLANEUR,1965,TRAKEHNER	MAHARADSCHA,1957,TRAKEHNER	FAMULUS,1938,TRAKEHNER	FETYSZ,1924,POL_ARABIAN	BAKSZYSZ,1901,POL_ARABIAN	ILDERIM,1894,TUR_ARABIAN DB
TRA02	Trakehner	Germany		no Biosample	released data Felkel et al. 2019	NGS short read whole genome	fSE_1_NGS	Ao-aA1b	yes	occidental Arabian sire in other breed	-	-	-	-	-	-	-	-	-	HABICHT,1967,TRAKEHNER	BURNUS,1948,ANGLOARABIAN	LAPIS,1938,SHAGYA ARABIAN	561 SIGLAVY II,1925,SHAGYA ARABIAN	21 SIGLAVY II,1909,SHAGYA ARABIAN	14 SIGLAVY V,1905,SHAGYA ARABIAN	SIGLAVY V,1897,SHAGYA ARABIAN	SIGLAVY II,1878,SHAGYA ARABIAN	SIGLAVY XXXVII,1857,SHAGYA ARABIAN	SIGLAVY XXXVII,1850,SHAGYA ARABIAN	SIGLAVY XXXI,1844,SHAGYA ARABIAN	SIGLAVY XVIII,1837,SHAGYA ARABIAN	SIGLAVY IV,1831,SHAGYA ARABIAN	SIGLAVY,1819,SHAGYA ARABIAN	SIGLAVY SENIOR,1810,SYR_ARABIAN DB
Trakehner 1	Trakehner	Germany	Marbach	hair	Viktoria Remer, Gottfried Brem, Barbara Wallner	KASP genotyping	fSE_1	Ao-aA1b	yes	occidental Arabian sire in other breed	-	-	-	-	-	-	-	-	-	HABICHT,1967,TRAKEHNER	BURNUS,1948,ANGLOARABIAN	LAPIS,1938,SHAGYA ARABIAN	561 SIGLAVY II,1925,SHAGYA ARABIAN	21 SIGLAVY II,1909,SHAGYA ARABIAN	14 SIGLAVY V,1905,SHAGYA ARABIAN	SIGLAVY V,1897,SHAGYA ARABIAN	SIGLAVY II,1878,SHAGYA ARABIAN	SIGLAVY XXXVII,1857,SHAGYA ARABIAN	SIGLAVY XXXVII,1850,SHAGYA ARABIAN	SIGLAVY XXXI,1844,SHAGYA ARABIAN	SIGLAVY XVIII,1837,SHAGYA ARABIAN	SIGLAVY IV,1831,SHAGYA ARABIAN	SIGLAVY,1819,SHAGYA ARABIAN	SIGLAVY SENIOR,1810,SYR_ARABIAN DB
Trakehner 2	Trakehner	Russia		blood	Liliya Kalinkova, Valery Kalashnikov, Alexander Zaitsev	KASP genotyping	rY_1,fTM_qED_qEM_rAB_qBR_0	Ao-aA1a*	yes	occidental Arabian sire in other breed	-	-	-	-	-	-	-	-	-	-	-	-	-	-	-	-	HOCKEY,1973,RUS_TRAKEHNER	POMERANETS,1952,RUS_ARABIAN	PRIBOJ,1944,RUS_ARABIAN	PIOLUN,1934,POL_ARABIAN	KOHEILAN I(KOHEILAN VIII),1922,POL_ARABIAN	KOHEILAN IV,1904,BAB_ARABIAN	KOHEILAN II,1887,BAB_ARABIAN	KOHEILAN ADJUZE,1876,SYR_EL SBAA ANAZEH_ARABIAN DB
Trakehner 3	Trakehner	Russia		hair	Liliya Kalinkova, Valery Kalashnikov, Alexander Zaitsev	KASP genotyping	rY_1,fTM_qED_qEM_rAB_qBR_0	Ao-aA1a*	yes	occidental Arabian sire in other breed	-	-	-	-	-	-	-	-	-	-	-	-	-	-	-	POPUTCHIK,1975,RUS_TRAKEHNER	PAKET,1960,RUS_TRAKEHNER	POMERANETS,1952,RUS_ARABIAN	PRIBOJ,1944,RUS_ARABIAN	PIOLUN,1934,POL_ARABIAN	KOHEILAN I(KOHEILAN VIII),1922,POL_ARABIAN	KOHEILAN IV,1904,BAB_ARABIAN	KOHEILAN II,1887,BAB_ARABIAN	KOHEILAN ADJUZE,1876,SYR_EL SBAA ANAZEH_ARABIAN DB
Trotter 1	Trotter	Germany		hair	Viktoria Remer, Gottfried Brem, Barbara Wallner	KASP genotyping	rG_1	Tb-dM		Standardbred/Trotter	-	-	-	-	-	FAKIR DU VIVIER,1971,TROTTER	SABI PAS,1962,TROTTER	CARIOCA II,1946,TROTTER	MOUSKO WILLIAMS,1934,TROTTER	SAM WILLIAMS,1922,STANDARDBRED	PETER SCOTT,1909,STANDARDBRED	PETER THE GREAT,1895,STANDARDBRED	PILOT MEDIUM,1879,STANDARDBRED	HAPPY MEDIUM,1863,STANDARDBRED	HAMBLETONIAN 10,1849,USA_STANDARDBRED	ABDALLAH,1823,USA_STANDARDBRED	MAMBRINO,1806,USA_THOROUGHBRED	MESSENGER,1780,GBR_THOROUGHBRED	MAMBRINO,1768,GBR_THOROUGHBRED	ENGINEER,1756,GBR_THOROUGHBRED	SAMPSON,1745,GBR_THOROUGHBRED	BLAZE,1733,GBR_THOROUGHBRED	FLYING CHILDERS,1715,GBR_THOROUGHBRED	DARLEY ARABIAN,1700,SYR_FDAAN_ARABIAN DB
Trotter 2	Trotter	Germany		hair	Viktoria Remer, Gottfried Brem, Barbara Wallner	KASP genotyping	rG_1	Tb-dM		Standardbred/Trotter	-	-	-	-	-	-	SUPER BOWL,1969,STANDARDBRED	STARS PRIDE,1947,STANDARDBRED	WORTHY BOY,1940,STANDARDBRED	VOLOMITE,1926,STANDARDBRED	PETER VOLO,1911,STANDARDBRED	PETER THE GREAT,1895,STANDARDBRED	PILOT MEDIUM,1879,STANDARDBRED	HAPPY MEDIUM,1863,STANDARDBRED	HAMBLETONIAN 10,1849,USA_STANDARDBRED	ABDALLAH,1823,USA_STANDARDBRED	MAMBRINO,1806,USA_THOROUGHBRED	MESSENGER,1780,GBR_THOROUGHBRED	MAMBRINO,1768,GBR_THOROUGHBRED	ENGINEER,1756,GBR_THOROUGHBRED	SAMPSON,1745,GBR_THOROUGHBRED	BLAZE,1733,GBR_THOROUGHBRED	FLYING CHILDERS,1715,GBR_THOROUGHBRED	DARLEY ARABIAN,1700,SYR_FDAAN_ARABIAN DB
Trotter 3	Trotter	Germany		hair	Viktoria Remer, Gottfried Brem, Barbara Wallner	KASP genotyping	rG_1	Tb-dM		Standardbred/Trotter	-	-	-	ARNDON,1979,STANDARDBRED	ARNIE ALMAHURST,1970,STANDARDBRED	SPEEDY SCOT,1960,STANDARDBRED	SPEEDSTER,1954,STANDARDBRED	RODNEY,1944,STANDARDBRED	SPENCER SCOTT,1937,STANDARDBRED	SCOTLAND,1925,STANDARDBRED	PETER SCOTT,1909,STANDARDBRED	PETER THE GREAT,1895,STANDARDBRED	PILOT MEDIUM,1879,STANDARDBRED	HAPPY MEDIUM,1863,STANDARDBRED	HAMBLETONIAN 10,1849,USA_STANDARDBRED	ABDALLAH,1823,USA_STANDARDBRED	MAMBRINO,1806,USA_THOROUGHBRED	MESSENGER,1780,GBR_THOROUGHBRED	MAMBRINO,1768,GBR_THOROUGHBRED	ENGINEER,1756,GBR_THOROUGHBRED	SAMPSON,1745,GBR_THOROUGHBRED	BLAZE,1733,GBR_THOROUGHBRED	FLYING CHILDERS,1715,GBR_THOROUGHBRED	DARLEY ARABIAN,1700,SYR_FDAAN_ARABIAN DB
Trotter 4	Trotter	Germany		hair	Viktoria Remer, Gottfried Brem, Barbara Wallner	KASP genotyping	rG_1	Tb-dM		Standardbred/Trotter	-	-	-	-	-	SUPER WAY,1976,STANDARDBRED	SUPER BOWL,1969,STANDARDBRED	STARS PRIDE,1947,STANDARDBRED	WORTHY BOY,1940,STANDARDBRED	VOLOMITE,1926,STANDARDBRED	PETER VOLO,1911,STANDARDBRED	PETER THE GREAT,1895,STANDARDBRED	PILOT MEDIUM,1879,STANDARDBRED	HAPPY MEDIUM,1863,STANDARDBRED	HAMBLETONIAN 10,1849,USA_STANDARDBRED	ABDALLAH,1823,USA_STANDARDBRED	MAMBRINO,1806,USA_THOROUGHBRED	MESSENGER,1780,GBR_THOROUGHBRED	MAMBRINO,1768,GBR_THOROUGHBRED	ENGINEER,1756,GBR_THOROUGHBRED	SAMPSON,1745,GBR_THOROUGHBRED	BLAZE,1733,GBR_THOROUGHBRED	FLYING CHILDERS,1715,GBR_THOROUGHBRED	DARLEY ARABIAN,1700,SYR_FDAAN_ARABIAN DB
Trotter 5	Trotter	Germany		hair	Viktoria Remer, Gottfried Brem, Barbara Wallner	KASP genotyping	rG_1	Tb-dM		Standardbred/Trotter	-	-	-	-	-	-	SUPER BOWL,1969,STANDARDBRED	STARS PRIDE,1947,STANDARDBRED	WORTHY BOY,1940,STANDARDBRED	VOLOMITE,1926,STANDARDBRED	PETER VOLO,1911,STANDARDBRED	PETER THE GREAT,1895,STANDARDBRED	PILOT MEDIUM,1879,STANDARDBRED	HAPPY MEDIUM,1863,STANDARDBRED	HAMBLETONIAN 10,1849,USA_STANDARDBRED	ABDALLAH,1823,USA_STANDARDBRED	MAMBRINO,1806,USA_THOROUGHBRED	MESSENGER,1780,GBR_THOROUGHBRED	MAMBRINO,1768,GBR_THOROUGHBRED	ENGINEER,1756,GBR_THOROUGHBRED	SAMPSON,1745,GBR_THOROUGHBRED	BLAZE,1733,GBR_THOROUGHBRED	FLYING CHILDERS,1715,GBR_THOROUGHBRED	DARLEY ARABIAN,1700,SYR_FDAAN_ARABIAN DB
Trotter 6	Trotter	Germany		hair	Viktoria Remer, Gottfried Brem, Barbara Wallner	KASP genotyping	rG_1	Tb-dM		Standardbred/Trotter	-	-	-	SPEEDY SOMOLLI,1975,STANDARDBRED	SPEEDY CROWN,1968,STANDARDBRED	SPEEDY SCOT,1960,STANDARDBRED	SPEEDSTER,1954,STANDARDBRED	RODNEY,1944,STANDARDBRED	SPENCER SCOTT,1937,STANDARDBRED	SCOTLAND,1925,STANDARDBRED	PETER SCOTT,1909,STANDARDBRED	PETER THE GREAT,1895,STANDARDBRED	PILOT MEDIUM,1879,STANDARDBRED	HAPPY MEDIUM,1863,STANDARDBRED	HAMBLETONIAN 10,1849,USA_STANDARDBRED	ABDALLAH,1823,USA_STANDARDBRED	MAMBRINO,1806,USA_THOROUGHBRED	MESSENGER,1780,GBR_THOROUGHBRED	MAMBRINO,1768,GBR_THOROUGHBRED	ENGINEER,1756,GBR_THOROUGHBRED	SAMPSON,1745,GBR_THOROUGHBRED	BLAZE,1733,GBR_THOROUGHBRED	FLYING CHILDERS,1715,GBR_THOROUGHBRED	DARLEY ARABIAN,1700,SYR_FDAAN_ARABIAN DB
Trotter 7	Trotter	Austria		hair	Viktoria Remer, Gottfried Brem, Barbara Wallner	KASP genotyping	rG_1	Tb-dM		Standardbred/Trotter	-	-	-	SPEEDY SOMOLLI,1975,STANDARDBRED	SPEEDY CROWN,1968,STANDARDBRED	SPEEDY SCOT,1960,STANDARDBRED	SPEEDSTER,1954,STANDARDBRED	RODNEY,1944,STANDARDBRED	SPENCER SCOTT,1937,STANDARDBRED	SCOTLAND,1925,STANDARDBRED	PETER SCOTT,1909,STANDARDBRED	PETER THE GREAT,1895,STANDARDBRED	PILOT MEDIUM,1879,STANDARDBRED	HAPPY MEDIUM,1863,STANDARDBRED	HAMBLETONIAN 10,1849,USA_STANDARDBRED	ABDALLAH,1823,USA_STANDARDBRED	MAMBRINO,1806,USA_THOROUGHBRED	MESSENGER,1780,GBR_THOROUGHBRED	MAMBRINO,1768,GBR_THOROUGHBRED	ENGINEER,1756,GBR_THOROUGHBRED	SAMPSON,1745,GBR_THOROUGHBRED	BLAZE,1733,GBR_THOROUGHBRED	FLYING CHILDERS,1715,GBR_THOROUGHBRED	DARLEY ARABIAN,1700,SYR_FDAAN_ARABIAN DB
Trotter 8	Trotter	Austria		hair	Viktoria Remer, Gottfried Brem, Barbara Wallner	KASP genotyping	rG_1	Tb-dM		Standardbred/Trotter	-	-	-	-	-	FAKIR DU VIVIER,1971,TROTTER	SABI PAS,1962,TROTTER	CARIOCA II,1946,TROTTER	MOUSKO WILLIAMS,1934,TROTTER	SAM WILLIAMS,1922,STANDARDBRED	PETER SCOTT,1909,STANDARDBRED	PETER THE GREAT,1895,STANDARDBRED	PILOT MEDIUM,1879,STANDARDBRED	HAPPY MEDIUM,1863,STANDARDBRED	HAMBLETONIAN 10,1849,USA_STANDARDBRED	ABDALLAH,1823,USA_STANDARDBRED	MAMBRINO,1806,USA_THOROUGHBRED	MESSENGER,1780,GBR_THOROUGHBRED	MAMBRINO,1768,GBR_THOROUGHBRED	ENGINEER,1756,GBR_THOROUGHBRED	SAMPSON,1745,GBR_THOROUGHBRED	BLAZE,1733,GBR_THOROUGHBRED	FLYING CHILDERS,1715,GBR_THOROUGHBRED	DARLEY ARABIAN,1700,SYR_FDAAN_ARABIAN DB
Turkoman 1	Turkoman	Iran		hair	Donald Miller, Raheleh Sadeghi, Samantha Brooks, Doug Antczak	KASP genotyping	fWY_1_fRN_0	Tb-oB3a*		Turkoman	-	-	-	-	-	-	-	-	-	-	-	-	-	-	-	-	-	-	-	-	-	-	-	-
Turkoman 10	Turkoman	Iran		hair	Gus Cothran, Rytis Juras	KASP genotyping	fWY_1_fRN_0	Tb-oB3a*		Turkoman	-	-	-	-	-	-	-	-	-	-	-	-	-	-	-	-	-	-	-	-	-	-	-	-
Turkoman 11	Turkoman	Iran		hair	Gus Cothran, Rytis Juras	KASP genotyping	fWY_1_fRN_0	Tb-oB3a*		Turkoman	-	-	-	-	-	-	-	-	-	-	-	-	-	-	-	-	-	-	-	-	-	-	-	-
Turkoman 12	Turkoman	Iran		hair	Gus Cothran, Rytis Juras	KASP genotyping	fWY_1_fRN_0	Tb-oB3a*		Turkoman	-	-	-	-	-	-	-	-	-	-	-	-	-	-	-	-	-	-	-	-	-	-	-	-
Turkoman 2	Turkoman	Iran		hair	Donald Miller, Raheleh Sadeghi, Samantha Brooks, Doug Antczak	KASP genotyping	fQI_1, qFM_rO_rQ_fWB_rJ_rK_0	Tb-oB3*		Turkoman	-	-	-	-	-	-	-	-	-	-	-	-	-	-	-	-	-	-	-	-	-	-	-	-
Turkoman 3	Turkoman	Iran		hair	Gus Cothran, Rytis Juras	KASP genotyping	fWY_1_fRN_0	Tb-oB3a*		Turkoman	-	-	-	-	-	-	-	-	-	-	-	-	-	-	-	-	-	-	-	-	-	-	-	-
Turkoman 4	Turkoman	Iran		hair	Gus Cothran, Rytis Juras	KASP genotyping	fWY_1_fRN_0	Tb-oB3a*		Turkoman	-	-	-	-	-	-	-	-	-	-	-	-	-	-	-	-	-	-	-	-	-	-	-	-
Turkoman 5	Turkoman	Iran		hair	Gus Cothran, Rytis Juras	KASP genotyping	fWY_1_fRN_0	Tb-oB3a*		Turkoman	-	-	-	-	-	-	-	-	-	-	-	-	-	-	-	-	-	-	-	-	-	-	-	-
Turkoman 6	Turkoman	Iran		hair	Gus Cothran, Rytis Juras	KASP genotyping	fBVB_1, rQ_rO_fWB_0	Tb-oB1*		Turkoman	-	-	-	-	-	-	-	-	-	-	-	-	-	-	-	-	-	-	-	-	-	-	-	-
Turkoman 7	Turkoman	Iran		hair	Gus Cothran, Rytis Juras	KASP genotyping	fWY_1_fRN_0	Tb-oB3a*		Turkoman	-	-	-	-	-	-	-	-	-	-	-	-	-	-	-	-	-	-	-	-	-	-	-	-
Turkoman 8	Turkoman	Iran		hair	Gus Cothran, Rytis Juras	KASP genotyping	fWY_1_fRN_0	Tb-oB3a*		Turkoman	-	-	-	-	-	-	-	-	-	-	-	-	-	-	-	-	-	-	-	-	-	-	-	-
Turkoman 9	Turkoman	Iran		hair	Gus Cothran, Rytis Juras	KASP genotyping	fWY_1_fRN_0	Tb-oB3a*		Turkoman	-	-	-	-	-	-	-	-	-	-	-	-	-	-	-	-	-	-	-	-	-	-	-	-
W98040	Lipizzaner	Austria	Piber/Wien	blood	Viktoria Remer, Gottfried Brem, Barbara Wallner	MSY traget enriched NGS sequencing	qEZ_1_NGS	Ao-aA1a2	yes	occidental Arabian sire in other breed	-	-	-	-	-	-	-	-	-	-	-	SIGLAVY BEJA,1964,P	SIGLAVY IV BONA,1951,WI	SIGLAVY II BREZOVICA,1931,P	SIGLAVY STRANA,1913,L	SIGLAVY MONTEROSA,1907,L	SIGLAVY MIRAMARE,1901,L	SIGLAVY SLAVINA III,1893,L	SIGLAVY TRAGA IV,1889,L	SIGLAVY MALVA,1875,L	SIGLAVY BONITA,1864,L	SIGLAVY ALEA,1846,L	SIGLAVY TOSCANA,1830,L	SIGLAVY SENIOR,1810,SYR_ARABIAN DB
Warmblood 1	Austrian Warmblood	Austria		hair	Viktoria Remer, Gottfried Brem, Barbara Wallner	KASP genotyping	rAB_1	Ao-aA1a4	yes	occidental Arabian sire in other breed	-	-	-	-	-	-	-	-	-	-	-	-	-	-	-	-	-	AROGNO,1976,TRAKEHNER	FLANEUR,1965,TRAKEHNER	MAHARADSCHA,1957,TRAKEHNER	FAMULUS,1938,TRAKEHNER	FETYSZ,1924,POL_ARABIAN	BAKSZYSZ,1901,POL_ARABIAN	ILDERIM,1894,TUR_ARABIAN DB
Warmblood 2	Baden Wuerttemberg Warmblood	Germany	Marbach	hair	Viktoria Remer, Gottfried Brem, Barbara Wallner	KASP genotyping	rAB_1	Ao-aA1a4	yes	occidental Arabian sire in other breed	-	-	-	-	-	-	-	-	-	-	-	-	-	-	-	-	-	AROGNO,1976,TRAKEHNER	FLANEUR,1965,TRAKEHNER	MAHARADSCHA,1957,TRAKEHNER	FAMULUS,1938,TRAKEHNER	FETYSZ,1924,POL_ARABIAN	BAKSZYSZ,1901,POL_ARABIAN	ILDERIM,1894,TUR_ARABIAN DB
Warmblood 3	Old Austrian Warmblood	Austria		hair	Viktoria Remer, Gottfried Brem, Barbara Wallner	KASP genotyping	qW_1	Ao-aD2	yes	occidental Arabian sire in other breed	-	-	-	-	-	-	-	-	-	-	-	-	-	-	-	-	-	-	-	EL PASO,1967,ARABIAN	CZORT,1949,ARABIAN	WIELKI SZLEM,1938,POL_ARABIAN	OFIR,1933,POL_ARABIAN	KUHAILAN HAIFI,1923,RUALLA ANAZEH_ARABIAN DB
Y_PR_05_066	Shagya Arabian	Austria		hair	Viktoria Remer, Gottfried Brem, Barbara Wallner	MSY traget enriched NGS sequencing	qGB_1_NGS	Ta-s	yes	occidental Arabian sire in Shagya Arabian	-	-	-	-	-	-	-	-	-	-	-	-	-	SHAGYA XX-23(RADAUTZ(GER)),1966,T_SHAGYA ARABIAN	SHAGYA XX,1954,T_SHAGYA ARABIAN	SHAGYA XIII,1938,T_SHAGYA ARABIAN	SHAGYA IV,1917,ROU_SHAGYA ARABIAN	SHAGYA XVII,1911,ROU_SHAGYA ARABIAN	SHAGYA XV,1899,BAB_SHAGYA ARABIAN	SHAGYA VII,1877,ROU_SHAGYA ARABIAN	SHAGYA II,1863,MEZ_SHAGYA ARABIAN	SHAGYA X,1855,MEZ_SHAGYA ARABIAN	SHAGYA IV,1841,BAB_SHAGYA ARABIAN	SHAGYA,1830,SYR_BANI SAHER_ARABIAN DB
Y_PR_05_067	Partbred Arabian	Austria		hair	Viktoria Remer, Gottfried Brem, Barbara Wallner	MSY traget enriched NGS sequencing	qEM_1_NGS	Ao-aA1a3	yes	occidental Arabian sire in other breed	-	-	-	-	-	-	-	-	-	-	-	-	-	-	-	RAFFONEGRO,1973,USA_ARABIAN	RAFFON,1961,USA_ARABIAN	GAZON,1955,USA_ARABIAN	FERZON,1952,USA_ARABIAN	FERNEYN,1944,USA_ARABIAN	FERSEYN,1937,USA_ARABIAN	RASEYN,1923,GBR_ARABIAN	SKOWRONEK,1909,POL_ARABIAN	IBRAHIM,1899,TUR_ARABIAN DB
Y_PR_05_069	Shagya Arabian	Austria		hair	Viktoria Remer, Gottfried Brem, Barbara Wallner	MSY traget enriched NGS sequencing	qBR_1_NGS	Ao-aA1a5	yes	occidental Arabian sire in Shagya Arabian	-	-	-	-	-	-	-	-	-	-	-	-	-	-	-	-	-	-	SIGLAVY BAGDADY-32,1972,T_SHAGYA ARABIAN	SIGLAVY BAGDADY V-1,1956,BAB_SHAGYA ARABIAN	SIGLAVY BAGDADY V,1939,ARABIAN	SIGLAVY BAGDADY IV,1928,BAB_ARABIAN	SIGLAVY BAGDADY II,1908,BAB_ARABIAN	SIGLAVY BAGDADY,1895,SYR_RUALA,ARABIAN_DB
Y_PR_05_108	Arabian	Poland		blood	Monika Stefaniuk-Szmukier	MSY traget enriched NGS sequencing	fTM_1_NGS	Ao-aA1a1	yes	occidental Arabian sire line	-	-	-	-	-	-	-	-	-	-	-	-	-	-	-	-	RUMINAJA ALI,1976,USA_ARABIAN	SHAIKH AL BADI,1969,USA_ARABIAN	MORAFIC,1952,EGY_ARABIAN	NAZEER,1934,EGY_ARABIAN	MANSOUR,1921,EGY_ARABIAN	GAMIL MANIAL,1912,ARABIAN	SAKLAWI II,1895,ARABIAN	SAKLAWI I,1880,ARABIAN DB
Y_PR_05_127	Arabian	Poland		blood	Monika Stefaniuk-Szmukier	MSY traget enriched NGS sequencing	qW_1_NGS	Ao-aD2	yes	occidental Arabian sire line	-	-	-	-	-	-	-	-	-	-	-	-	-	-	-	BANAT,1967,POL_ARABIAN	EL AZRAK,1960,POL_ARABIAN	FAHER,1953,POL_ARABIAN	TRYPOLIS,1937,POL_ARABIAN	ENWER BEY,1923,POL_ARABIAN	ABU MLECH,1902,POL_ARABIAN	MLECH I,1897,POL_ARABIAN	KRZYZYK I,1886,POL_ARABIAN	KRYZYK,1869,TUR_ARABIAN DB
Y_PR_11_033	Thoroughbred	United Kingdom		hair	Viktoria Remer, Gottfried Brem, Barbara Wallner	MSY traget enriched NGS sequencing	fBVB_1_NGS	Tb-oB1*		Thoroughbred	AHONOORA,1975,GBR_THOROUGHBRED	LORENZACCIO,1961,GBR_THOROUGHBRED	KLAIRON,1952,FRA_THOROUGHBRED	CLARION,1944,FRA_THOROUGHBRED	DJEBEL,1937,FRA_THOROUGHBRED	TOURBILLON,1928,FRA_THOROUGHBRED	KSAR,1918,FRA_THOROUGHBRED	BRULEUR,1910,FRA_THOROUGHBRED	CHOUBERSKI,1902,FRA_THOROUGHBRED	GARDEFEU,1895,FRA_THOROUGHBRED	CAMBYSE,1884,FRA_THOROUGHBRED	ANDROCLES,1870,FRA_THOROUGHBRED	DOLLAR,1860,FRA_THOROUGHBRED	THE FLYING DUTCHMAN,1846,GBR_THOROUGHBRED	BAY MIDDLETON,1833,GBR_THOROUGHBRED	SULTAN,1816,GBR_THOROUGHBRED	SELIM,1802,GBR_THOROUGHBRED	BUZZARD,1787,GBR_THOROUGHBRED	WOODPECKER,1773,GBR_THOROUGHBRED	HEROD,1758,GBR_THOROUGHBRED	TARTAR,1743,GBR_THOROUGHBRED	CROFTS PARTNER,1718,GBR_THOROUGHBRED	JIGG,1700,GBR_THOROUGHBRED	BYERLEY TURK,1679,NA
Y_PR_11_033	Thoroughbred	Russia		hair	Liliya Kalinkova, Valery Kalashnikov, Alexander Zaitsev	KASP genotyping	rK_1,fABA_fZP_rL_0	Tb-oB3b1*		Thoroughbred	-	-	-	-	RAUT,1976,RUS_THOROUGHBRED	BEHISTOUN,1963,FRA_THOROUGHBRED	O' GRADY,1953,FRA_THOROUGHBRED	RELIC,1945,USA_THOROUGHBRED	WAR RELIC,1938,USA_THOROUGHBRED	MAN O' WAR,1917,USA_THOROUGHBRED	FAIR PLAY,1905,USA_THOROUGHBRED	HASTINGS,1893,USA_THOROUGHBRED	SPENDTHRIFT,1876,USA_THOROUGHBRED	AUSTRALIAN,1858,GBR_THOROUGHBRED	WEST AUSTRALIAN,1850,GBR_THOROUGHBRED	MELBOURNE,1834,GBR_THOROUGHBRED	HUMPHREY CLINKER,1822,GBR_THOROUGHBRED	COMUS,1809,GBR_THOROUGHBRED	SORCERER,1796,GBR_THOROUGHBRED	TRUMPATOR,1782,GBR_THOROUGHBRED	CONDUCTOR,1767,GBR_THOROUGHBRED	MATCHEM,1748,GBR_THOROUGHBRED	CADE,1734,GBR_THOROUGHBRED	GODOLPHIN ARABIAN,1724,NA

## Sheet: Sheet 2
Webpages visited for tail-male line reconstruction
www.ancce.es
www.alterreal.pt
www.cavalo-lusitano.com
www.sporthorse-data.com
www.ecaho.org/
www.waho.org
www.janow.arabians.pl
www.allbreedpedigree.com
www.ahsa.asn.au
www.vzap.org
www.shagya-database.ch
www.ykk.gov.tr/Home/Index
www.haststam.se
www.rimondo.com
www.tbheritage.com
cpbsonline.cloudapp.net
www.clydesdalehorse.com.au
www.criollo-horse.com
www.dartmoorponysociety.com
www.fellponysociety.org.uk
www.frederiksborger.com
www.kfps.nl
www.pferdezucht-austria.at
www.denjydskehest.dk
pk.nhkladruby.cz
www.knab.dk
www.haststam.se
baza.pzhk.pl
www.imh.org
www.percheron.org.uk
www.wpcs.uk.com
www.shirestudbook.com
www.lfl.bayern.de/lvfz/schwaiganger
www.suffolkhorsesociety.org.uk
www.zsaa.org
www.bloodlines.net
www.pedigreequery.com
www.galopp-sieger.de
www.haflingerhorse.com
www.bazakoni.pl
www.sukuposti.net
www.stavropol-teke.ru
