# Supplementary material for: Y-Chromosomal Insights into Breeding History and Sire Line Genealogies of Arabian Horses
Source: Genes (Basel). 2022 Jan 26;13(2):229. doi: 10.3390/genes13020229 (PMC8871751; doi:10.3390/genes13020229)
Supplement: Supplementary file 1 [file genes-13-00229-s001.zip › Table S6_NGS_results_table_20211220.xlsx]

## Sheet: Legend
Table S6: Results variant calling
Sheet 1 - Shows the variant calling results from the 39 target enriched resequenced individuals in .vcf format. Variant ID and remarks on variants are given in columns AW and AX.
Sheet 2 - The output of the freebayes genotyping on 1639 variants in 157 males in .vcf format. Variant information is given in ‘Variant_ID’ (the column FK).
Sheet 3 - Input for the HT network shown in Figure 1. Missing calls are imputed and Indels given as single bases (abbreviation key is given in Sheet 2, column FS and FT)

## Sheet: Sheet 1
#CHROM	POS	ID	REF	ALT	QUAL	FILTER	INFO	FORMAT	AV-34	BW-365	BW-374	BW-377	BW-380	D97048	F97001	F97002	K98002	K98031	K98037	R98008	S97042	S97074	S97077	W98004	W98032	W98040	W98053	W98065	Y_PR_05_066	Y_PR_05_067	Y_PR_05_069	Y_PR_05_108	Y_PR_05_127	Y_PR_06_005	Y_PR_06_024	Y_PR_06_072	Y_PR_06_080	Y_PR_07_017	Y_PR_07_078	Y_PR_07_228	Y_PR_09_032	Y_PR_11_033	Y_PR_14_011	Y_PR_14_016	Y_PR_14_022	Y_PR_14_080	Y_PR_14_083	Variant ID	remarks
LipY764_contig468	1814	.	G	C	1537.60	.	AC=4;AF=0.051;AN=78;DP=966;ExcessHet=0.0011;FS=0.000;InbreedingCoeff=0.9391;MLEAC=4;MLEAF=0.051;MQ=60.00;QD=30.15;SOR=0.732	GT:AD:DP:GQ:PL	0/0:23,0:23:60:0,60,900	0/0:16,0:16:45:0,45,675	0/0:35,0:35:99:0,99,1485	0/0:25,0:25:72:0,72,1080	0/0:18,0:18:45:0,45,675	0/0:39,0:39:99:0,102,1530	0/0:18,0:18:5:0,5,503	0/0:26,0:26:72:0,72,1080	0/0:39,0:39:99:0,105,1575	0/0:33,0:33:99:0,99,951	0/0:35,0:35:99:0,99,1485	0/0:21,0:21:60:0,60,693	0/0:28,0:28:78:0,78,1170	0/0:26,0:26:72:0,72,1080	0/0:34,0:34:99:0,99,1051	0/0:32,0:32:90:0,90,1350	0/0:29,0:29:75:0,75,1125	0/0:37,0:37:99:0,99,1485	0/0:34,0:34:99:0,99,938	0/0:31,0:31:90:0,90,1145	0/0:21,0:21:54:0,54,810	0/0:23,0:23:63:0,63,945	0/0:18,0:18:51:0,51,765	0/0:12,0:12:30:0,30,450	0/0:21,0:21:60:0,60,744	0/0:9,0:9:27:0,27,359	0/0:25,0:25:72:0,72,720	0/0:29,0:29:81:0,81,1215	0/0:22,0:22:57:0,57,855	0/0:18,0:18:51:0,51,765	0/0:19,0:19:57:0,57,652	0/0:14,0:14:39:0,39,585	1/1:0,28:28:84:917,84,0	0/0:16,0:16:42:0,42,630	1/1:0,23:23:69:705,69,0	0/0:22,0:22:63:0,63,945	0/0:33,0:33:90:0,90,1350	0/0:23,0:23:63:0,63,945	0/0:11,0:11:30:0,30,450	fAAB	first described in Felkel et al., 2019
LipY764_contig468	3932	.	A	T	883.04	.	AC=4;AF=0.051;AN=78;DP=794;ExcessHet=0.0011;FS=0.000;InbreedingCoeff=0.9901;MLEAC=4;MLEAF=0.051;MQ=60.00;QD=30.45;SOR=1.255	GT:AD:DP:GQ:PL	1/1:0,8:8:24:230,24,0	0/0:12,0:12:36:0,36,435	0/0:26,0:26:59:0,59,838	0/0:20,0:20:57:0,57,855	0/0:14,0:14:42:0,42,480	1/1:0,21:21:63:737,63,0	0/0:13,0:13:39:0,39,406	0/0:15,0:15:45:0,45,508	0/0:18,0:18:51:0,51,765	0/0:16,0:16:48:0,48,558	0/0:20,0:20:57:0,57,855	0/0:19,0:19:57:0,57,639	0/0:5,0:5:15:0,15,146	0/0:28,0:28:81:0,81,1215	0/0:33,0:33:93:0,93,1395	0/0:17,0:17:48:0,48,720	0/0:28,0:28:72:0,72,1080	0/0:31,0:31:90:0,90,1350	0/0:22,0:22:63:0,63,782	0/0:28,0:28:81:0,81,970	0/0:31,0:31:56:0,56,959	0/0:21,0:21:60:0,60,900	0/0:25,0:25:72:0,72,1080	0/0:20,0:20:60:0,60,709	0/0:19,0:19:54:0,54,810	0/0:9,0:9:27:0,27,242	0/0:20,0:20:60:0,60,619	0/0:27,0:27:81:0,81,881	0/0:20,0:20:57:0,57,855	0/0:11,0:11:33:0,33,444	0/0:21,0:21:60:0,60,700	0/0:20,0:20:60:0,60,675	0/0:29,0:29:81:0,81,1215	0/0:22,0:22:66:0,66,741	0/0:24,0:24:72:0,72,751	0/0:24,0:24:72:0,72,789	0/0:21,0:21:60:0,60,756	0/0:18,0:18:51:0,51,765	0/0:18,0:18:54:0,54,627	fAAC	first described in Felkel et al., 2019
LipY764_contig506	3650	.	C	T	19121.86	.	AC=14;AF=0.179;AN=78;DP=1784;ExcessHet=0.0000;FS=0.000;InbreedingCoeff=1.0000;MLEAC=14;MLEAF=0.179;MQ=59.96;QD=31.09;SOR=0.896	GT:AD:DP:GQ:PL	0/0:38,0:38:99:0,101,1189	1/1:0,78:78:99:2393,233,0	0/0:37,0:37:99:0,99,1269	0/0:35,0:35:99:0,99,1485	0/0:35,0:35:99:0,99,1233	0/0:40,0:40:99:0,99,1249	0/0:36,0:36:99:0,99,1179	0/0:33,0:33:99:0,99,1013	0/0:33,0:33:99:0,99,1006	0/0:39,0:39:99:0,99,1485	0/0:39,0:39:99:0,99,1485	0/0:34,0:34:99:0,99,1249	0/0:37,0:37:99:0,102,1317	0/0:37,0:37:99:0,99,1485	1/1:0,83:83:99:2679,249,0	0/0:39,0:39:99:0,99,1245	0/0:39,0:39:99:0,102,1287	1/1:0,101:101:99:3168,302,0	0/0:39,0:39:99:0,105,1223	0/0:34,0:34:99:0,102,1155	0/0:34,0:34:99:0,99,1227	1/1:0,88:88:99:2518,263,0	1/1:0,78:78:99:2428,233,0	1/1:0,55:55:99:1819,165,0	0/0:37,0:37:99:0,99,1399	0/0:36,0:36:99:0,99,1485	0/0:40,0:40:99:0,101,1250	1/1:0,132:132:99:4290,396,0	0/0:43,0:43:99:0,105,1392	0/0:33,0:33:99:0,99,1043	0/0:33,0:33:99:0,99,1049	0/0:34,0:34:99:0,99,1093	0/0:33,0:33:99:0,99,984	0/0:35,0:35:99:0,99,1149	0/0:42,0:42:99:0,99,1485	0/0:39,0:39:99:0,101,1243	0/0:34,0:34:99:0,99,1131	0/0:33,0:33:99:0,99,1131	0/0:38,0:38:99:0,99,1485	fAAJ	first described in Felkel et al., 2019
LipY764_contig510	3713	.	A	C	1314.24	.	AC=12;AF=0.154;AN=78;DP=379;ExcessHet=0.0000;FS=0.000;InbreedingCoeff=0.8832;MLEAC=12;MLEAF=0.154;MQ=60.00;QD=27.96;SOR=1.981	GT:AD:DP:GQ:PL	0/0:9,0:9:27:0,27,274	0/0:5,0:5:15:0,15,166	1/1:0,7:7:21:253,21,0	1/1:0,8:8:24:230,24,0	0/0:8,0:8:21:0,21,315	0/0:9,0:9:27:0,27,281	0/0:8,0:8:24:0,24,244	0/0:1,0:1:3:0,3,41	0/0:10,0:10:30:0,30,258	0/0:10,0:10:27:0,27,405	0/0:13,0:13:36:0,36,540	0/0:7,0:7:18:0,18,270	0/0:9,0:9:24:0,24,360	0/0:12,0:12:33:0,33,495	0/0:24,0:24:60:0,60,900	0/0:21,0:21:44:0,44,660	0/0:18,0:18:45:0,45,675	0/0:8,0:8:24:0,24,256	0/0:10,0:10:30:0,30,321	0/0:23,0:23:60:0,60,900	0/0:4,0:4:12:0,12,163	0/0:16,0:16:45:0,45,675	0/0:6,0:6:18:0,18,209	0/0:3,0:3:9:0,9,80	0/0:4,0:4:9:0,9,135	0/0:4,0:4:12:0,12,125	0/0:9,0:9:21:0,21,315	0/0:21,0:21:60:0,60,900	1/1:0,4:4:12:154,12,0	1/1:0,5:5:15:172,15,0	0/0:7,0:7:21:0,21,221	0/0:21,0:21:60:0,60,900	1/1:0,12:12:36:325,36,0	0/0:9,0:9:24:0,24,360	1/1:0,11:11:33:333,33,0	0/0:1,0:1:3:0,3,41	0/0:10,0:10:30:0,30,289	0/0:5,0:5:15:0,15,134	0/0:7,0:7:18:0,18,270	fAAK	first described in Felkel et al., 2019
LipY764_contig14	3071	.	T	C	45974.37	.	AC=44;AF=0.564;AN=78;DP=2019;ExcessHet=0.0000;FS=0.000;InbreedingCoeff=1.0000;MLEAC=44;MLEAF=0.564;MQ=59.90;QD=33.15;SOR=1.355	GT:AD:DP:GQ:PL	0/0:39,0:39:99:0,102,1262	1/1:0,83:83:99:2778,249,0	1/1:0,87:87:99:2893,261,0	1/1:0,45:45:99:1527,135,0	0/0:35,0:35:99:0,99,1485	0/0:37,0:37:99:0,100,1145	0/0:40,0:40:99:0,108,1398	0/0:36,0:36:99:0,99,1414	0/0:34,0:34:99:0,99,1325	1/1:0,64:64:99:2161,192,0	1/1:0,56:56:99:1835,167,0	0/0:39,0:39:99:0,99,1301	0/0:37,0:37:99:0,108,1242	0/0:39,0:39:99:0,99,1286	1/1:0,96:98:99:3194,286,0	0/0:36,0:36:99:0,99,1185	0/0:37,0:37:99:0,99,1470	1/1:0,67:67:99:2262,201,0	0/0:44,0:44:99:0,118,1556	0/0:36,0:36:99:0,99,1485	0/0:33,0:33:99:0,99,1099	1/1:0,67:67:99:2328,201,0	1/1:0,46:46:99:1498,138,0	1/1:0,41:41:99:1292,123,0	1/1:0,41:41:99:1433,123,0	1/1:0,38:38:99:1221,113,0	1/1:0,52:52:99:1747,156,0	1/1:0,87:87:99:2772,260,0	1/1:0,73:73:99:2337,218,0	1/1:0,54:54:99:1855,162,0	1/1:0,78:78:99:2583,234,0	1/1:0,52:52:99:1850,156,0	1/1:0,62:62:99:2094,186,0	0/0:37,0:37:99:0,103,1155	1/1:0,71:71:99:2371,213,0	1/1:0,48:48:99:1532,143,0	1/1:0,79:79:99:2656,237,0	0/0:34,0:34:99:0,99,1145	0/0:37,0:37:99:0,105,1575	fAAV	first described in Felkel et al., 2019
LipY764_contig14	28873	.	G	A	32285.09	.	AC=28;AF=0.359;AN=78;DP=1947;ExcessHet=0.0000;FS=0.000;InbreedingCoeff=1.0000;MLEAC=28;MLEAF=0.359;MQ=59.93;QD=33.15;SOR=0.838	GT:AD:DP:GQ:PL	0/0:34,0:34:99:0,99,1221	1/1:0,56:56:99:1875,168,0	0/0:40,0:40:99:0,99,1485	0/0:35,0:35:99:0,99,1157	0/0:36,0:36:99:0,99,1485	0/0:41,0:41:99:0,105,1446	0/0:46,0:46:99:0,111,1492	0/0:34,0:34:99:0,99,1098	0/0:35,0:35:99:0,99,1387	1/1:0,69:69:99:2299,206,0	0/0:46,0:46:99:0,107,1673	0/0:36,0:36:99:0,99,1315	0/0:39,0:39:99:0,99,1423	0/0:43,0:43:99:0,114,1435	1/1:0,98:98:99:3282,294,0	0/0:41,0:41:99:0,105,1575	0/0:43,0:43:99:0,105,1472	1/1:0,64:64:99:2079,191,0	0/0:46,0:46:99:0,100,1433	0/0:48,0:48:99:0,100,1668	0/0:33,0:33:99:0,99,1040	1/1:0,83:83:99:2663,248,0	1/1:0,66:66:99:2290,197,0	1/1:0,52:52:99:1746,156,0	1/1:0,44:44:99:1593,132,0	1/1:0,47:47:99:1495,141,0	1/1:0,69:69:99:2310,206,0	1/1:0,98:98:99:3257,293,0	0/0:34,0:34:99:0,99,1166	0/0:36,0:36:99:0,99,1485	1/1:0,82:82:99:2728,245,0	1/1:0,62:62:99:2175,186,0	0/0:40,0:40:99:0,108,1401	0/0:35,0:35:99:0,99,1485	0/0:34,0:34:99:0,102,1172	0/0:40,0:40:99:0,100,1282	1/1:0,84:84:99:2727,251,0	0/0:40,0:40:99:0,104,1339	0/0:38,0:38:99:0,102,1530	fAAX	first described in Felkel et al., 2019
LipY764_contig80	19784	.	G	T	1435.18	.	AC=2;AF=0.026;AN=78;DP=1438;ExcessHet=0.0283;FS=0.000;InbreedingCoeff=1.0000;MLEAC=2;MLEAF=0.026;MQ=60.00;QD=30.54;SOR=0.735	GT:AD:DP:GQ:PL	0/0:39,0:39:99:0,101,1217	0/0:34,0:34:99:0,99,1485	0/0:38,0:38:99:0,99,1238	0/0:39,0:39:99:0,99,1485	0/0:34,0:34:99:0,99,1230	0/0:36,0:36:99:0,105,1362	0/0:35,0:35:99:0,99,1225	0/0:34,0:34:99:0,99,1485	0/0:37,0:37:99:0,99,1331	0/0:33,0:33:99:0,99,1084	0/0:38,0:38:99:0,99,1272	0/0:35,0:35:99:0,99,1345	0/0:40,0:40:99:0,102,1530	0/0:43,0:43:99:0,107,1665	0/0:35,0:35:99:0,99,1485	0/0:45,0:45:99:0,101,1606	0/0:34,0:34:99:0,99,1282	0/0:34,0:34:99:0,99,1083	0/0:34,0:34:99:0,99,1116	0/0:40,0:40:99:0,101,1522	0/0:37,0:37:99:0,102,1530	0/0:33,0:33:99:0,99,1099	0/0:34,0:34:99:0,99,1182	0/0:35,0:35:99:0,99,1375	1/1:0,47:47:99:1493,140,0	0/0:33,0:33:99:0,99,1040	0/0:37,0:37:99:0,104,1274	0/0:42,0:42:99:0,120,1800	0/0:36,0:36:99:0,99,1485	0/0:34,0:34:99:0,99,1334	0/0:35,0:35:99:0,99,1215	0/0:36,0:36:99:0,99,1271	0/0:37,0:37:99:0,99,1485	0/0:34,0:34:99:0,99,1361	0/0:36,0:36:99:0,99,1255	0/0:36,0:36:99:0,102,1126	0/0:33,0:33:99:0,99,972	0/0:47,0:47:99:0,120,1800	0/0:39,0:39:99:0,108,1192	fABH	first described in Felkel et al., 2019
LipY764_contig159	11818	.	G	A	219.26	.	AC=2;AF=0.026;AN=78;DP=857;ExcessHet=0.0283;FS=0.000;InbreedingCoeff=0.9873;MLEAC=2;MLEAF=0.026;MQ=60.00;QD=31.32;SOR=4.174	GT:AD:DP:GQ:PL	0/0:19,0:19:48:0,48,720	0/0:17,0:17:48:0,48,720	0/0:30,0:30:90:0,90,1152	0/0:19,0:19:57:0,57,634	0/0:15,0:15:45:0,45,549	0/0:21,0:21:60:0,60,821	0/0:27,0:27:81:0,81,908	0/0:22,0:22:60:0,60,900	0/0:27,0:27:75:0,75,1125	0/0:21,0:21:60:0,60,730	0/0:24,0:24:72:0,72,871	0/0:29,0:29:81:0,81,1215	0/0:24,0:24:72:0,72,875	0/0:36,0:36:99:0,99,1228	0/0:31,0:31:90:0,90,1204	0/0:22,0:22:63:0,63,945	0/0:27,0:27:81:0,81,1029	0/0:30,0:30:81:0,81,1215	0/0:36,0:36:99:0,102,1530	0/0:37,0:37:99:0,99,1381	0/0:27,0:27:75:0,75,1125	0/0:24,0:24:72:0,72,898	0/0:23,0:23:60:0,60,900	0/0:13,0:13:39:0,39,494	0/0:27,0:27:75:0,75,1125	0/0:16,0:16:48:0,48,498	0/0:11,0:11:30:0,30,450	0/0:20,0:20:60:0,60,744	0/0:8,0:8:21:0,21,315	0/0:18,0:18:51:0,51,765	0/0:20,0:20:60:0,60,737	0/0:17,0:17:51:0,51,649	0/0:18,0:18:54:0,54,620	0/0:8,0:8:21:0,21,315	0/0:27,0:27:81:0,81,928	0/0:16,0:16:45:0,45,675	0/0:24,0:24:72:0,72,802	0/0:19,0:19:57:0,57,686	1/1:0,7:7:21:275,21,0	fABO	first described in Felkel et al., 2019
LipY764_contig174	10287	.	T	A	881.18	.	AC=2;AF=0.026;AN=78;DP=1308;ExcessHet=0.0283;FS=0.000;InbreedingCoeff=1.0000;MLEAC=2;MLEAF=0.026;MQ=60.00;QD=28.43;SOR=0.892	GT:AD:DP:GQ:PL	0/0:32,0:32:90:0,90,1350	0/0:36,0:36:99:0,99,1485	0/0:37,0:37:99:0,104,1199	0/0:33,0:33:99:0,99,1061	0/0:34,0:34:90:0,90,1350	0/0:31,0:31:90:0,90,1350	0/0:27,0:27:81:0,81,965	0/0:29,0:29:81:0,81,1215	0/0:33,0:33:99:0,99,1085	0/0:37,0:37:99:0,105,1135	0/0:33,0:33:99:0,99,1108	0/0:32,0:32:90:0,90,1350	0/0:34,0:34:90:0,90,1350	0/0:35,0:35:99:0,99,1140	0/0:36,0:36:99:0,108,1279	0/0:36,0:36:99:0,99,1272	0/0:33,0:33:99:0,99,1050	0/0:35,0:35:99:0,99,1410	0/0:35,0:35:99:0,102,1530	0/0:34,0:34:99:0,99,1246	0/0:37,0:37:99:0,102,1198	0/0:35,0:35:99:0,99,1404	0/0:31,0:31:84:0,84,1260	0/0:19,0:19:57:0,57,672	0/0:38,0:38:99:0,111,1665	0/0:21,0:21:57:0,57,855	0/0:37,0:37:99:0,102,1530	0/0:34,0:34:99:0,99,1194	0/0:39,0:39:99:0,112,1193	0/0:34,0:34:99:0,99,1198	0/0:43,0:43:99:0,108,1620	0/0:33,0:33:99:0,99,992	0/0:38,0:38:99:0,102,1530	0/0:33,0:33:99:0,99,1051	0/0:33,0:33:99:0,99,991	0/0:33,0:33:90:0,90,1105	0/0:34,0:34:99:0,99,992	0/0:33,0:33:90:0,90,1350	1/1:0,31:31:93:939,93,0	fABP	first described in Felkel et al., 2019
LipY764_contig258	4434	.	G	A	2544.18	.	AC=2;AF=0.026;AN=78;BaseQRankSum=-1.100e-01;ClippingRankSum=0.00;DP=1511;ExcessHet=0.0283;FS=0.000;InbreedingCoeff=1.0000;MLEAC=2;MLEAF=0.026;MQ=60.00;MQRankSum=0.00;QD=29.58;ReadPosRankSum=-4.260e-01;SOR=0.348	GT:AD:DP:GQ:PL	0/0:38,0:38:99:0,102,1325	0/0:40,0:40:99:0,104,1225	0/0:39,0:39:99:0,99,1485	0/0:46,0:46:99:0,107,1477	0/0:36,0:36:99:0,108,1018	0/0:45,0:45:99:0,120,1800	0/0:39,0:39:99:0,99,1428	0/0:38,0:38:99:0,99,1323	0/0:39,0:39:99:0,108,1620	0/0:33,0:33:99:0,99,1083	0/0:33,0:33:99:0,99,959	0/0:38,0:38:99:0,99,1255	0/0:39,0:39:99:0,99,1485	0/0:35,0:35:99:0,99,1166	0/0:43,0:43:99:0,113,1459	0/0:33,0:33:99:0,99,1076	0/0:36,0:36:99:0,99,1485	0/0:33,0:33:99:0,99,957	0/0:33,0:33:99:0,99,1067	0/0:37,0:37:99:0,101,1126	0/0:40,0:40:99:0,99,1485	0/0:43,0:43:99:0,100,1374	0/0:34,0:34:99:0,99,1151	0/0:39,0:39:99:0,101,1184	0/0:35,0:35:99:0,99,1199	0/0:39,0:39:99:0,101,1102	0/0:39,0:39:99:0,99,1413	1/1:1,85:86:99:2602,224,0	0/0:34,0:34:99:0,99,1214	0/0:41,0:41:99:0,106,1418	0/0:33,0:33:99:0,99,1021	0/0:36,0:36:99:0,99,1171	0/0:37,0:37:99:0,99,1485	0/0:37,0:37:99:0,99,1222	0/0:39,0:39:99:0,99,1238	0/0:41,0:41:99:0,100,1373	0/0:37,0:37:99:0,102,1530	0/0:34,0:34:99:0,99,1174	0/0:34,0:34:99:0,99,1093	fAJH	first described in Felkel et al., 2019
LipY764_contig575	452	.	A	G	109648.42	.	AC=74;AF=0.949;AN=78;DP=3461;ExcessHet=0.0011;FS=0.000;InbreedingCoeff=1.0000;MLEAC=74;MLEAF=0.949;MQ=59.95;QD=32.37;SOR=0.785	GT:AD:DP:GQ:PL	1/1:0,64:64:99:2108,191,0	1/1:0,85:85:99:2664,255,0	1/1:0,109:109:99:3672,326,0	1/1:0,78:78:99:2514,234,0	1/1:0,92:92:99:2717,274,0	1/1:0,93:93:99:3166,279,0	1/1:0,75:75:99:2308,225,0	1/1:0,74:74:99:2547,222,0	1/1:0,85:85:99:2626,254,0	1/1:0,77:77:99:2663,231,0	1/1:0,74:74:99:2467,222,0	1/1:0,93:93:99:3067,278,0	0/0:34,0:34:99:0,99,1304	1/1:0,70:70:99:2377,210,0	1/1:0,119:119:99:3641,355,0	1/1:0,106:106:99:3375,317,0	1/1:0,117:119:99:3943,351,0	1/1:0,97:97:99:3261,288,0	1/1:0,103:103:99:3440,309,0	1/1:0,131:131:99:4441,395,0	1/1:0,131:131:99:4257,393,0	1/1:0,118:118:99:3768,353,0	1/1:0,77:77:99:2483,231,0	1/1:0,66:66:99:2073,198,0	1/1:0,77:77:99:2447,231,0	1/1:0,68:68:99:1987,203,0	1/1:0,100:100:99:3080,299,0	1/1:0,124:124:99:4143,371,0	1/1:0,88:88:99:2659,263,0	1/1:0,83:83:99:2601,248,0	1/1:0,94:94:99:2960,281,0	1/1:0,103:103:99:3273,309,0	1/1:0,87:87:99:2855,261,0	1/1:0,83:83:99:2879,249,0	1/1:0,74:74:99:2422,221,0	1/1:0,72:72:99:2405,216,0	1/1:0,97:97:99:3147,291,0	1/1:0,103:105:99:3297,308,0	0/0:34,0:34:99:0,99,1190	fBZU	first described in Felkel et al., 2019
LipY764_contig94	19794	.	G	C	2332.18	.	AC=2;AF=0.026;AN=78;DP=1613;ExcessHet=0.0283;FS=0.000;InbreedingCoeff=1.0000;MLEAC=2;MLEAF=0.026;MQ=59.10;QD=30.29;SOR=0.719	GT:AD:DP:GQ:PL	0/0:36,0:36:99:0,105,1199	0/0:45,0:45:99:0,102,1486	0/0:38,0:38:99:0,99,1305	0/0:41,0:41:99:0,101,1496	0/0:37,0:37:99:0,99,1304	0/0:38,0:38:99:0,105,1360	0/0:43,0:43:99:0,104,1560	0/0:42,0:42:99:0,110,1266	0/0:40,0:40:99:0,99,1444	0/0:41,0:41:99:0,111,1665	0/0:39,0:39:99:0,110,1331	0/0:37,0:37:99:0,99,1485	0/0:44,0:44:99:0,103,1343	0/0:37,0:37:99:0,102,1380	0/0:60,0:60:99:0,114,1800	0/0:39,0:39:99:0,100,1487	0/0:40,0:40:99:0,99,1485	0/0:37,0:37:99:0,99,1485	0/0:37,0:37:99:0,99,1272	0/0:37,0:37:99:0,99,1485	0/0:41,0:41:99:0,104,1294	0/0:43,0:43:99:0,99,1431	0/0:40,0:40:99:0,107,1274	0/0:36,0:36:99:0,99,1144	0/0:41,0:41:99:0,101,1364	0/0:37,0:37:99:0,99,1309	0/0:40,0:40:99:0,99,1396	0/0:43,0:43:99:0,108,1620	0/0:38,0:38:99:0,105,1357	0/0:40,0:40:99:0,102,1599	0/0:41,0:41:99:0,108,1417	0/0:43,0:43:99:0,114,1710	0/0:40,0:40:99:0,99,1485	0/0:38,0:38:99:0,99,1410	0/0:45,0:45:99:0,103,1478	0/0:40,0:40:99:0,108,1460	0/0:43,0:43:99:0,99,1485	1/1:0,77:77:99:2390,232,0	0/0:39,0:39:99:0,102,1375	fQI	first described in Felkel et al., 2019
LipY764_contig24	7498	.	A	G	24594.60	.	AC=16;AF=0.205;AN=78;BaseQRankSum=1.31;ClippingRankSum=0.00;DP=1978;ExcessHet=0.0000;FS=0.000;InbreedingCoeff=1.0000;MLEAC=16;MLEAF=0.205;MQ=59.86;MQRankSum=-7.500e-02;QD=30.44;ReadPosRankSum=0.371;SOR=0.792	GT:AD:DP:GQ:PL	0/0:34,0:34:99:0,99,1327	1/1:2,90:92:99:2817,225,0	0/0:35,0:35:99:0,99,1459	0/0:34,0:34:99:0,99,1143	0/0:37,0:37:99:0,103,1225	0/0:37,0:37:99:0,101,1162	0/0:35,0:35:99:0,99,1464	0/0:36,0:36:99:0,99,1248	0/0:34,0:34:99:0,99,1286	0/0:45,0:45:99:0,100,1657	0/0:39,0:39:99:0,108,1365	0/0:33,0:33:99:0,99,1175	0/0:37,0:37:99:0,105,1261	0/0:37,0:37:99:0,102,1530	1/1:0,122:122:99:3726,359,0	0/0:35,0:35:99:0,99,1485	0/0:34,0:34:99:0,99,1138	1/1:0,106:106:99:3321,315,0	0/0:41,0:41:99:0,106,1470	0/0:40,0:40:99:0,111,1665	0/0:34,0:34:99:0,99,1146	1/1:0,108:108:99:3083,317,0	1/1:0,76:76:99:2339,225,0	1/1:0,82:82:99:2571,244,0	1/1:0,68:68:99:2111,202,0	0/0:34,0:34:99:0,99,1104	0/0:39,0:39:99:0,99,1164	1/1:0,154:154:99:4812,458,0	0/0:34,0:34:99:0,99,1078	0/0:40,0:40:99:0,100,1230	0/0:38,0:38:99:0,105,1358	0/0:36,0:36:99:0,99,1263	0/0:41,0:41:99:0,102,1476	0/0:44,0:44:99:0,117,1755	0/0:40,0:40:99:0,114,1528	0/0:44,0:44:99:0,104,1404	0/0:44,0:44:99:0,101,1410	0/0:40,0:40:99:0,99,1575	0/0:39,0:39:99:0,99,1485	fRJ	first described in Felkel et al., 2019
LipY764_contig47	5799	.	C	A	3481.42	.	AC=4;AF=0.051;AN=78;DP=1445;ExcessHet=0.0011;FS=0.000;InbreedingCoeff=1.0000;MLEAC=4;MLEAF=0.051;MQ=59.80;QD=29.76;SOR=1.112	GT:AD:DP:GQ:PL	0/0:38,0:38:99:0,102,1318	0/0:38,0:38:99:0,99,1295	0/0:34,0:34:99:0,99,1367	0/0:33,0:33:99:0,99,999	1/1:0,40:40:99:1132,119,0	0/0:38,0:38:99:0,102,1169	0/0:35,0:35:99:0,99,1115	0/0:26,0:26:78:0,78,833	0/0:33,0:33:99:0,99,1113	0/0:35,0:35:99:0,102,1165	0/0:35,0:35:99:0,99,1317	0/0:35,0:35:99:0,99,1420	0/0:33,0:33:99:0,99,1062	0/0:37,0:37:96:0,96,1440	0/0:36,0:36:99:0,102,1265	0/0:34,0:34:99:0,99,1208	0/0:36,0:36:99:0,99,1209	0/0:36,0:36:99:0,99,1353	0/0:38,0:38:99:0,99,1485	0/0:36,0:36:99:0,99,1244	1/1:0,77:77:99:2434,229,0	0/0:34,0:34:99:0,99,1065	0/0:37,0:37:99:0,99,1205	0/0:34,0:34:99:0,99,986	0/0:36,0:36:99:0,99,1370	0/0:33,0:33:96:0,96,1440	0/0:39,0:39:99:0,102,1255	0/0:38,0:38:99:0,100,1321	0/0:37,0:37:99:0,102,1267	0/0:39,0:39:99:0,103,1319	0/0:37,0:37:99:0,99,1400	0/0:35,0:35:99:0,99,1288	0/0:40,0:40:99:0,101,1180	0/0:41,0:41:99:0,101,1374	0/0:42,0:42:99:0,110,1119	0/0:34,0:34:99:0,102,1058	0/0:34,0:34:99:0,99,1098	0/0:38,0:38:99:0,104,1240	0/0:34,0:34:99:0,102,1023	fRL	first described in Felkel et al., 2019
LipY764_contig30	1093	.	T	A	88807.42	.	AC=74;AF=0.949;AN=78;BaseQRankSum=1.90;ClippingRankSum=0.00;DP=2855;ExcessHet=0.0011;FS=0.000;InbreedingCoeff=1.0000;MLEAC=74;MLEAF=0.949;MQ=59.95;MQRankSum=0.00;QD=31.91;ReadPosRankSum=2.22;SOR=0.539	GT:AD:DP:GQ:PL	1/1:0,69:69:99:2153,207,0	1/1:0,69:69:99:2188,207,0	1/1:1,90:91:99:2953,262,0	1/1:0,68:68:99:2293,203,0	1/1:0,57:57:99:1723,169,0	1/1:0,69:69:99:2226,206,0	1/1:0,65:65:99:2091,193,0	1/1:0,35:35:99:1160,105,0	1/1:0,60:60:99:1896,179,0	1/1:0,77:77:99:2691,231,0	1/1:0,83:83:99:2574,248,0	1/1:0,69:69:99:2044,206,0	0/0:38,0:38:99:0,101,1487	1/1:0,62:62:99:1969,184,0	1/1:0,87:87:99:2887,261,0	1/1:0,96:96:99:3261,288,0	1/1:0,85:85:99:2719,253,0	1/1:0,66:66:99:2121,197,0	1/1:0,95:95:99:2952,283,0	1/1:0,94:94:99:2981,280,0	1/1:0,112:112:99:3630,335,0	1/1:2,84:86:99:2732,208,0	1/1:0,67:67:99:2095,200,0	1/1:0,57:57:99:1770,170,0	1/1:0,46:46:99:1561,138,0	1/1:0,46:46:99:1430,137,0	1/1:0,76:76:99:2423,227,0	1/1:0,123:123:99:4140,368,0	1/1:0,76:76:99:2492,228,0	1/1:0,72:72:99:2317,216,0	1/1:0,98:98:99:2984,293,0	1/1:0,92:92:99:3066,275,0	1/1:0,84:84:99:2497,251,0	1/1:0,97:97:99:3022,288,0	1/1:0,51:51:99:1554,151,0	1/1:0,56:56:99:1740,168,0	1/1:0,87:87:99:2724,259,0	1/1:0,60:60:99:1833,179,0	0/0:34,0:34:99:0,99,1485	fRO	first described in Felkel et al., 2019
LipY764_contig42	34625	.	G	A	15764.58	.	AC=12;AF=0.154;AN=78;DP=1667;ExcessHet=0.0000;FS=0.000;InbreedingCoeff=1.0000;MLEAC=12;MLEAF=0.154;MQ=59.85;QD=33.54;SOR=0.877	GT:AD:DP:GQ:PL	0/0:41,0:41:99:0,99,1477	0/0:35,0:35:99:0,99,1217	1/1:0,91:91:99:3101,273,0	1/1:0,68:68:99:2148,203,0	0/0:34,0:34:99:0,99,1099	0/0:36,0:36:99:0,99,1485	0/0:36,0:36:99:0,108,1144	0/0:37,0:37:99:0,102,1230	0/0:33,0:33:99:0,99,1080	0/0:36,0:36:99:0,99,1170	0/0:36,0:36:99:0,99,1328	0/0:33,0:33:99:0,99,1056	0/0:41,0:41:99:0,101,1403	0/0:46,0:46:99:0,101,1498	0/0:38,0:38:99:0,99,1485	0/0:37,0:37:99:0,99,1288	0/0:35,0:35:99:0,99,1485	0/0:33,0:33:99:0,99,1198	0/0:36,0:36:99:0,102,1530	0/0:38,0:38:99:0,102,1530	0/0:36,0:36:99:0,99,1485	0/0:35,0:35:99:0,99,1197	0/0:36,0:36:99:0,99,1194	0/0:34,0:34:99:0,99,1083	0/0:36,0:36:99:0,99,1244	0/0:39,0:39:99:0,99,1485	0/0:34,0:34:99:0,99,1275	0/0:36,0:36:99:0,99,1485	1/1:0,80:80:99:2718,240,0	1/1:0,68:68:99:2268,204,0	0/0:34,0:34:99:0,99,1117	0/0:33,0:33:99:0,99,1066	1/1:0,85:85:99:2940,255,0	0/0:40,0:40:99:0,107,1060	1/1:0,78:78:99:2749,234,0	0/0:40,0:40:99:0,99,1485	0/0:35,0:35:99:0,99,1485	0/0:35,0:35:99:0,102,1179	0/0:33,0:33:99:0,99,990	fSF	first described in Felkel et al., 2019
LipY764_contig43	20910	.	T	G	9218.26	.	AC=8;AF=0.103;AN=78;BaseQRankSum=1.96;ClippingRankSum=0.00;DP=1595;ExcessHet=0.0000;FS=0.000;InbreedingCoeff=1.0000;MLEAC=8;MLEAF=0.103;MQ=59.93;MQRankSum=0.00;QD=29.17;ReadPosRankSum=1.26;SOR=0.241	GT:AD:DP:GQ:PL	0/0:33,0:33:99:0,99,1069	0/0:35,0:35:99:0,99,1175	0/0:41,0:41:99:0,100,1276	0/0:41,0:41:99:0,114,1474	0/0:35,0:35:99:0,99,1169	0/0:38,0:38:99:0,99,1258	0/0:34,0:34:99:0,99,1180	0/0:38,0:38:99:0,101,1166	0/0:36,0:36:99:0,99,1444	0/0:37,0:37:99:0,99,1328	0/0:33,0:33:99:0,99,1001	0/0:36,0:36:99:0,101,1177	0/0:39,0:39:99:0,105,1343	0/0:37,0:37:99:0,99,1305	0/0:38,0:38:99:0,99,1485	0/0:40,0:40:99:0,102,1339	0/0:38,0:38:99:0,99,1361	0/0:37,0:37:99:0,99,1226	0/0:41,0:41:99:0,99,1485	0/0:38,0:38:99:0,105,1390	0/0:33,0:33:99:0,99,1109	0/0:41,0:41:99:0,102,1530	0/0:37,0:37:99:0,99,1406	0/0:35,0:35:99:0,99,1212	0/0:35,0:35:99:0,99,1298	1/1:0,58:58:99:1645,173,0	1/1:0,74:74:99:2154,220,0	0/0:34,0:34:99:0,99,1177	0/0:34,0:34:99:0,102,1012	0/0:37,0:37:99:0,99,1437	1/1:0,103:103:99:3193,308,0	1/1:1,80:81:99:2353,232,0	0/0:38,0:38:99:0,99,1485	0/0:37,0:37:99:0,110,1085	0/0:34,0:34:99:0,99,1126	0/0:35,0:35:99:0,99,1139	0/0:35,0:35:99:0,99,1485	0/0:36,0:36:99:0,99,1433	0/0:33,0:33:99:0,99,1105	fSI	first described in Felkel et al., 2019
LipY764_contig79	14073	.	C	T	12989.58	.	AC=12;AF=0.154;AN=78;DP=1666;ExcessHet=0.0000;FS=0.000;InbreedingCoeff=1.0000;MLEAC=12;MLEAF=0.154;MQ=60.00;QD=29.93;SOR=0.731	GT:AD:DP:GQ:PL	0/0:34,0:34:99:0,99,1168	0/0:43,0:43:99:0,104,1524	1/1:0,98:98:99:2957,291,0	1/1:0,63:63:99:1910,187,0	0/0:33,0:33:99:0,99,1103	0/0:44,0:44:99:0,113,1351	0/0:41,0:41:99:0,106,1487	0/0:33,0:33:93:0,93,1395	0/0:37,0:37:99:0,99,1245	0/0:37,0:37:99:0,101,1190	0/0:42,0:42:99:0,114,1464	0/0:36,0:36:99:0,99,1421	0/0:38,0:38:99:0,99,1279	0/0:36,0:36:99:0,99,1336	0/0:36,0:36:99:0,99,1309	0/0:38,0:38:99:0,101,1334	0/0:39,0:39:99:0,109,1315	0/0:34,0:34:99:0,99,1081	0/0:38,0:38:99:0,99,1485	0/0:38,0:38:99:0,101,1270	0/0:34,0:34:99:0,99,1194	0/0:38,0:38:99:0,100,1253	0/0:37,0:37:99:0,102,1269	0/0:37,0:37:99:0,110,1090	0/0:37,0:37:99:0,102,1530	0/0:33,0:33:99:0,99,1023	0/0:39,0:39:99:0,111,1393	0/0:46,0:46:99:0,101,1444	1/1:0,71:71:99:2156,211,0	1/1:0,61:61:99:1884,182,0	0/0:38,0:38:99:0,99,1202	0/0:46,0:46:99:0,106,1450	1/1:0,76:76:99:2358,227,0	0/0:33,0:33:99:0,99,1022	1/1:0,65:65:99:1884,193,0	0/0:36,0:36:99:0,99,1158	0/0:34,0:34:99:0,99,1290	0/0:33,0:33:99:0,99,984	0/0:33,0:33:99:0,99,1009	fSL	first described in Felkel et al., 2019
LipY764_contig49	25035	.	C	A	9819.58	.	AC=12;AF=0.154;AN=78;DP=1573;ExcessHet=0.0000;FS=0.000;InbreedingCoeff=1.0000;MLEAC=12;MLEAF=0.154;MQ=59.93;QD=30.78;SOR=0.751	GT:AD:DP:GQ:PL	0/0:36,0:36:99:0,102,1214	0/0:46,0:46:99:0,112,1693	1/1:0,67:67:99:2227,200,0	1/1:0,40:40:99:1283,119,0	0/0:33,0:33:99:0,99,994	0/0:36,0:36:99:0,99,1281	0/0:36,0:36:99:0,100,1367	0/0:38,0:38:99:0,102,1479	0/0:34,0:34:99:0,99,1223	0/0:40,0:40:99:0,102,1365	0/0:40,0:40:99:0,110,1376	0/0:39,0:39:99:0,102,1367	0/0:37,0:37:99:0,99,1351	0/0:38,0:38:99:0,105,1454	0/0:38,0:38:99:0,99,1212	0/0:39,0:39:99:0,99,1294	0/0:36,0:36:99:0,99,1271	0/0:40,0:40:99:0,104,1261	0/0:37,0:37:99:0,99,1392	0/0:33,0:33:99:0,99,1004	0/0:35,0:35:99:0,99,1229	0/0:45,0:45:99:0,120,1800	0/0:38,0:38:99:0,104,1279	0/0:40,0:40:99:0,102,1530	0/0:37,0:37:99:0,99,1254	0/0:40,0:40:99:0,114,1710	0/0:36,0:36:99:0,99,1309	0/0:36,0:36:99:0,99,1194	1/1:0,47:47:99:1365,140,0	1/1:0,56:56:99:1737,166,0	0/0:42,0:42:99:0,108,1607	0/0:34,0:34:99:0,99,1160	1/1:0,54:54:99:1731,160,0	0/0:38,0:38:99:0,102,1295	1/1:0,55:55:99:1636,162,0	0/0:41,0:41:99:0,108,1620	0/0:44,0:44:99:0,101,1307	0/0:36,0:36:99:0,102,1530	0/0:36,0:36:99:0,99,1246	fSP	first described in Felkel et al., 2019
LipY764_contig49	30278	.	T	C	66469.42	.	AC=74;AF=0.949;AN=78;BaseQRankSum=0.065;ClippingRankSum=0.00;DP=2140;ExcessHet=0.0011;FS=0.000;InbreedingCoeff=1.0000;MLEAC=74;MLEAF=0.949;MQ=59.86;MQRankSum=0.00;QD=32.06;ReadPosRankSum=1.55;SOR=0.270	GT:AD:DP:GQ:PL	1/1:0,47:47:99:1427,141,0	1/1:0,54:54:99:1620,161,0	1/1:0,72:72:99:2491,216,0	1/1:0,61:61:99:2018,182,0	1/1:0,31:31:93:952,93,0	1/1:0,52:52:99:1589,154,0	1/1:0,47:47:99:1511,140,0	1/1:0,37:37:99:1276,111,0	1/1:0,45:45:99:1470,134,0	1/1:0,41:41:99:1255,122,0	1/1:0,59:59:99:1864,177,0	1/1:0,51:51:99:1535,152,0	0/0:30,0:30:75:0,75,1125	1/1:0,30:30:90:1001,90,0	1/1:0,100:100:99:3348,300,0	1/1:0,65:65:99:2129,194,0	1/1:0,61:61:99:2044,183,0	1/1:0,58:58:99:1937,174,0	1/1:0,76:76:99:2497,228,0	1/1:0,60:60:99:2013,180,0	1/1:0,66:66:99:2126,198,0	1/1:0,73:73:99:2420,218,0	1/1:0,38:38:99:1157,114,0	1/1:0,45:45:99:1402,135,0	1/1:0,48:48:99:1518,143,0	1/1:0,39:39:99:1207,116,0	1/1:0,56:56:99:1715,167,0	1/1:1,86:87:99:2827,224,0	1/1:0,50:50:99:1594,150,0	1/1:0,62:62:99:1991,186,0	1/1:0,77:77:99:2438,231,0	1/1:0,58:58:99:1841,172,0	1/1:0,62:62:99:1911,184,0	1/1:0,56:56:99:1687,167,0	1/1:0,55:55:99:1823,164,0	1/1:0,46:46:99:1478,138,0	1/1:0,63:63:99:1994,189,0	1/1:0,45:45:99:1448,135,0	0/0:37,0:37:99:0,102,1188	fSQ	first described in Felkel et al., 2019
LipY764_contig50	29378	.	T	A	6246.86	.	AC=14;AF=0.179;AN=78;DP=942;ExcessHet=0.0000;FS=0.000;InbreedingCoeff=0.9999;MLEAC=14;MLEAF=0.179;MQ=59.76;QD=32.04;SOR=1.007	GT:AD:DP:GQ:PL	0/0:16,0:16:48:0,48,475	1/1:0,25:25:75:830,75,0	0/0:35,0:35:99:0,99,1186	0/0:20,0:20:60:0,60,612	0/0:13,0:13:39:0,39,363	0/0:27,0:27:81:0,81,863	0/0:10,0:10:30:0,30,315	0/0:21,0:21:60:0,60,709	0/0:25,0:25:72:0,72,808	0/0:20,0:20:57:0,57,855	0/0:24,0:24:72:0,72,808	0/0:33,0:33:99:0,99,1100	0/0:18,0:18:51:0,51,765	0/0:26,0:26:72:0,72,1080	1/1:0,40:40:99:1400,120,0	0/0:30,0:30:90:0,90,1035	0/0:33,0:33:99:0,99,1143	1/1:0,23:23:68:767,68,0	0/0:35,0:35:99:0,99,1149	0/0:38,0:38:99:0,111,1665	0/0:24,0:24:69:0,69,1035	1/1:0,20:20:60:627,60,0	1/1:0,24:24:72:754,72,0	1/1:0,22:22:66:732,66,0	0/0:25,0:25:75:0,75,829	0/0:15,0:15:45:0,45,525	0/0:21,0:21:60:0,60,662	1/1:0,41:41:99:1310,122,0	0/0:16,0:16:48:0,48,544	0/0:26,0:26:72:0,72,789	0/0:33,0:33:99:0,99,990	0/0:16,0:16:48:0,48,476	0/0:20,0:20:54:0,54,810	0/0:21,0:21:60:0,60,670	0/0:25,0:25:72:0,72,804	0/0:17,0:17:51:0,51,476	0/0:30,0:30:90:0,90,1042	0/0:22,0:22:63:0,63,686	0/0:12,0:12:36:0,36,399	fST	first described in Felkel et al., 2019
LipY764_contig79	30881	.	C	T	2058.18	.	AC=2;AF=0.026;AN=78;DP=1462;ExcessHet=0.0283;FS=0.000;InbreedingCoeff=1.0000;MLEAC=2;MLEAF=0.026;MQ=60.00;QD=31.18;SOR=0.886	GT:AD:DP:GQ:PL	0/0:33,0:33:99:0,99,1157	0/0:37,0:37:99:0,108,1131	0/0:36,0:36:99:0,99,1485	0/0:42,0:42:99:0,103,1189	0/0:36,0:36:99:0,99,1244	0/0:33,0:33:99:0,99,1022	0/0:38,0:38:99:0,100,1231	0/0:38,0:38:99:0,102,1261	0/0:37,0:37:99:0,105,1200	0/0:35,0:35:99:0,99,1152	0/0:35,0:35:99:0,99,1286	0/0:41,0:41:99:0,111,1400	0/0:34,0:34:99:0,99,1485	0/0:43,0:43:99:0,100,1273	0/0:34,0:34:99:0,102,1109	0/0:38,0:38:99:0,99,1485	0/0:36,0:36:99:0,99,1252	0/0:34,0:34:99:0,99,1212	0/0:35,0:35:99:0,101,1486	0/0:34,0:34:99:0,100,1247	0/0:34,0:34:99:0,102,1010	0/0:34,0:34:99:0,102,1137	0/0:37,0:37:99:0,102,1252	1/1:0,66:66:99:2116,198,0	0/0:40,0:40:99:0,104,1289	0/0:39,0:39:99:0,100,1446	0/0:40,0:40:99:0,111,1428	0/0:33,0:33:99:0,99,1129	0/0:37,0:37:99:0,99,1210	0/0:33,0:33:99:0,99,1048	0/0:37,0:37:99:0,111,965	0/0:42,0:42:99:0,113,1450	0/0:40,0:40:99:0,99,1337	0/0:39,0:39:99:0,104,1523	0/0:35,0:35:99:0,99,1323	0/0:36,0:36:99:0,101,1172	0/0:35,0:35:99:0,99,1485	0/0:33,0:33:99:0,99,1069	0/0:43,0:43:99:0,103,1501	fTM	first described in Felkel et al., 2019
LipY764_contig97	5676	.	A	T	1137.18	.	AC=2;AF=0.026;AN=78;DP=1233;ExcessHet=0.0283;FS=0.000;InbreedingCoeff=1.0000;MLEAC=2;MLEAF=0.026;MQ=60.00;QD=28.43;SOR=0.693	GT:AD:DP:GQ:PL	0/0:18,0:18:54:0,54,558	0/0:35,0:35:99:0,99,1095	0/0:37,0:37:99:0,105,1485	0/0:37,0:37:99:0,99,1144	0/0:20,0:20:54:0,54,810	0/0:33,0:33:87:0,87,1305	0/0:27,0:27:72:0,72,1080	0/0:26,0:26:72:0,72,1080	0/0:38,0:38:99:0,104,1215	0/0:33,0:33:92:0,92,1231	1/1:0,40:40:99:1195,119,0	0/0:35,0:35:99:0,99,1234	0/0:33,0:33:99:0,99,1091	0/0:28,0:28:81:0,81,1215	0/0:40,0:40:99:0,108,1520	0/0:33,0:33:99:0,99,1143	0/0:34,0:34:99:0,99,1251	0/0:37,0:37:70:0,70,1119	0/0:34,0:34:99:0,99,1169	0/0:36,0:36:99:0,99,1485	0/0:33,0:33:90:0,90,1350	0/0:36,0:36:99:0,99,1068	0/0:34,0:34:99:0,99,1022	0/0:34,0:34:99:0,99,1037	0/0:24,0:24:72:0,72,833	0/0:18,0:18:51:0,51,765	0/0:29,0:29:81:0,81,1215	0/0:34,0:34:99:0,99,1019	0/0:24,0:24:72:0,72,738	0/0:29,0:29:72:0,72,1033	0/0:32,0:32:90:0,90,1350	0/0:38,0:38:99:0,99,1485	0/0:35,0:35:99:0,102,1093	0/0:27,0:27:75:0,75,1125	0/0:29,0:29:81:0,81,1215	0/0:33,0:33:90:0,90,1350	0/0:34,0:34:99:0,99,1295	0/0:32,0:32:93:0,93,1395	0/0:24,0:24:72:0,72,722	fUC	first described in Felkel et al., 2019
LipY764_contig99	20419	.	T	C	20171.86	.	AC=14;AF=0.179;AN=78;DP=1772;ExcessHet=0.0000;FS=0.000;InbreedingCoeff=1.0000;MLEAC=14;MLEAF=0.179;MQ=59.93;QD=32.12;SOR=0.706	GT:AD:DP:GQ:PL	0/0:35,0:35:99:0,99,991	0/0:33,0:33:99:0,99,1075	0/0:43,0:43:99:0,117,1550	0/0:35,0:35:99:0,99,1476	0/0:33,0:33:99:0,99,1047	0/0:37,0:37:99:0,99,1311	0/0:35,0:35:99:0,99,1220	1/1:0,64:64:99:2060,191,0	0/0:35,0:35:99:0,99,1485	0/0:38,0:38:99:0,99,1343	0/0:34,0:34:99:0,99,1317	1/1:0,82:82:99:2703,246,0	0/0:38,0:38:99:0,101,1356	1/1:0,82:82:99:2552,243,0	0/0:39,0:39:99:0,102,1385	1/1:0,96:96:99:3157,287,0	0/0:37,0:37:99:0,99,1272	0/0:35,0:35:99:0,99,1280	1/1:0,110:110:99:3650,329,0	0/0:34,0:34:99:0,99,1256	0/0:36,0:36:99:0,100,1491	0/0:37,0:37:99:0,99,1175	0/0:38,0:38:99:0,108,1306	0/0:34,0:34:99:0,99,1124	0/0:33,0:33:99:0,99,1143	0/0:33,0:33:99:0,99,1049	0/0:36,0:36:99:0,99,1339	0/0:37,0:37:99:0,102,1384	0/0:36,0:36:99:0,102,1447	0/0:34,0:34:99:0,99,1183	0/0:36,0:36:99:0,99,1206	0/0:36,0:36:99:0,99,1215	0/0:37,0:37:99:0,99,1485	1/1:0,95:95:99:3219,285,0	0/0:34,0:34:99:0,99,1239	0/0:34,0:34:99:0,99,1259	0/0:38,0:38:99:0,99,1485	1/1:0,99:99:99:3004,294,0	0/0:34,0:34:99:0,99,1131	fUJ	first described in Felkel et al., 2019
LipY764_contig105	4267	.	C	A	1154.18	.	AC=2;AF=0.026;AN=78;DP=1334;ExcessHet=0.0283;FS=0.000;InbreedingCoeff=1.0000;MLEAC=2;MLEAF=0.026;MQ=60.00;QD=32.06;SOR=0.927	GT:AD:DP:GQ:PL	0/0:37,0:37:99:0,99,1180	0/0:33,0:33:99:0,99,1074	0/0:35,0:35:99:0,99,1148	0/0:44,0:44:91:0,91,1306	0/0:22,0:22:60:0,60,900	0/0:36,0:36:99:0,99,1485	0/0:34,0:34:90:0,90,1350	0/0:31,0:31:90:0,90,968	0/0:36,0:36:99:0,102,1181	0/0:36,0:36:99:0,99,1183	0/0:35,0:35:99:0,102,1140	0/0:35,0:35:99:0,102,1115	0/0:40,0:40:99:0,101,1296	0/0:38,0:38:99:0,99,1285	0/0:35,0:35:99:0,102,1248	0/0:35,0:35:99:0,99,1485	0/0:35,0:35:99:0,99,1176	0/0:38,0:38:99:0,100,1252	0/0:43,0:43:99:0,102,1450	1/1:0,36:36:99:1212,108,0	0/0:33,0:33:99:0,99,1050	0/0:33,0:33:99:0,99,1097	0/0:29,0:29:81:0,81,1215	0/0:19,0:19:57:0,57,582	0/0:23,0:23:63:0,63,945	0/0:21,0:21:63:0,63,619	0/0:34,0:34:99:0,99,1147	0/0:37,0:37:99:0,99,1481	0/0:28,0:28:81:0,81,896	0/0:35,0:35:99:0,102,1067	0/0:38,0:38:99:0,99,1249	0/0:37,0:37:99:0,99,1170	0/0:37,0:37:99:0,105,1260	0/0:36,0:36:99:0,105,1575	0/0:33,0:33:90:0,90,1350	0/0:36,0:36:99:0,99,986	0/0:37,0:37:99:0,99,1301	0/0:37,0:37:99:0,99,1379	0/0:37,0:37:99:0,99,1485	fUN	first described in Felkel et al., 2019
LipY764_contig105	5694	.	A	G	4424.96	.	AC=12;AF=0.154;AN=78;DP=898;ExcessHet=0.0000;FS=0.000;InbreedingCoeff=0.9985;MLEAC=12;MLEAF=0.154;MQ=59.84;QD=29.90;SOR=0.748	GT:AD:DP:GQ:PL	0/0:9,0:9:27:0,27,277	0/0:23,0:23:66:0,66,717	0/0:27,0:27:81:0,81,875	0/0:21,0:21:60:0,60,900	0/0:14,0:14:42:0,42,414	0/0:14,0:14:39:0,39,585	0/0:19,0:19:48:0,48,720	0/0:9,0:9:24:0,24,360	0/0:24,0:24:72:0,72,693	1/1:0,27:27:81:836,81,0	0/0:32,0:32:90:0,90,1350	0/0:29,0:29:81:0,81,1215	0/0:21,0:21:60:0,60,900	0/0:25,0:25:72:0,72,1080	0/0:33,0:33:99:0,99,1082	0/0:26,0:26:72:0,72,1080	0/0:35,0:35:99:0,99,1485	0/0:35,0:35:99:0,99,1485	0/0:26,0:26:72:0,72,1080	0/0:28,0:28:81:0,81,859	0/0:23,0:23:60:0,60,900	0/0:32,0:32:90:0,90,1350	0/0:10,0:10:30:0,30,336	0/0:11,0:11:33:0,33,314	0/0:21,0:21:63:0,63,682	1/1:0,7:7:21:206,21,0	1/1:0,29:29:87:915,87,0	0/0:35,0:35:99:0,99,1178	0/0:21,0:21:60:0,60,900	0/0:24,0:24:72:0,72,754	1/1:0,32:32:96:917,96,0	1/1:0,25:25:74:743,74,0	0/0:25,0:25:72:0,72,676	0/0:18,0:18:54:0,54,573	0/0:20,0:20:60:0,60,661	0/0:14,0:14:39:0,39,585	1/1:0,28:28:84:967,84,0	0/0:25,0:25:63:0,63,945	0/0:21,0:21:63:0,63,631	fUP	first described in Felkel et al., 2019
LipY764_contig107	18904	.	T	C	18541.96	.	AC=10;AF=0.128;AN=78;DP=1745;ExcessHet=0.0000;FS=0.000;InbreedingCoeff=1.0000;MLEAC=10;MLEAF=0.128;MQ=59.88;QD=32.30;SOR=0.866	GT:AD:DP:GQ:PL	0/0:33,0:33:99:0,99,1081	0/0:35,0:35:99:0,99,1485	0/0:33,0:33:99:0,99,1184	0/0:36,0:36:99:0,102,1230	0/0:33,0:33:99:0,99,991	0/0:35,0:35:99:0,102,1284	0/0:33,0:33:99:0,99,1119	0/0:33,0:33:99:0,99,1188	0/0:39,0:39:99:0,108,1354	0/0:33,0:33:99:0,99,1173	0/0:36,0:36:99:0,99,1485	0/0:33,0:33:99:0,99,1103	0/0:34,0:34:99:0,99,1063	0/0:33,0:33:99:0,99,1074	1/1:0,143:143:99:4652,428,0	0/0:33,0:33:99:0,99,1177	0/0:40,0:40:99:0,99,1313	1/1:0,114:114:99:3679,341,0	0/0:33,0:33:99:0,99,1172	0/0:35,0:35:99:0,102,1221	0/0:33,0:33:99:0,99,1197	1/1:0,109:109:99:3698,327,0	1/1:0,105:105:99:3271,314,0	1/1:0,103:103:99:3386,309,0	0/0:34,0:34:99:0,99,1144	0/0:33,0:33:99:0,99,1100	0/0:33,0:33:99:0,99,1032	0/0:34,0:34:99:0,102,1216	0/0:34,0:34:99:0,99,988	0/0:34,0:34:99:0,99,1208	0/0:34,0:34:99:0,99,1485	0/0:37,0:37:99:0,105,1355	0/0:33,0:33:99:0,99,1202	0/0:37,0:37:99:0,99,1485	0/0:33,0:33:99:0,99,1040	0/0:33,0:33:99:0,99,1035	0/0:37,0:37:99:0,99,1347	0/0:37,0:37:99:0,99,1235	0/0:35,0:35:99:0,99,1154	fUS	first described in Felkel et al., 2019
LipY764_contig110	834	.	T	G	16653.58	.	AC=12;AF=0.154;AN=78;BaseQRankSum=1.92;ClippingRankSum=0.00;DP=1745;ExcessHet=0.0000;FS=0.000;InbreedingCoeff=1.0000;MLEAC=12;MLEAF=0.154;MQ=59.96;MQRankSum=0.00;QD=31.13;ReadPosRankSum=-5.720e-01;SOR=0.326	GT:AD:DP:GQ:PL	0/0:38,0:38:99:0,99,1153	0/0:34,0:34:99:0,99,1203	1/1:1,104:105:99:3312,305,0	1/1:0,72:72:99:2314,216,0	0/0:51,0:51:99:0,110,1588	0/0:35,0:35:99:0,99,1349	0/0:38,0:38:99:0,99,1334	0/0:36,0:36:99:0,101,1169	0/0:37,0:37:99:0,99,1418	0/0:35,0:35:99:0,99,1232	0/0:37,0:37:99:0,102,1314	0/0:35,0:35:99:0,99,1209	0/0:34,0:34:99:0,99,1485	0/0:37,0:37:99:0,99,1286	0/0:39,0:39:99:0,105,1209	0/0:34,0:34:99:0,99,1300	0/0:38,0:38:99:0,102,1530	0/0:33,0:33:99:0,99,1081	0/0:35,0:35:99:0,99,1485	0/0:37,0:37:99:0,99,1485	0/0:35,0:35:99:0,99,1378	0/0:34,0:34:99:0,99,1295	0/0:33,0:33:99:0,99,1014	0/0:34,0:34:99:0,99,1043	0/0:37,0:37:99:0,100,1197	0/0:35,0:35:99:0,99,1330	0/0:37,0:37:99:0,99,1251	0/0:41,0:41:99:0,99,1382	1/1:0,82:82:99:2629,246,0	1/1:0,97:97:99:3044,291,0	0/0:36,0:36:99:0,99,1485	0/0:38,0:38:99:0,99,1304	1/1:0,114:114:99:3523,341,0	0/0:36,0:36:99:0,99,1141	1/1:0,65:65:99:1991,193,0	0/0:37,0:37:99:0,102,1376	0/0:40,0:40:99:0,99,1414	0/0:35,0:35:99:0,99,1277	0/0:38,0:38:99:0,104,1176	fUU	first described in Felkel et al., 2019
LipY764_contig110	2533	.	A	G	12662.58	.	AC=12;AF=0.154;AN=78;DP=1641;ExcessHet=0.0000;FS=0.000;InbreedingCoeff=1.0000;MLEAC=12;MLEAF=0.154;MQ=59.94;QD=31.90;SOR=0.760	GT:AD:DP:GQ:PL	0/0:34,0:34:93:0,93,1395	0/0:38,0:38:99:0,102,1473	1/1:0,89:89:99:2994,267,0	1/1:0,58:58:99:1912,174,0	0/0:36,0:36:99:0,99,1261	0/0:37,0:37:99:0,99,1485	0/0:42,0:42:99:0,113,1400	0/0:40,0:40:99:0,105,1268	0/0:41,0:41:99:0,99,1485	0/0:41,0:41:99:0,111,1665	0/0:36,0:36:99:0,99,1472	0/0:33,0:33:99:0,99,1167	0/0:36,0:36:99:0,102,1252	0/0:42,0:42:99:0,119,1400	0/0:36,0:36:99:0,99,1485	0/0:42,0:42:99:0,110,1585	0/0:33,0:33:99:0,99,1217	0/0:34,0:34:99:0,99,1203	0/0:34,0:34:99:0,99,1485	0/0:35,0:35:99:0,99,1227	0/0:33,0:33:99:0,99,1164	0/0:43,0:43:99:0,102,1620	0/0:37,0:37:99:0,99,1485	0/0:33,0:33:99:0,99,1055	0/0:39,0:39:99:0,100,1255	0/0:36,0:36:99:0,99,1136	0/0:37,0:37:99:0,99,1316	0/0:42,0:42:99:0,103,1454	1/1:0,46:46:99:1461,137,0	1/1:0,66:66:99:2137,198,0	0/0:37,0:37:99:0,99,1485	0/0:45,0:45:99:0,99,1485	1/1:0,82:82:99:2471,245,0	0/0:37,0:37:99:0,99,1358	1/1:0,56:56:99:1847,167,0	0/0:37,0:37:99:0,101,1232	0/0:36,0:36:99:0,99,1365	0/0:40,0:40:99:0,114,1454	0/0:42,0:42:99:0,107,1451	fUV	first described in Felkel et al., 2019
LipY764_contig117	3091	.	C	T	639.67	.	AC=4;AF=0.051;AN=78;DP=425;ExcessHet=0.0011;FS=0.000;InbreedingCoeff=0.7362;MLEAC=4;MLEAF=0.051;MQ=60.00;QD=31.98;SOR=4.615	GT:AD:DP:GQ:PL	1/1:0,13:13:39:471,39,0	0/0:9,0:9:1:0,1,292	0/0:20,0:20:51:0,51,765	0/0:14,0:14:1:0,1,442	0/0:7,0:7:15:0,15,225	1/1:0,7:7:21:251,21,0	0/0:9,0:9:21:0,21,315	0/0:7,0:7:18:0,18,270	0/0:12,0:12:27:0,27,405	0/0:11,0:11:33:0,33,400	0/0:16,0:16:39:0,39,585	0/0:10,0:10:27:0,27,405	0/0:4,0:4:12:0,12,110	0/0:10,0:10:21:0,21,315	0/0:21,0:21:48:0,48,720	0/0:15,0:15:33:0,33,495	0/0:10,0:10:27:0,27,405	0/0:9,0:9:24:0,24,360	0/0:8,0:8:18:0,18,270	0/0:12,0:12:30:0,30,450	0/0:11,0:11:27:0,27,405	0/0:9,0:9:27:0,27,330	0/0:4,0:4:12:0,12,155	0/0:8,0:8:15:0,15,225	0/0:10,0:10:24:0,24,360	0/0:4,0:4:12:0,12,141	0/0:12,0:12:21:0,21,315	0/0:19,0:19:48:0,48,720	0/0:13,0:13:39:0,39,526	0/0:8,0:8:24:0,24,304	0/0:11,0:11:27:0,27,405	0/0:16,0:16:33:0,33,495	0/0:13,0:13:33:0,33,495	0/0:12,0:12:33:0,33,495	0/0:8,0:8:18:0,18,270	0/0:13,0:13:30:0,30,450	0/0:16,0:16:42:0,42,630	0/0:7,0:7:21:0,21,254	0/0:6,0:6:12:0,12,180	fUZ	first described in Felkel et al., 2019
LipY764_contig126	5444	.	T	C	434.19	.	AC=2;AF=0.026;AN=78;DP=1060;ExcessHet=0.0283;FS=0.000;InbreedingCoeff=0.9972;MLEAC=2;MLEAF=0.026;MQ=60.00;QD=22.85;SOR=0.793	GT:AD:DP:GQ:PL	0/0:31,0:31:90:0,90,857	0/0:26,0:26:29:0,29,668	0/0:37,0:37:99:0,102,1530	0/0:26,0:26:75:0,75,759	0/0:14,0:14:42:0,42,388	0/0:25,0:25:72:0,72,791	0/0:33,0:33:99:0,99,846	0/0:13,0:13:39:0,39,363	0/0:19,0:19:54:0,54,810	0/0:33,0:33:99:0,99,926	0/0:28,0:28:81:0,81,943	0/0:34,0:34:99:0,99,1485	0/0:14,0:14:42:0,42,398	0/0:33,0:33:99:0,99,942	0/0:35,0:35:99:0,99,1167	0/0:21,0:21:60:0,60,650	0/0:36,0:36:99:0,99,1237	0/0:34,0:34:99:0,99,1074	0/0:32,0:32:90:0,90,993	0/0:33,0:33:99:0,99,985	0/0:34,0:34:99:0,99,985	0/0:33,0:33:99:0,99,955	0/0:8,0:8:24:0,24,240	0/0:20,0:20:60:0,60,534	0/0:20,0:20:60:0,60,593	0/0:20,0:20:60:0,60,566	0/0:24,0:24:72:0,72,745	0/0:34,0:34:99:0,99,1440	0/0:38,0:38:99:0,108,1049	0/0:30,0:30:90:0,90,912	0/0:23,0:23:63:0,63,663	0/0:27,0:27:81:0,81,719	0/0:35,0:35:99:0,99,1485	0/0:21,0:21:60:0,60,609	0/0:34,0:34:99:0,102,994	1/1:0,19:19:56:492,56,0	0/0:35,0:35:99:0,99,1105	0/0:28,0:28:81:0,81,1215	0/0:20,0:20:60:0,60,575	fVI	first described in Felkel et al., 2019
LipY764_contig142	11412	.	A	G	5743.96	.	AC=14;AF=0.179;AN=78;DP=1014;ExcessHet=0.0000;FS=0.000;InbreedingCoeff=0.9959;MLEAC=14;MLEAF=0.179;MQ=60.00;QD=30.88;SOR=1.450	GT:AD:DP:GQ:PL	0/0:18,0:18:48:0,48,720	1/1:0,18:18:54:606,54,0	0/0:33,0:33:99:0,99,1177	0/0:27,0:27:81:0,81,824	0/0:19,0:19:57:0,57,518	0/0:20,0:20:60:0,60,697	0/0:20,0:20:60:0,60,637	0/0:24,0:24:72:0,72,740	0/0:21,0:21:60:0,60,900	0/0:21,0:21:60:0,60,698	0/0:34,0:34:99:0,99,1235	0/0:31,0:31:90:0,90,1350	0/0:18,0:18:13:0,13,457	0/0:31,0:31:84:0,84,1260	1/1:0,33:33:99:1128,99,0	0/0:28,0:28:81:0,81,1215	0/0:38,0:38:99:0,99,1485	1/1:0,24:24:72:704,72,0	0/0:34,0:34:99:0,99,1088	0/0:37,0:37:99:0,99,1253	0/0:24,0:24:72:0,72,759	1/1:0,28:28:84:827,84,0	1/1:0,29:29:87:857,87,0	1/1:0,25:25:74:713,74,0	0/0:31,0:31:90:0,90,991	0/0:20,0:20:60:0,60,625	0/0:24,0:24:72:0,72,758	1/1:0,29:29:87:1082,87,0	0/0:19,0:19:54:0,54,810	0/0:20,0:20:60:0,60,629	0/0:27,0:27:81:0,81,948	0/0:24,0:24:72:0,72,734	0/0:33,0:33:99:0,99,1143	0/0:19,0:19:57:0,57,592	0/0:28,0:28:81:0,81,1215	0/0:20,0:20:60:0,60,587	0/0:38,0:38:99:0,108,1244	0/0:27,0:27:81:0,81,806	0/0:20,0:20:60:0,60,600	fVK	first described in Felkel et al., 2019
LipY764_contig5	41776	.	A	C	3388.42	.	AC=4;AF=0.051;AN=78;BaseQRankSum=-1.559e+00;ClippingRankSum=0.00;DP=1932;ExcessHet=0.0011;FS=6.690;InbreedingCoeff=1.0000;MLEAC=4;MLEAF=0.051;MQ=70.74;MQRankSum=0.00;QD=30.25;ReadPosRankSum=0.189;SOR=0.745	GT:AD:DP:GQ:PL	1/1:0,48:48:99:1481,143,0	0/0:46,0:46:99:0,108,1620	0/0:76,0:76:99:0,109,1800	0/0:46,0:46:99:0,114,1710	0/0:44,0:44:99:0,99,1485	1/1:0,64:64:99:1992,191,0	0/0:27,0:27:40:0,40,932	0/0:32,0:32:72:0,72,1080	0/0:53,0:53:99:0,120,1800	0/0:48,0:48:99:0,120,1800	0/0:53,0:53:99:0,120,1800	0/0:44,2:46:89:0,89,1536	0/0:32,0:32:72:0,72,1080	0/0:44,0:44:99:0,102,1530	0/0:42,0:42:99:0,113,1448	0/0:51,0:51:99:0,120,1800	0/0:73,0:73:99:0,116,1800	0/0:54,0:54:99:0,120,1800	0/0:53,0:53:99:0,120,1800	0/0:79,0:79:99:0,120,1800	0/0:65,0:65:99:0,108,1800	0/0:68,0:68:99:0,120,1800	0/0:44,0:44:99:0,105,1575	0/0:34,0:34:90:0,90,1350	0/0:39,0:39:99:0,101,1279	0/0:20,0:20:45:0,45,675	0/0:51,0:51:99:0,115,1637	0/0:45,0:45:99:0,120,1800	0/0:45,0:45:99:0,101,1312	0/0:53,0:53:99:0,120,1800	0/0:47,0:47:99:0,110,1527	0/0:45,0:45:99:0,120,1800	0/0:49,0:49:99:0,107,1605	0/0:55,0:55:99:0,120,1800	0/0:48,0:48:99:0,106,1512	0/0:50,0:50:99:0,104,1515	0/0:71,0:71:99:0,120,1800	0/0:53,0:53:99:0,120,1800	0/0:39,0:39:99:0,99,1485	fVL	first described in Felkel et al., 2019
LipY764_contig167	10750	.	G	GA	5482.54	.	AC=12;AF=0.154;AN=78;DP=1140;ExcessHet=0.0000;FS=0.000;InbreedingCoeff=0.9997;MLEAC=12;MLEAF=0.154;MQ=59.88;QD=29.96;SOR=1.030	GT:AD:DP:GQ:PL	0/0:12,0:12:33:0,33,495	0/0:22,0:22:54:0,54,810	1/1:0,43:43:99:1338,132,0	1/1:0,24:24:72:724,72,0	0/0:20,0:20:57:0,57,855	0/0:25,0:25:69:0,69,1035	0/0:33,0:33:99:0,99,1135	0/0:11,0:11:27:0,27,405	0/0:35,0:35:99:0,99,1485	0/0:25,0:25:72:0,72,871	0/0:24,0:24:60:0,60,900	0/0:30,0:30:81:0,81,1215	0/0:24,0:24:60:0,60,900	0/0:23,0:23:63:0,63,945	0/0:42,0:42:99:0,102,1530	0/0:37,0:37:99:0,103,1550	0/0:32,0:32:90:0,90,1350	0/0:29,0:29:81:0,81,1215	0/0:30,0:30:81:0,81,1215	0/0:33,0:33:90:0,90,1350	0/0:38,0:38:99:0,99,1315	0/0:44,0:44:83:0,83,1309	0/0:32,0:32:90:0,90,1139	0/0:23,0:23:60:0,60,900	0/0:15,0:15:45:0,45,567	0/0:15,0:15:42:0,42,630	0/0:31,0:31:90:0,90,1120	0/0:40,0:40:99:0,99,1420	1/1:0,24:24:72:743,72,0	1/1:0,37:37:99:1142,111,0	0/0:33,0:33:81:0,81,1215	0/0:29,0:29:81:0,81,1215	1/1:0,26:26:78:807,78,0	0/0:22,0:22:60:0,60,900	1/1:0,29:29:87:897,87,0	0/0:40,0:40:99:0,104,1529	0/0:36,0:36:99:0,99,1485	0/0:32,0:32:90:0,90,1040	0/0:23,0:23:60:0,60,900	fVW	first described in Felkel et al., 2019
LipY764_contig168	8736	.	A	G	14622.96	.	AC=10;AF=0.128;AN=78;DP=1697;ExcessHet=0.0000;FS=0.000;InbreedingCoeff=1.0000;MLEAC=10;MLEAF=0.128;MQ=59.85;QD=31.72;SOR=0.779	GT:AD:DP:GQ:PL	0/0:36,0:36:99:0,105,1575	0/0:35,0:35:99:0,99,1220	0/0:34,0:34:99:0,99,1255	0/0:38,0:38:99:0,99,1314	0/0:35,0:35:99:0,99,1485	0/0:34,0:34:99:0,99,1485	0/0:37,0:37:99:0,102,1530	0/0:37,0:37:99:0,99,1485	0/0:34,0:34:99:0,99,1319	0/0:37,0:37:99:0,101,1170	0/0:35,0:35:99:0,99,1482	0/0:33,0:33:99:0,99,1154	0/0:43,0:43:99:0,120,1527	0/0:33,0:33:99:0,99,1027	0/0:36,0:36:99:0,99,1320	0/0:40,0:40:99:0,103,1377	0/0:38,0:38:99:0,99,1485	0/0:35,0:35:99:0,102,1454	0/0:33,0:33:99:0,99,1149	0/0:42,0:42:99:0,110,1407	0/0:33,0:33:99:0,99,1068	0/0:38,0:38:99:0,105,1404	0/0:35,0:35:99:0,99,1256	0/0:34,0:34:99:0,99,1147	0/0:35,0:35:99:0,99,1163	1/1:0,61:61:99:1904,182,0	1/1:0,101:101:99:3197,301,0	0/0:37,0:37:99:0,99,1200	0/0:38,0:38:99:0,99,1329	0/0:39,0:39:99:0,99,1472	1/1:0,117:117:99:3660,350,0	1/1:0,90:90:99:2997,270,0	0/0:34,0:34:99:0,99,1166	0/0:37,0:37:99:0,102,1240	0/0:36,0:36:99:0,99,1254	0/0:38,0:38:99:0,99,1356	1/1:0,92:92:99:3009,276,0	0/0:37,0:37:99:0,99,1479	0/0:40,0:40:99:0,108,1568	fVX	first described in Felkel et al., 2019
LipY764_contig169	2523	.	G	C	33017.09	.	AC=28;AF=0.359;AN=78;DP=2000;ExcessHet=0.0000;FS=0.000;InbreedingCoeff=1.0000;MLEAC=28;MLEAF=0.359;MQ=59.89;QD=31.39;SOR=0.784	GT:AD:DP:GQ:PL	1/1:0,65:65:99:1888,194,0	0/0:45,0:45:99:0,104,1546	0/0:41,0:41:99:0,105,1425	0/0:38,0:38:99:0,105,1365	1/1:0,71:71:99:2208,213,0	1/1:0,71:71:99:2331,213,0	1/1:0,77:77:99:2321,230,0	1/1:0,52:52:99:1627,156,0	0/0:37,0:37:99:0,99,1340	0/0:35,0:35:99:0,99,1257	0/0:40,0:40:99:0,102,1224	1/1:0,63:63:99:2035,187,0	0/0:36,0:36:99:0,99,1336	1/1:0,63:63:99:2012,188,0	0/0:39,0:39:99:0,99,1485	1/1:0,83:83:99:2687,248,0	1/1:0,91:91:99:2949,273,0	0/0:39,0:39:99:0,101,1163	1/1:0,91:91:99:2888,273,0	1/1:0,84:84:99:2581,251,0	1/1:0,105:105:99:3459,314,0	0/0:33,0:33:99:0,99,1055	0/0:44,0:44:99:0,114,1461	0/0:36,0:36:99:0,99,1315	0/0:35,0:35:99:0,102,1196	0/0:34,0:34:99:0,99,1485	0/0:39,0:39:99:0,107,1183	0/0:37,0:37:99:0,100,1193	0/0:39,0:39:99:0,99,1349	0/0:37,0:37:99:0,105,1219	0/0:36,0:36:99:0,99,1197	0/0:38,0:38:99:0,109,1229	0/0:38,0:38:99:0,99,1341	1/1:0,62:62:99:1897,185,0	0/0:36,0:36:99:0,100,1101	0/0:37,0:37:99:0,108,1382	0/0:42,0:42:99:0,106,1313	1/1:0,74:74:99:2368,221,0	0/0:35,0:35:99:0,99,1247	fVZ	first described in Felkel et al., 2019
LipY764_contig172	1169	.	G	T	193.72	.	AC=2;AF=0.027;AN=74;DP=234;ExcessHet=0.0316;FS=0.000;InbreedingCoeff=0.3960;MLEAC=2;MLEAF=0.027;MQ=51.91;QD=21.52;SOR=2.093	GT:AD:DP:GQ:PL	0/0:9,0:9:24:0,24,360	0/0:3,0:3:9:0,9,62	0/0:7,0:7:21:0,21,221	0/0:6,0:6:18:0,18,175	0/0:3,0:3:9:0,9,96	0/0:3,0:3:9:0,9,96	0/0:6,0:6:18:0,18,196	0/0:3,0:3:9:0,9,62	0/0:12,0:12:36:0,36,365	0/0:4,0:4:12:0,12,87	0/0:5,0:5:0:0,0,78	0/0:3,0:3:9:0,9,100	./.:2,0:2:.:0,0,0	0/0:3,0:3:9:0,9,84	0/0:8,0:8:24:0,24,274	0/0:5,0:5:15:0,15,136	0/0:11,0:11:30:0,30,450	0/0:4,0:4:12:0,12,119	0/0:5,0:5:15:0,15,143	0/0:6,0:6:18:0,18,188	0/0:12,0:12:36:0,36,343	./.:0,0:0:.:0,0,0	0/0:2,0:2:6:0,6,37	0/0:8,0:8:24:0,24,226	0/0:3,0:3:9:0,9,100	0/0:5,0:5:15:0,15,178	0/0:12,0:12:33:0,33,495	0/0:8,0:8:0:0,0,137	0/0:7,0:7:18:0,18,270	0/0:6,0:6:15:0,15,225	0/0:6,0:6:18:0,18,136	0/0:7,0:7:21:0,21,203	0/0:3,0:3:6:0,6,90	0/0:10,0:10:30:0,30,333	0/0:8,0:8:21:0,21,315	0/0:7,0:7:18:0,18,270	1/1:0,9:9:26:249,26,0	0/0:6,0:6:15:0,15,225	0/0:7,0:7:18:0,18,270	fWD	first described in Felkel et al., 2019
LipY764_contig178	17589	.	GC	G	31042.37	.	AC=74;AF=0.949;AN=78;DP=1132;ExcessHet=0.0011;FS=0.000;InbreedingCoeff=0.9999;MLEAC=74;MLEAF=0.949;MQ=59.85;QD=30.95;SOR=1.436	GT:AD:DP:GQ:PL	1/1:0,25:25:75:774,75,0	1/1:0,17:17:51:523,51,0	1/1:0,31:31:93:965,93,0	1/1:0,24:24:72:748,72,0	1/1:0,18:18:54:561,54,0	1/1:0,24:24:72:748,72,0	1/1:0,20:20:60:621,60,0	1/1:0,17:17:51:530,51,0	1/1:0,19:19:57:592,57,0	1/1:0,19:19:57:587,57,0	1/1:0,33:33:99:1007,99,0	1/1:0,27:27:81:832,81,0	0/0:31,0:31:81:0,81,1215	1/1:0,22:22:66:683,66,0	1/1:0,42:42:99:1307,126,0	1/1:0,32:32:96:990,96,0	1/1:0,44:44:99:1368,132,0	1/1:0,31:31:93:959,93,0	1/1:0,31:31:93:964,93,0	1/1:0,44:44:99:1363,132,0	1/1:0,35:35:99:1089,105,0	1/1:0,38:40:99:1203,119,0	1/1:0,23:23:69:715,69,0	1/1:0,25:25:75:778,75,0	1/1:0,14:14:42:420,42,0	1/1:0,22:22:66:685,66,0	1/1:0,28:28:84:872,84,0	1/1:0,40:40:99:1237,120,0	1/1:0,20:20:60:623,60,0	1/1:0,40:40:99:1244,120,0	1/1:0,24:24:72:748,72,0	1/1:0,36:36:99:1115,108,0	1/1:0,27:27:81:839,81,0	1/1:0,28:28:84:866,84,0	1/1:0,18:18:54:556,54,0	1/1:0,13:13:39:405,39,0	1/1:0,19:19:57:592,57,0	1/1:0,33:33:99:1027,99,0	0/0:26,0:26:72:0,72,1080	fWH	first described in Felkel et al., 2019
LipY764_contig5	42484	.	T	C	3902.42	.	AC=4;AF=0.051;AN=78;DP=1599;ExcessHet=0.0011;FS=0.000;InbreedingCoeff=1.0000;MLEAC=4;MLEAF=0.051;MQ=60.00;QD=30.49;SOR=0.859	GT:AD:DP:GQ:PL	1/1:0,63:63:99:1986,189,0	0/0:40,0:40:99:0,100,1411	0/0:40,0:40:99:0,100,1330	0/0:36,0:36:99:0,102,1403	0/0:36,0:36:99:0,99,1231	1/1:0,65:65:99:2001,195,0	0/0:47,0:47:99:0,111,1665	0/0:38,0:38:99:0,102,1384	0/0:39,0:39:99:0,102,1530	0/0:37,0:37:99:0,101,1221	0/0:36,0:36:99:0,99,1485	0/0:36,0:36:99:0,99,1357	0/0:35,0:35:99:0,99,1485	0/0:44,0:44:99:0,104,1477	0/0:42,0:42:99:0,113,1448	0/0:37,0:37:99:0,99,1485	0/0:41,0:41:99:0,99,1485	0/0:36,0:36:99:0,99,1235	0/0:49,0:49:99:0,120,1800	0/0:39,0:39:99:0,105,1544	0/0:40,0:40:99:0,99,1485	0/0:42,0:42:99:0,103,1425	0/0:39,0:39:99:0,102,1428	0/0:40,0:40:99:0,110,1352	0/0:39,0:39:99:0,101,1279	0/0:36,0:36:99:0,102,1178	0/0:50,0:50:99:0,120,1800	0/0:45,0:45:99:0,120,1800	0/0:42,0:42:99:0,107,1328	0/0:35,0:35:99:0,99,1485	0/0:37,0:37:99:0,99,1329	0/0:43,0:43:99:0,109,1404	0/0:39,0:39:99:0,111,1665	0/0:44,0:44:99:0,120,1800	0/0:37,0:37:99:0,99,1307	0/0:43,0:43:99:0,115,1617	0/0:38,0:38:99:0,105,1575	0/0:38,0:38:99:0,99,1369	0/0:36,0:36:99:0,104,1147	fWM	first described in Felkel et al., 2019
LipY764_contig193	6579	.	A	G	98831.42	.	AC=74;AF=0.949;AN=78;BaseQRankSum=-8.400e-01;ClippingRankSum=0.00;DP=3037;ExcessHet=0.0011;FS=0.000;InbreedingCoeff=1.0000;MLEAC=74;MLEAF=0.949;MQ=57.85;MQRankSum=3.16;QD=33.42;ReadPosRankSum=-6.940e-01;SOR=0.514	GT:AD:DP:GQ:PL	1/1:0,95:95:99:3027,284,0	1/1:0,77:77:99:2606,231,0	1/1:0,105:105:99:3487,314,0	1/1:0,77:77:99:2515,230,0	1/1:0,63:63:99:2068,189,0	1/1:0,60:60:99:2153,180,0	1/1:1,63:64:99:2044,156,0	1/1:0,68:68:99:2140,203,0	1/1:0,78:78:99:2752,234,0	1/1:0,68:68:99:2317,203,0	1/1:0,84:84:99:2835,251,0	1/1:0,70:70:99:2331,208,0	0/0:38,0:38:99:0,102,1390	1/1:0,63:63:99:2043,189,0	1/1:0,110:110:99:3633,328,0	1/1:0,87:87:99:2941,260,0	1/1:0,104:104:99:3301,311,0	1/1:0,78:78:99:2689,234,0	1/1:0,84:84:99:2958,252,0	1/1:0,112:112:99:3902,336,0	1/1:0,133:133:99:4359,398,0	1/1:0,84:84:99:2878,252,0	1/1:0,46:46:99:1596,138,0	1/1:0,58:58:99:2009,174,0	1/1:0,55:55:99:1890,165,0	1/1:0,49:49:99:1602,147,0	1/1:0,66:66:99:2255,197,0	1/1:0,125:125:99:4210,375,0	1/1:0,72:72:99:2366,216,0	1/1:0,85:85:99:2640,253,0	1/1:0,101:101:99:3434,303,0	1/1:0,85:85:99:2971,255,0	1/1:0,84:84:99:2840,252,0	1/1:0,90:90:99:2927,269,0	1/1:0,72:72:99:2513,216,0	1/1:0,55:55:99:1738,164,0	1/1:0,82:82:99:2637,245,0	1/1:0,68:68:99:2309,203,0	0/0:37,0:37:99:0,99,1485	fWQ	first described in Felkel et al., 2019
LipY764_contig198	17295	.	T	A	5074.23	.	AC=20;AF=0.256;AN=78;DP=644;ExcessHet=0.0000;FS=0.000;InbreedingCoeff=0.9979;MLEAC=20;MLEAF=0.256;MQ=60.00;QD=30.94;SOR=1.806	GT:AD:DP:GQ:PL	0/0:7,0:7:18:0,18,270	0/0:13,0:13:30:0,30,450	0/0:20,0:20:54:0,54,810	0/0:15,0:15:42:0,42,630	0/0:16,0:16:39:0,39,585	0/0:9,0:9:27:0,27,265	1/1:0,12:12:36:357,36,0	1/1:0,15:15:45:475,45,0	0/0:15,0:15:36:0,36,540	0/0:15,0:15:45:0,45,509	0/0:24,0:24:57:0,57,855	1/1:0,12:12:36:379,36,0	0/0:16,0:16:48:0,48,512	1/1:0,8:8:24:262,24,0	0/0:27,0:27:81:0,81,940	1/1:0,18:18:54:586,54,0	1/1:0,27:27:81:904,81,0	0/0:32,0:32:90:0,90,1350	1/1:0,18:18:54:606,54,0	1/1:0,33:33:99:1107,99,0	0/0:15,0:15:36:0,36,540	0/0:21,0:21:54:0,54,810	0/0:21,0:21:57:0,57,855	0/0:10,0:10:30:0,30,283	0/0:14,0:14:36:0,36,540	0/0:8,0:8:24:0,24,262	0/0:15,0:15:45:0,45,391	0/0:17,0:17:42:0,42,630	0/0:14,0:14:42:0,42,458	0/0:14,0:14:36:0,36,540	0/0:15,0:15:42:0,42,630	0/0:17,0:17:39:0,39,585	0/0:13,0:13:39:0,39,335	1/1:0,10:10:30:260,30,0	0/0:18,0:18:51:0,51,765	0/0:14,0:14:36:0,36,540	0/0:28,0:28:84:0,84,859	1/1:0,11:11:33:344,33,0	0/0:17,0:17:48:0,48,720	fWU	first described in Felkel et al., 2019
LipY764_contig207	4276	.	C	T	3957.86	.	AC=6;AF=0.077;AN=78;DP=1440;ExcessHet=0.0001;FS=0.000;InbreedingCoeff=1.0000;MLEAC=6;MLEAF=0.077;MQ=60.00;QD=31.41;SOR=1.057	GT:AD:DP:GQ:PL	0/0:21,0:21:60:0,60,900	0/0:40,0:40:99:0,99,1268	1/1:0,58:58:99:1762,172,0	1/1:0,36:36:99:1188,108,0	0/0:29,0:29:81:0,81,1215	0/0:37,0:37:99:0,99,1150	0/0:39,0:39:99:0,99,1411	0/0:38,0:38:99:0,101,1133	0/0:43,0:43:99:0,113,1354	0/0:37,0:37:99:0,99,1370	0/0:38,0:38:99:0,102,1530	0/0:46,0:46:99:0,101,1498	0/0:35,0:35:90:0,90,1350	0/0:42,0:42:99:0,101,1403	0/0:33,0:33:99:0,99,1138	0/0:33,0:33:99:0,99,1080	0/0:36,0:36:99:0,99,1393	0/0:35,0:35:99:0,99,1267	0/0:33,0:33:99:0,99,1215	0/0:39,0:39:99:0,101,1343	0/0:35,0:35:99:0,99,1283	0/0:38,0:38:99:0,99,1485	0/0:39,0:39:99:0,102,1190	0/0:37,0:37:99:0,99,1353	0/0:36,0:36:99:0,99,1287	0/0:24,0:24:63:0,63,945	0/0:38,0:38:99:0,102,1175	0/0:36,0:36:99:0,99,1485	1/1:0,32:32:96:1115,96,0	0/0:40,0:40:99:0,101,1530	0/0:33,0:33:99:0,99,1049	0/0:36,0:36:99:0,99,1485	0/0:34,0:34:99:0,99,1481	0/0:38,0:38:99:0,102,1530	0/0:37,0:37:99:0,99,1485	0/0:43,0:43:99:0,111,1470	0/0:42,0:42:99:0,118,1663	0/0:38,0:38:99:0,99,1280	0/0:36,0:36:99:0,102,1530	fXA	first described in Felkel et al., 2019
LipY764_contig212	14480	.	G	A	8907.09	.	AC=20;AF=0.256;AN=78;DP=1048;ExcessHet=0.0000;FS=0.000;InbreedingCoeff=0.9979;MLEAC=20;MLEAF=0.256;MQ=60.00;QD=32.04;SOR=1.398	GT:AD:DP:GQ:PL	0/0:12,0:12:36:0,36,399	0/0:20,0:20:60:0,60,652	0/0:35,0:35:99:0,102,1068	0/0:26,0:26:72:0,72,879	0/0:17,0:17:51:0,51,599	0/0:34,0:34:99:0,99,1485	1/1:0,29:29:87:907,87,0	1/1:0,17:17:51:528,51,0	0/0:21,0:21:60:0,60,782	0/0:27,0:27:81:0,81,840	0/0:30,0:30:87:0,87,1305	1/1:0,18:18:54:586,54,0	0/0:22,0:22:66:0,66,635	1/1:0,34:34:99:1134,102,0	0/0:35,0:35:99:0,99,1125	1/1:0,41:41:99:1379,123,0	1/1:0,34:34:99:1115,102,0	0/0:34,0:34:96:0,96,1440	1/1:0,24:24:72:795,72,0	1/1:0,36:36:99:1182,108,0	0/0:35,0:35:99:0,102,1172	0/0:33,0:33:99:0,99,992	0/0:27,0:27:81:0,81,775	0/0:21,0:21:60:0,60,732	0/0:19,0:19:54:0,54,810	0/0:11,0:11:33:0,33,340	0/0:32,0:32:90:0,90,1350	0/0:34,0:34:99:0,99,1089	0/0:34,0:34:99:0,99,1040	0/0:31,0:31:90:0,90,1350	0/0:36,0:36:99:0,99,1252	0/0:34,0:34:99:0,99,1242	0/0:33,0:33:99:0,99,1057	1/1:0,21:21:63:688,63,0	0/0:19,0:19:57:0,57,574	0/0:6,0:6:15:0,15,225	0/0:28,0:28:81:0,81,923	1/1:0,24:24:72:799,72,0	0/0:24,0:24:72:0,72,652	fXF	first described in Felkel et al., 2019
LipY764_contig244	3532	.	A	G	2091.47	.	AC=12;AF=0.154;AN=78;DP=539;ExcessHet=0.0000;FS=0.000;InbreedingCoeff=0.9444;MLEAC=12;MLEAF=0.154;MQ=60.00;QD=29.46;SOR=1.852	GT:AD:DP:GQ:PL	0/0:10,0:10:30:0,30,267	0/0:15,0:15:42:0,42,630	0/0:16,0:16:48:0,48,542	0/0:13,0:13:39:0,39,462	0/0:12,0:12:36:0,36,399	0/0:19,0:19:51:0,51,765	0/0:10,0:10:30:0,30,349	0/0:10,0:10:30:0,30,287	0/0:22,0:22:63:0,63,945	1/1:0,17:17:51:525,51,0	0/0:14,0:14:42:0,42,426	0/0:10,0:10:30:0,30,344	0/0:8,0:8:24:0,24,296	0/0:20,0:20:60:0,60,690	0/0:20,0:20:60:0,60,711	0/0:19,0:19:57:0,57,702	0/0:24,0:24:69:0,69,1035	0/0:14,0:14:39:0,39,585	0/0:14,0:14:42:0,42,426	0/0:18,0:18:54:0,54,579	0/0:24,0:24:72:0,72,772	0/0:14,0:14:42:0,42,472	0/0:13,0:13:39:0,39,375	0/0:5,0:5:15:0,15,150	0/0:8,0:8:24:0,24,236	1/1:0,5:5:15:173,15,0	1/1:0,15:15:45:537,45,0	0/0:11,0:11:33:0,33,374	0/0:18,0:18:54:0,54,551	0/0:10,0:10:30:0,30,317	1/1:0,18:18:53:496,53,0	1/1:0,4:4:12:131,12,0	0/0:13,0:13:39:0,39,468	0/0:14,0:14:1:0,1,361	0/0:17,0:17:51:0,51,495	0/0:10,0:10:30:0,30,349	1/1:0,12:12:36:384,36,0	0/0:12,0:12:36:0,36,326	0/0:11,0:11:33:0,33,306	fXL	first described in Felkel et al., 2019
LipY764_contig255	2751	.	G	C	1235.18	.	AC=2;AF=0.026;AN=78;DP=1434;ExcessHet=0.0283;FS=0.000;InbreedingCoeff=1.0000;MLEAC=2;MLEAF=0.026;MQ=60.00;QD=30.88;SOR=0.693	GT:AD:DP:GQ:PL	0/0:35,0:35:99:0,102,1117	0/0:36,0:36:99:0,99,1262	0/0:38,0:38:99:0,100,1527	0/0:33,0:33:99:0,99,1013	0/0:36,0:36:99:0,99,1232	0/0:34,0:34:99:0,99,1119	0/0:36,0:36:99:0,99,1280	0/0:43,0:43:99:0,106,1422	0/0:33,0:33:99:0,99,1041	0/0:34,0:34:99:0,99,1279	0/0:36,0:36:99:0,105,1173	0/0:44,0:44:99:0,103,1380	0/0:38,0:38:99:0,99,1463	0/0:39,0:39:99:0,103,1355	0/0:33,0:33:99:0,99,1062	0/0:33,0:33:99:0,99,1056	0/0:36,0:36:99:0,102,1078	0/0:34,0:34:99:0,99,1126	0/0:37,0:37:99:0,99,1239	0/0:40,0:40:99:0,99,1380	0/0:37,0:37:99:0,101,1234	0/0:37,0:37:99:0,99,1485	0/0:36,0:36:99:0,99,1428	0/0:44,0:44:99:0,115,1258	0/0:35,0:35:99:0,99,1110	0/0:36,0:36:99:0,99,1201	0/0:33,0:33:99:0,99,1000	0/0:33,0:33:99:0,99,983	0/0:34,0:34:99:0,99,1406	0/0:37,0:37:99:0,100,1487	0/0:33,0:33:99:0,99,985	0/0:40,0:40:99:0,105,1575	0/0:39,0:39:99:0,104,1163	0/0:34,0:34:99:0,99,1471	0/0:34,0:34:99:0,99,1104	1/1:0,40:40:99:1293,120,0	0/0:40,0:40:99:0,105,1252	0/0:44,0:44:99:0,103,1451	0/0:40,0:40:99:0,103,1620	fXQ	first described in Felkel et al., 2019
LipY764_contig258	4290	.	G	A	4182.42	.	AC=4;AF=0.051;AN=78;DP=1511;ExcessHet=0.0011;FS=0.000;InbreedingCoeff=1.0000;MLEAC=4;MLEAF=0.051;MQ=59.83;QD=31.45;SOR=0.739	GT:AD:DP:GQ:PL	0/0:38,0:38:99:0,102,1325	0/0:40,0:40:99:0,104,1225	0/0:39,0:39:99:0,99,1485	0/0:46,0:46:99:0,107,1477	1/1:0,58:58:99:1760,174,0	0/0:45,0:45:99:0,120,1800	0/0:39,0:39:99:0,99,1428	0/0:38,0:38:99:0,99,1323	0/0:39,0:39:99:0,108,1620	0/0:33,0:33:99:0,99,1083	0/0:33,0:33:99:0,99,959	0/0:38,0:38:99:0,99,1255	0/0:39,0:39:99:0,99,1485	0/0:35,0:35:99:0,99,1166	0/0:43,0:43:99:0,113,1459	0/0:33,0:33:99:0,99,1076	0/0:36,0:36:99:0,99,1485	0/0:33,0:33:99:0,99,957	0/0:33,0:33:99:0,99,1067	0/0:37,0:37:99:0,101,1126	1/1:0,75:75:99:2507,225,0	0/0:43,0:43:99:0,100,1374	0/0:34,0:34:99:0,99,1151	0/0:39,0:39:99:0,101,1184	0/0:35,0:35:99:0,99,1199	0/0:35,0:35:99:0,105,1158	0/0:39,0:39:99:0,99,1413	0/0:33,0:33:99:0,99,989	0/0:34,0:34:99:0,99,1214	0/0:41,0:41:99:0,106,1418	0/0:33,0:33:99:0,99,1021	0/0:36,0:36:99:0,99,1171	0/0:37,0:37:99:0,99,1485	0/0:37,0:37:99:0,99,1222	0/0:39,0:39:99:0,99,1238	0/0:41,0:41:99:0,100,1373	0/0:37,0:37:99:0,102,1530	0/0:34,0:34:99:0,99,1174	0/0:34,0:34:99:0,99,1093	fXT	first described in Felkel et al., 2019
LipY764_contig281	684	.	G	A	3461.63	.	AC=12;AF=0.154;AN=78;DP=948;ExcessHet=0.0000;FS=0.000;InbreedingCoeff=0.9998;MLEAC=12;MLEAF=0.154;MQ=59.78;QD=32.66;SOR=1.677	GT:AD:DP:GQ:PL	0/0:20,0:20:51:0,51,765	0/0:16,0:16:45:0,45,675	0/0:35,0:35:99:0,99,1485	0/0:32,0:32:90:0,90,1350	0/0:15,0:15:42:0,42,630	0/0:32,0:32:90:0,90,1182	0/0:21,0:21:60:0,60,762	0/0:28,0:28:81:0,81,909	0/0:33,0:33:90:0,90,1350	1/1:0,18:18:53:612,53,0	0/0:37,0:37:99:0,102,1530	0/0:21,0:21:60:0,60,900	0/0:32,0:32:90:0,90,1350	0/0:26,0:26:72:0,72,1080	0/0:34,0:34:99:0,99,1142	0/0:37,0:37:99:0,99,1377	0/0:27,0:27:81:0,81,900	0/0:22,0:22:60:0,60,900	0/0:24,0:24:72:0,72,845	0/0:41,0:41:99:0,105,1432	0/0:31,0:31:90:0,90,1350	0/0:31,0:31:90:0,90,1170	0/0:16,0:16:45:0,45,675	0/0:19,0:19:57:0,57,606	0/0:33,0:33:99:0,99,1050	1/1:0,10:10:30:296,30,0	1/1:0,16:16:48:554,48,0	0/0:19,0:19:54:0,54,810	0/0:17,0:17:51:0,51,565	0/0:21,0:21:60:0,60,734	1/1:0,20:20:60:677,60,0	1/1:0,18:18:54:645,54,0	0/0:24,0:24:72:0,72,794	0/0:20,0:20:60:0,60,656	0/0:28,0:28:47:0,47,920	0/0:19,0:19:54:0,54,810	1/1:0,24:24:71:837,71,0	0/0:20,0:20:57:0,57,855	0/0:11,0:11:30:0,30,450	fYF	first described in Felkel et al., 2019
LipY764_contig6	6327	.	A	G	4152.42	.	AC=4;AF=0.051;AN=78;DP=1483;ExcessHet=0.0011;FS=0.000;InbreedingCoeff=1.0000;MLEAC=4;MLEAF=0.051;MQ=60.00;QD=32.19;SOR=0.876	GT:AD:DP:GQ:PL	1/1:0,69:69:99:2231,207,0	0/0:39,0:39:99:0,102,1451	0/0:37,0:37:99:0,99,1416	0/0:34,0:34:99:0,99,1344	0/0:40,0:40:99:0,99,1294	1/1:0,60:60:99:2006,179,0	0/0:34,0:34:99:0,102,1191	0/0:37,0:37:99:0,99,1485	0/0:41,0:41:99:0,104,1344	0/0:39,0:39:99:0,102,1302	0/0:34,0:34:99:0,99,1182	0/0:37,0:37:99:0,99,1281	0/0:40,0:40:99:0,102,1259	0/0:37,0:37:99:0,99,1359	0/0:37,0:37:99:0,99,1485	0/0:39,0:39:99:0,105,1575	0/0:43,0:43:99:0,100,1438	0/0:33,0:33:99:0,99,1123	0/0:39,0:39:99:0,104,1272	0/0:38,0:38:99:0,106,1499	0/0:34,0:34:99:0,102,1067	0/0:34,0:34:99:0,99,1066	0/0:33,0:33:99:0,99,1241	0/0:36,0:36:99:0,99,1193	0/0:35,0:35:99:0,99,1225	0/0:37,0:37:99:0,99,1239	0/0:35,0:35:99:0,99,1171	0/0:33,0:33:99:0,99,1159	0/0:33,0:33:99:0,99,1030	0/0:37,0:37:99:0,99,1321	0/0:34,0:34:99:0,99,1058	0/0:35,0:35:99:0,99,1189	0/0:34,0:34:99:0,99,1044	0/0:35,0:35:99:0,99,1485	0/0:35,0:35:99:0,99,1179	0/0:44,0:44:99:0,100,1493	0/0:35,0:35:99:0,105,1058	0/0:44,0:44:99:0,106,1718	0/0:33,0:33:99:0,99,990	fYM	first described in Felkel et al., 2019
LipY764_contig312	3646	.	A	T	59917.42	.	AC=74;AF=0.949;AN=78;BaseQRankSum=1.93;ClippingRankSum=0.00;DP=1925;ExcessHet=0.0011;FS=0.000;InbreedingCoeff=1.0000;MLEAC=74;MLEAF=0.949;MQ=59.89;MQRankSum=0.00;QD=32.44;ReadPosRankSum=1.29;SOR=0.266	GT:AD:DP:GQ:PL	1/1:0,45:45:99:1303,134,0	1/1:0,42:42:99:1351,126,0	1/1:0,88:88:99:3006,264,0	1/1:0,47:47:99:1587,141,0	1/1:0,36:36:99:1122,108,0	1/1:0,64:64:99:1963,192,0	1/1:0,41:41:99:1307,123,0	1/1:0,40:40:99:1320,120,0	1/1:0,48:48:99:1549,144,0	1/1:0,42:42:99:1376,126,0	1/1:0,54:54:99:1708,162,0	1/1:0,37:37:99:1292,111,0	0/0:41,0:41:99:0,116,1360	1/1:0,39:39:99:1302,117,0	1/1:0,55:55:99:1900,165,0	1/1:0,62:62:99:1975,186,0	1/1:0,73:73:99:2386,219,0	1/1:0,48:48:99:1716,144,0	1/1:0,63:63:99:1967,189,0	1/1:0,57:57:99:1855,171,0	1/1:0,67:67:99:2240,201,0	1/1:0,51:51:99:1622,153,0	1/1:0,37:37:99:1170,111,0	1/1:0,40:40:99:1234,120,0	1/1:0,29:29:86:907,86,0	1/1:0,34:34:99:1016,101,0	1/1:0,51:51:99:1707,153,0	1/1:0,81:81:99:2490,243,0	1/1:0,32:32:96:1097,96,0	1/1:0,42:42:99:1442,126,0	1/1:0,58:58:99:1822,173,0	1/1:0,66:66:99:2168,198,0	1/1:0,45:45:99:1563,135,0	1/1:1,44:45:99:1419,125,0	1/1:0,43:43:99:1331,127,0	1/1:0,61:61:99:2014,183,0	1/1:0,48:48:99:1616,144,0	1/1:0,36:36:99:1159,108,0	0/0:37,0:37:99:0,99,1147	fYR	first described in Felkel et al., 2019
LipY764_contig328	1288	.	G	A	13622.60	.	AC=30;AF=0.385;AN=78;DP=1166;ExcessHet=0.0000;FS=0.000;InbreedingCoeff=1.0000;MLEAC=30;MLEAF=0.385;MQ=60.00;QD=31.46;SOR=0.956	GT:AD:DP:GQ:PL	1/1:0,22:22:65:622,65,0	0/0:27,0:27:81:0,81,798	0/0:40,0:40:99:0,100,1560	0/0:20,0:20:60:0,60,607	1/1:0,18:18:54:560,54,0	1/1:0,29:29:87:882,87,0	1/1:0,24:24:72:863,72,0	1/1:0,24:24:72:814,72,0	1/1:0,15:15:45:530,45,0	0/0:27,0:27:81:0,81,868	0/0:31,0:31:90:0,90,1350	1/1:0,30:30:88:872,88,0	0/0:27,0:27:72:0,72,1080	1/1:0,26:26:78:908,78,0	0/0:33,0:33:99:0,99,1082	1/1:0,41:41:99:1217,123,0	1/1:0,38:38:99:1205,114,0	0/0:36,0:36:99:0,99,1485	1/1:0,44:44:99:1408,131,0	1/1:0,50:50:99:1674,150,0	1/1:0,31:31:93:1003,93,0	0/0:31,0:31:90:0,90,1350	0/0:26,0:26:59:0,59,754	0/0:33,0:33:90:0,90,1350	0/0:21,0:21:60:0,60,900	0/0:20,0:20:60:0,60,534	0/0:32,0:32:90:0,90,1350	0/0:35,0:35:99:0,99,1398	0/0:36,0:36:99:0,99,1485	0/0:34,0:34:99:0,99,1030	0/0:34,0:34:99:0,99,1089	0/0:37,0:37:99:0,100,1462	0/0:34,0:34:99:0,99,1141	1/1:0,18:18:54:566,54,0	0/0:22,0:22:63:0,63,597	0/0:33,0:33:99:0,99,941	0/0:33,0:33:99:0,99,1114	1/1:0,23:23:69:737,69,0	0/0:31,0:31:93:0,93,962	fYV	first described in Felkel et al., 2019
LipY764_contig335	2797	.	G	A	9181.58	.	AC=12;AF=0.154;AN=78;DP=1441;ExcessHet=0.0000;FS=0.000;InbreedingCoeff=1.0000;MLEAC=12;MLEAF=0.154;MQ=60.00;QD=30.61;SOR=0.734	GT:AD:DP:GQ:PL	0/0:39,0:39:99:0,102,1107	0/0:41,0:41:99:0,120,1800	1/1:0,50:50:99:1681,150,0	1/1:0,31:31:93:1039,93,0	0/0:38,0:38:99:0,99,1485	0/0:41,0:41:99:0,116,1391	0/0:34,0:34:99:0,99,1045	0/0:27,0:27:72:0,72,1080	0/0:34,0:34:99:0,99,1059	0/0:33,0:33:99:0,99,1067	0/0:34,0:34:99:0,99,1167	0/0:43,0:43:99:0,114,1493	0/0:27,0:27:81:0,81,850	0/0:33,0:33:99:0,99,1145	0/0:34,0:34:99:0,99,1485	0/0:37,0:37:99:0,101,1296	0/0:39,0:39:99:0,99,1485	0/0:35,0:35:99:0,99,1030	0/0:38,0:38:99:0,108,1620	0/0:33,0:33:99:0,99,1256	0/0:33,0:33:99:0,99,1019	0/0:35,0:35:99:0,99,1171	0/0:37,0:37:99:0,108,1155	0/0:29,0:29:84:0,84,1260	0/0:28,0:28:81:0,81,892	0/0:35,0:35:99:0,99,1295	0/0:34,0:34:99:0,99,1053	0/0:33,0:33:99:0,99,1056	1/1:0,54:54:99:1621,162,0	1/1:0,58:58:99:1787,174,0	0/0:34,0:34:99:0,99,1128	0/0:34,0:34:99:0,99,1121	1/1:0,63:63:99:1840,192,0	0/0:34,0:34:99:0,99,1218	1/1:0,44:44:99:1373,132,0	0/0:33,0:33:99:0,99,1071	0/0:33,0:33:99:0,99,1134	0/0:41,0:41:99:0,103,1359	0/0:28,0:28:72:0,72,1080	fYZ	first described in Felkel et al., 2019
LipY764_contig345	3648	.	T	C	981.82	.	AC=10;AF=0.139;AN=72;DP=392;ExcessHet=0.0000;FS=0.000;InbreedingCoeff=0.9618;MLEAC=9;MLEAF=0.125;MQ=57.97;QD=23.38;SOR=1.005	GT:AD:DP:GQ:PL	0/0:4,0:4:12:0,12,81	./.:1,0:1:.:0,0,0	0/0:14,0:14:42:0,42,384	0/0:15,0:15:45:0,45,403	0/0:9,0:9:27:0,27,257	0/0:7,0:7:21:0,21,195	0/0:9,0:9:27:0,27,239	0/0:6,0:6:18:0,18,136	0/0:15,0:15:45:0,45,439	0/0:9,0:9:27:0,27,235	0/0:17,0:17:51:0,51,402	0/0:7,0:7:21:0,21,193	0/0:13,0:13:39:0,39,347	0/0:20,0:20:60:0,60,537	1/1:0,11:11:32:258,32,0	0/0:12,0:12:36:0,36,317	0/0:16,0:16:48:0,48,490	1/1:0,8:8:24:230,24,0	0/0:7,0:7:21:0,21,183	0/0:13,0:13:39:0,39,335	0/0:12,0:12:36:0,36,357	1/1:0,7:7:21:189,21,0	1/1:0,3:3:9:90,9,0	./.:1,0:1:.:0,0,0	./.:1,0:1:.:0,0,0	0/0:5,0:5:15:0,15,105	0/0:18,0:18:54:0,54,437	1/1:0,13:13:39:350,39,0	0/0:7,0:7:21:0,21,177	0/0:20,0:20:60:0,60,537	0/0:13,0:13:39:0,39,369	0/0:7,0:7:21:0,21,180	0/0:10,0:10:30:0,30,289	0/0:9,0:9:27:0,27,226	0/0:9,0:9:27:0,27,239	0/0:6,0:6:15:0,15,225	0/0:24,0:24:72:0,72,671	0/0:8,0:8:24:0,24,186	0/0:6,0:6:18:0,18,136	fZC	first described in Felkel et al., 2019
LipY764_contig368	7144	.	C	T	10680.58	.	AC=12;AF=0.154;AN=78;BaseQRankSum=-1.089e+00;ClippingRankSum=0.00;DP=1509;ExcessHet=0.0000;FS=0.000;InbreedingCoeff=1.0000;MLEAC=12;MLEAF=0.154;MQ=59.67;MQRankSum=0.00;QD=30.17;ReadPosRankSum=-4.370e-01;SOR=0.438	GT:AD:DP:GQ:PL	0/0:38,0:38:99:0,99,1199	0/0:35,0:35:99:0,99,1373	0/0:33,0:33:99:0,99,1022	0/0:34,0:34:99:0,99,1262	0/0:33,0:33:99:0,99,1014	0/0:34,0:34:99:0,99,1108	0/0:36,0:36:71:0,71,1145	0/0:33,0:33:99:0,99,1053	0/0:34,0:34:99:0,99,1346	1/1:0,53:53:99:1714,158,0	0/0:33,0:33:99:0,99,1165	0/0:33,0:33:99:0,99,1060	0/0:34,0:34:99:0,99,1121	0/0:33,0:33:99:0,99,1032	0/0:33,0:33:99:0,99,1013	0/0:38,0:38:99:0,99,1269	0/0:34,0:34:99:0,99,1141	0/0:34,0:34:99:0,102,1056	0/0:38,0:38:99:0,99,1270	0/0:37,0:37:99:0,99,1418	0/0:33,0:33:99:0,99,1123	0/0:34,0:34:99:0,99,1251	0/0:33,0:33:99:0,99,998	0/0:33,0:33:99:0,99,1066	0/0:32,0:32:90:0,90,1350	1/1:0,42:42:99:1271,124,0	1/1:0,62:62:99:1695,183,0	0/0:40,0:40:99:0,99,1400	0/0:40,0:40:99:0,104,1223	0/0:33,0:33:99:0,99,1090	1/1:0,59:59:99:1791,177,0	1/1:0,74:74:99:2388,221,0	0/0:38,0:38:99:0,101,1144	0/0:34,0:34:99:0,102,1143	0/0:34,0:34:99:0,99,1121	0/0:38,0:38:99:0,99,1195	1/1:1,63:64:99:1981,155,0	0/0:38,0:38:99:0,105,1575	0/0:38,0:38:99:0,99,1022	fZJ	first described in Felkel et al., 2019
LipY764_contig372	1956	.	G	C	923.97	.	AC=4;AF=0.051;AN=78;DP=715;ExcessHet=0.0054;FS=0.000;InbreedingCoeff=0.8723;MLEAC=4;MLEAF=0.051;MQ=60.00;QD=31.86;SOR=1.942	GT:AD:DP:GQ:PL	0/0:8,0:8:24:0,24,268	0/0:13,0:13:39:0,39,402	0/0:29,0:29:71:0,71,964	0/0:12,0:12:0:0,0,289	1/1:0,6:6:18:213,18,0	0/0:20,0:20:45:0,45,675	0/0:12,0:12:36:0,36,435	0/0:17,0:17:42:0,42,630	0/0:30,0:30:84:0,84,1260	0/0:22,0:22:57:0,57,855	0/0:20,0:20:60:0,60,665	0/0:23,0:23:60:0,60,900	0/0:11,0:11:30:0,30,450	0/0:22,0:22:60:0,60,900	0/0:25,0:25:72:0,72,1080	0/0:34,0:34:93:0,93,1395	0/0:20,0:20:51:0,51,765	0/0:16,0:16:39:0,39,585	0/0:34,0:34:99:0,99,1143	0/0:18,0:18:42:0,42,630	1/1:0,23:23:69:793,69,0	0/0:17,0:17:51:0,51,529	0/0:12,0:12:33:0,33,495	0/0:13,0:13:30:0,30,450	0/0:13,0:13:33:0,33,495	0/0:9,0:9:27:0,27,271	0/0:15,0:15:36:0,36,540	0/0:30,0:30:78:0,78,1170	0/0:12,0:12:30:0,30,450	0/0:25,0:25:51:0,51,765	0/0:15,0:15:36:0,36,540	0/0:16,0:16:39:0,39,585	0/0:33,0:33:90:0,90,1350	0/0:16,0:16:48:0,48,482	0/0:15,0:15:42:0,42,630	0/0:21,0:21:44:0,44,668	0/0:22,0:22:60:0,60,614	0/0:7,0:7:21:0,21,249	0/0:9,0:9:21:0,21,315	fZK	first described in Felkel et al., 2019
LipY764_contig6	25497	.	A	G	15807.58	.	AC=12;AF=0.154;AN=78;DP=1680;ExcessHet=0.0000;FS=0.000;InbreedingCoeff=1.0000;MLEAC=12;MLEAF=0.154;MQ=59.91;QD=31.87;SOR=0.777	GT:AD:DP:GQ:PL	0/0:33,0:33:99:0,99,993	0/0:45,0:45:99:0,109,1602	1/1:0,114:114:99:3937,342,0	1/1:0,72:72:99:2371,216,0	0/0:37,0:37:99:0,99,1215	0/0:35,0:35:99:0,99,1219	0/0:33,0:33:99:0,99,1094	0/0:34,0:34:99:0,99,1190	0/0:37,0:37:99:0,102,1317	0/0:35,0:35:99:0,99,1102	0/0:36,0:36:99:0,99,1206	0/0:34,0:34:99:0,99,1257	0/0:35,0:35:99:0,99,1316	0/0:33,0:33:99:0,99,1187	0/0:38,0:38:99:0,100,1305	0/0:33,0:33:99:0,99,1191	0/0:34,0:34:99:0,99,1172	0/0:35,0:35:99:0,99,1218	0/0:40,0:40:99:0,104,1255	0/0:34,0:34:99:0,99,1326	0/0:38,0:38:99:0,99,1284	0/0:33,0:33:99:0,99,1171	0/0:35,0:35:99:0,99,1285	0/0:36,0:36:99:0,102,1530	0/0:35,0:35:99:0,99,1302	0/0:35,0:35:99:0,102,1041	0/0:33,0:33:99:0,99,1083	0/0:34,0:34:99:0,99,1229	1/1:0,72:72:99:2250,215,0	1/1:0,88:88:99:2713,262,0	0/0:35,0:35:99:0,102,1218	0/0:36,0:36:99:0,99,1209	1/1:0,87:87:99:2736,259,0	0/0:34,0:34:99:0,99,1259	1/1:0,63:63:99:1960,188,0	0/0:37,0:37:99:0,99,1299	0/0:36,0:36:99:0,99,1312	0/0:34,0:34:99:0,99,1485	0/0:52,0:52:99:0,103,1459	fZN	first described in Felkel et al., 2019
LipY764_contig393	360	.	C	T	2188.18	.	AC=2;AF=0.026;AN=78;DP=1382;ExcessHet=0.0283;FS=0.000;InbreedingCoeff=1.0000;MLEAC=2;MLEAF=0.026;MQ=60.00;QD=29.98;SOR=1.032	GT:AD:DP:GQ:PL	0/0:39,0:39:99:0,99,1260	0/0:34,0:34:99:0,99,1154	0/0:33,0:33:99:0,99,1111	0/0:36,0:36:99:0,99,1313	0/0:35,0:35:99:0,105,1052	0/0:33,0:33:99:0,99,1097	0/0:39,0:39:99:0,111,1288	0/0:41,0:41:99:0,105,1515	0/0:39,0:39:99:0,99,1317	0/0:34,0:34:99:0,102,1119	0/0:35,0:35:99:0,99,1195	0/0:33,0:33:99:0,99,1020	0/0:33,0:33:99:0,99,1040	0/0:33,0:33:99:0,99,1104	0/0:33,0:33:99:0,99,1229	0/0:33,0:33:99:0,99,1146	0/0:36,0:36:99:0,99,1153	0/0:39,0:39:99:0,99,1266	0/0:34,0:34:99:0,99,1237	0/0:34,0:34:99:0,99,1159	0/0:33,0:33:99:0,99,1135	0/0:34,0:34:99:0,99,1145	0/0:35,0:35:99:0,99,1112	0/0:36,0:36:99:0,99,1485	0/0:33,0:33:99:0,99,1073	0/0:33,0:33:99:0,99,966	0/0:33,0:33:99:0,99,1069	0/0:33,0:33:99:0,99,1177	0/0:33,0:33:99:0,99,1106	0/0:33,0:33:99:0,99,1101	0/0:33,0:33:99:0,99,1166	0/0:33,0:33:99:0,99,1075	0/0:33,0:33:99:0,99,1200	0/0:33,0:33:99:0,99,1097	0/0:36,0:36:99:0,103,1180	0/0:33,0:33:99:0,99,1072	0/0:33,0:33:99:0,99,1161	1/1:0,73:73:99:2246,219,0	0/0:33,0:33:99:0,99,1071	fZP	first described in Felkel et al., 2019
LipY764_contig396	2202	.	T	G	9515.58	.	AC=12;AF=0.154;AN=78;DP=1576;ExcessHet=0.0000;FS=0.000;InbreedingCoeff=1.0000;MLEAC=12;MLEAF=0.154;MQ=60.00;QD=33.16;SOR=0.772	GT:AD:DP:GQ:PL	0/0:40,0:40:99:0,109,1418	0/0:36,0:36:99:0,100,1194	1/1:0,81:81:99:2797,243,0	1/1:0,32:32:96:1053,96,0	0/0:26,0:26:72:0,72,1080	0/0:41,0:41:99:0,104,1302	0/0:36,0:36:99:0,99,1136	0/0:34,0:34:99:0,99,1287	0/0:38,0:38:99:0,102,1342	0/0:34,0:34:99:0,99,1160	0/0:39,0:39:99:0,114,1710	0/0:38,0:38:99:0,101,1184	0/0:36,0:36:99:0,99,1209	0/0:34,0:34:90:0,90,1350	0/0:43,0:43:99:0,110,1710	0/0:46,0:46:99:0,100,1466	0/0:41,0:41:99:0,102,1530	0/0:48,0:48:99:0,100,1497	0/0:51,0:51:99:0,109,1707	0/0:42,0:42:99:0,99,1485	0/0:38,0:38:99:0,99,1423	0/0:46,0:46:99:0,102,1488	0/0:35,0:35:99:0,99,1037	0/0:47,0:47:99:0,112,1489	0/0:36,0:36:99:0,99,1228	0/0:34,0:34:99:0,99,1485	0/0:37,0:37:99:0,100,1234	0/0:40,0:40:99:0,99,1485	1/1:0,37:37:99:1206,111,0	1/1:0,41:41:99:1420,123,0	0/0:42,0:42:99:0,104,1424	0/0:45,0:45:99:0,102,1663	1/1:0,52:52:99:1710,156,0	0/0:38,0:38:99:0,102,1245	1/1:0,44:44:99:1489,132,0	0/0:35,0:35:93:0,93,1395	0/0:42,0:42:99:0,101,1424	0/0:35,0:35:99:0,99,1218	0/0:36,0:36:99:0,99,1255	fZQ	first described in Felkel et al., 2019
LipY764_contig435	993	.	G	A	1531.42	.	AC=4;AF=0.051;AN=78;DP=990;ExcessHet=0.0011;FS=0.000;InbreedingCoeff=0.9985;MLEAC=4;MLEAF=0.051;MQ=60.00;QD=30.63;SOR=1.656	GT:AD:DP:GQ:PL	0/0:20,0:20:57:0,57,855	0/0:21,0:21:60:0,60,740	0/0:35,0:35:99:0,99,1485	0/0:20,0:20:54:0,54,810	1/1:0,24:24:72:726,72,0	0/0:36,0:36:96:0,96,1440	0/0:13,0:13:39:0,39,396	0/0:12,0:12:36:0,36,399	0/0:21,0:21:60:0,60,900	0/0:17,0:17:51:0,51,593	0/0:24,0:24:72:0,72,723	0/0:24,0:24:72:0,72,818	0/0:16,0:16:42:0,42,630	0/0:33,0:33:99:0,99,1044	0/0:30,0:30:90:0,90,862	0/0:40,0:40:99:0,102,1501	0/0:28,0:28:75:0,75,1125	0/0:36,0:36:99:0,99,1332	0/0:30,0:30:90:0,90,880	0/0:32,0:32:90:0,90,1350	1/1:0,26:26:78:890,78,0	0/0:29,0:29:81:0,81,1215	0/0:22,0:22:25:0,25,585	0/0:10,0:10:30:0,30,296	0/0:12,0:12:30:0,30,450	0/0:14,0:14:42:0,42,433	0/0:36,0:36:99:0,99,1485	0/0:35,0:35:90:0,90,1350	0/0:19,0:19:54:0,54,810	0/0:34,0:34:93:0,93,1395	0/0:32,0:32:81:0,81,1215	0/0:28,0:28:72:0,72,1080	0/0:39,0:39:99:0,105,1345	0/0:15,0:15:39:0,39,585	0/0:31,0:31:81:0,81,1215	0/0:24,0:24:72:0,72,693	0/0:28,0:28:81:0,81,913	0/0:28,0:28:81:0,81,1215	0/0:16,0:16:48:0,48,480	fZW	first described in Felkel et al., 2019
LipY764_contig435	2759	.	G	A	1659.42	.	AC=4;AF=0.051;AN=78;DP=1162;ExcessHet=0.0011;FS=0.000;InbreedingCoeff=1.0000;MLEAC=4;MLEAF=0.051;MQ=59.65;QD=25.93;SOR=1.214	GT:AD:DP:GQ:PL	0/0:31,0:31:81:0,81,1215	0/0:28,0:28:75:0,75,1125	0/0:33,0:33:99:0,99,1112	0/0:28,0:28:81:0,81,955	0/0:17,0:17:51:0,51,578	0/0:25,0:25:72:0,72,1080	0/0:14,0:14:42:0,42,494	0/0:32,0:32:93:0,93,1395	0/0:27,0:27:81:0,81,900	0/0:28,0:28:81:0,81,964	0/0:40,0:40:99:0,117,1213	0/0:22,0:22:63:0,63,693	0/0:30,0:30:84:0,84,1260	0/0:31,0:31:90:0,90,1059	0/0:41,0:41:99:0,120,1800	0/0:36,0:36:99:0,100,1182	0/0:33,0:33:99:0,99,1048	0/0:33,0:33:99:0,99,981	0/0:42,0:42:99:0,100,1399	0/0:42,0:42:99:0,113,1375	0/0:28,0:28:84:0,84,846	0/0:38,0:38:99:0,102,1292	0/0:20,0:20:60:0,60,582	0/0:18,0:18:51:0,51,765	0/0:36,0:36:99:0,99,1485	0/0:20,0:20:54:0,54,810	0/0:36,0:36:99:0,99,1163	0/0:26,0:26:63:0,63,945	0/0:20,0:20:60:0,60,587	0/0:33,0:33:99:0,99,1002	1/1:0,45:45:99:1148,131,0	1/1:0,19:19:57:596,57,0	0/0:33,0:33:99:0,99,934	0/0:31,0:31:90:0,90,1350	0/0:36,0:36:99:0,99,1231	0/0:27,0:27:81:0,81,802	0/0:34,0:34:96:0,96,1440	0/0:27,0:27:81:0,81,792	0/0:21,0:21:60:0,60,900	fZX	first described in Felkel et al., 2019
LipY764_contig436	4640	.	T	C	4430.42	.	AC=4;AF=0.051;AN=78;DP=1564;ExcessHet=0.0011;FS=0.000;InbreedingCoeff=1.0000;MLEAC=4;MLEAF=0.051;MQ=59.84;QD=31.20;SOR=0.907	GT:AD:DP:GQ:PL	0/0:38,0:38:99:0,100,1380	0/0:36,0:36:99:0,99,1414	0/0:38,0:38:99:0,99,1458	0/0:38,0:38:99:0,100,1403	0/0:34,0:34:99:0,99,1074	0/0:35,0:35:99:0,99,1189	0/0:39,0:39:99:0,104,1297	0/0:38,0:38:99:0,102,1251	0/0:48,0:48:99:0,110,1705	0/0:45,0:45:99:0,120,1800	0/0:38,0:38:99:0,102,1291	0/0:37,0:37:99:0,102,1454	0/0:35,0:35:99:0,99,1485	0/0:36,0:36:99:0,99,1400	0/0:37,0:37:99:0,99,1485	0/0:40,0:40:99:0,99,1485	0/0:40,0:40:99:0,113,1303	0/0:40,0:40:99:0,103,1265	0/0:37,0:37:99:0,99,1485	0/0:39,0:39:99:0,102,1497	0/0:38,0:38:99:0,99,1485	0/0:44,0:44:99:0,100,1373	0/0:44,0:44:99:0,110,1416	0/0:39,0:39:99:0,105,1367	0/0:35,0:35:99:0,99,1422	0/0:34,0:34:99:0,99,1159	0/0:37,0:37:99:0,103,1230	0/0:48,0:48:99:0,115,1622	0/0:33,0:33:99:0,99,1045	0/0:38,0:38:99:0,99,1125	1/1:0,75:75:99:2431,225,0	1/1:0,67:67:99:2084,200,0	0/0:35,0:35:99:0,99,1148	0/0:40,0:40:99:0,108,1075	0/0:38,0:38:99:0,100,1148	0/0:35,0:35:99:0,99,1222	0/0:39,0:39:99:0,111,1438	0/0:41,0:41:99:0,111,1296	0/0:36,0:36:99:0,99,1485	fZY	first described in Felkel et al., 2019
LipY764_contig24	28814	.	C	A	3490.18	.	AC=2;AF=0.026;AN=78;DP=1426;ExcessHet=0.0283;FS=0.000;InbreedingCoeff=1.0000;MLEAC=2;MLEAF=0.026;MQ=60.00;QD=32.62;SOR=0.789	GT:AD:DP:GQ:PL	0/0:34,0:34:99:0,102,1069	0/0:33,0:33:99:0,99,1089	0/0:33,0:33:99:0,99,1201	0/0:34,0:34:99:0,99,1172	0/0:33,0:33:99:0,99,1006	0/0:34,0:34:99:0,99,1145	0/0:33,0:33:99:0,99,1087	0/0:34,0:34:99:0,99,1093	0/0:36,0:36:99:0,99,1485	0/0:34,0:34:99:0,99,1485	0/0:37,0:37:99:0,102,1374	0/0:33,0:33:99:0,99,1246	0/0:36,0:36:99:0,102,1258	0/0:34,0:34:99:0,99,1154	0/0:33,0:33:99:0,99,1209	0/0:34,0:34:99:0,99,1485	0/0:41,0:41:99:0,102,1530	0/0:34,0:34:99:0,99,1177	0/0:33,0:33:99:0,99,1219	0/0:36,0:36:99:0,99,1485	0/0:33,0:33:99:0,99,1183	0/0:33,0:33:99:0,99,1113	0/0:34,0:34:99:0,99,1485	0/0:37,0:37:99:0,99,1222	0/0:36,0:36:99:0,99,1126	0/0:33,0:33:99:0,99,1075	0/0:34,0:34:99:0,99,1290	0/0:33,0:33:99:0,99,1266	0/0:33,0:33:99:0,99,1131	0/0:34,0:34:99:0,99,1190	0/0:44,0:44:99:0,105,1575	0/0:33,0:33:99:0,99,1239	1/1:0,107:107:99:3548,321,0	0/0:37,0:37:99:0,102,1273	0/0:39,0:39:99:0,105,1575	0/0:36,0:36:99:0,99,1160	0/0:34,0:34:99:0,99,1364	0/0:33,0:33:99:0,99,1145	0/0:34,0:34:99:0,99,1097	qAA	This study
LipY764_contig31	11946	.	A	G	3497.42	.	AC=4;AF=0.051;AN=78;BaseQRankSum=-5.840e-01;ClippingRankSum=0.00;DP=1326;ExcessHet=0.0011;FS=0.000;InbreedingCoeff=1.0000;MLEAC=4;MLEAF=0.051;MQ=60.00;MQRankSum=0.00;QD=32.77;ReadPosRankSum=-5.070e-01;SOR=0.510	GT:AD:DP:GQ:PL	0/0:21,0:21:60:0,60,900	0/0:36,0:36:99:0,105,1348	0/0:34,0:34:99:0,99,1432	0/0:30,0:30:81:0,81,1215	0/0:39,0:39:99:0,111,1665	0/0:33,0:33:93:0,93,1395	0/0:33,0:33:99:0,99,1136	0/0:24,0:24:72:0,72,878	0/0:33,0:33:99:0,99,1128	0/0:33,0:33:99:0,99,1178	0/0:36,0:36:99:0,103,1566	0/0:35,0:35:99:0,100,1309	0/0:27,0:27:78:0,78,1170	0/0:39,0:39:99:0,114,1710	1/1:1,59:60:99:2171,140,0	0/0:42,0:42:99:0,102,1530	0/0:34,0:34:99:0,99,1424	1/1:0,39:39:99:1411,117,0	0/0:36,0:36:99:0,99,1346	0/0:35,0:35:99:0,99,1259	0/0:34,0:34:99:0,99,1485	0/0:37,0:37:99:0,99,1181	0/0:35,0:35:99:0,102,1530	0/0:32,0:32:90:0,90,1350	0/0:30,0:30:90:0,90,1072	0/0:17,0:17:45:0,45,675	0/0:38,0:38:99:0,105,1575	0/0:36,0:36:99:0,99,1485	0/0:35,0:35:99:0,99,1237	0/0:28,0:28:81:0,81,1215	0/0:39,0:39:99:0,99,1485	0/0:37,0:37:99:0,102,1530	0/0:31,0:31:90:0,90,1082	0/0:34,0:34:99:0,99,1403	0/0:29,0:29:84:0,84,1260	0/0:30,0:30:90:0,90,1019	0/0:37,0:37:99:0,99,1485	0/0:34,0:34:99:0,99,1244	0/0:34,0:34:70:0,70,1169	qBF	This study
LipY764_contig39	12593	.	C	T	1510.18	.	AC=2;AF=0.026;AN=78;DP=1392;ExcessHet=0.0283;FS=0.000;InbreedingCoeff=1.0000;MLEAC=2;MLEAF=0.026;MQ=60.00;QD=30.20;SOR=1.157	GT:AD:DP:GQ:PL	0/0:35,0:35:99:0,99,1245	0/0:33,0:33:99:0,99,1037	0/0:34,0:34:99:0,99,1147	0/0:36,0:36:99:0,99,1267	0/0:44,0:44:99:0,111,1665	0/0:43,0:43:99:0,114,1543	0/0:34,0:34:99:0,99,1267	0/0:34,0:34:99:0,99,1135	0/0:34,0:34:99:0,102,1163	0/0:34,0:34:99:0,99,1300	0/0:37,0:37:99:0,99,1354	0/0:33,0:33:99:0,99,1143	0/0:38,0:38:99:0,114,1241	0/0:38,0:38:99:0,105,1335	0/0:33,0:33:99:0,99,1155	0/0:34,0:34:99:0,101,1096	0/0:35,0:35:99:0,99,1485	0/0:34,0:34:99:0,102,1088	0/0:34,0:34:99:0,99,1180	0/0:35,0:35:99:0,99,1250	0/0:34,0:34:99:0,102,1153	0/0:33,0:33:99:0,99,1111	0/0:35,0:35:99:0,99,1485	0/0:33,0:33:99:0,99,983	0/0:35,0:35:99:0,99,1192	0/0:33,0:33:99:0,99,1056	0/0:40,0:40:99:0,99,1241	0/0:40,0:40:99:0,108,1453	0/0:33,0:33:99:0,99,1113	0/0:35,0:35:99:0,99,1124	0/0:34,0:34:99:0,99,1176	0/0:36,0:36:99:0,108,1190	0/0:33,0:33:99:0,99,1113	0/0:33,0:33:99:0,99,1046	0/0:33,0:33:99:0,99,1157	1/1:0,50:50:99:1568,150,0	0/0:33,0:33:99:0,99,1112	0/0:36,0:36:99:0,99,1400	0/0:41,0:41:99:0,99,1382	qBI	This study
LipY764_contig40	19069	.	C	A	155.14	.	AC=2;AF=0.026;AN=78;DP=277;ExcessHet=0.0283;FS=0.000;InbreedingCoeff=0.5506;MLEAC=1;MLEAF=0.013;MQ=60.00;QD=25.86;SOR=1.329	GT:AD:DP:GQ:PL	0/0:6,0:6:15:0,15,225	0/0:1,0:1:3:0,3,37	0/0:9,0:9:27:0,27,315	0/0:5,0:5:15:0,15,196	0/0:4,0:4:12:0,12,137	0/0:7,0:7:21:0,21,219	0/0:3,0:3:9:0,9,122	0/0:5,0:5:15:0,15,200	0/0:6,0:6:18:0,18,218	0/0:13,0:13:39:0,39,450	0/0:10,0:10:30:0,30,373	0/0:9,0:9:27:0,27,322	0/0:11,0:11:30:0,30,450	0/0:4,0:4:12:0,12,137	0/0:13,0:13:39:0,39,514	0/0:9,0:9:27:0,27,345	0/0:9,0:9:21:0,21,315	0/0:8,0:8:21:0,21,315	0/0:7,0:7:21:0,21,281	0/0:11,0:11:7:0,7,355	0/0:13,0:13:39:0,39,518	0/0:10,0:10:30:0,30,351	0/0:7,0:7:21:0,21,210	1/1:0,6:6:18:209,18,0	0/0:6,0:6:18:0,18,218	0/0:6,0:6:18:0,18,192	0/0:5,0:5:12:0,12,180	0/0:11,0:11:30:0,30,450	0/0:3,0:3:9:0,9,107	0/0:5,0:5:15:0,15,159	0/0:8,0:8:21:0,21,315	0/0:6,0:6:18:0,18,188	0/0:8,0:8:24:0,24,314	0/0:3,0:3:9:0,9,107	0/0:10,0:10:30:0,30,399	0/0:5,0:5:15:0,15,182	0/0:4,0:4:12:0,12,141	0/0:8,0:8:24:0,24,263	0/0:3,0:3:9:0,9,96	qBJ	This study
LipY764_contig42	24874	.	G	C	12063.26	.	AC=8;AF=0.103;AN=78;DP=1620;ExcessHet=0.0000;FS=0.000;InbreedingCoeff=1.0000;MLEAC=8;MLEAF=0.103;MQ=60.00;QD=32.08;SOR=0.805	GT:AD:DP:GQ:PL	0/0:34,0:34:99:0,101,1032	0/0:34,0:34:99:0,99,1081	0/0:35,0:35:99:0,99,1370	0/0:34,0:34:99:0,99,1382	0/0:36,0:36:99:0,108,1082	0/0:36,0:36:99:0,102,1380	0/0:34,0:34:99:0,99,1163	1/1:0,65:65:99:2093,194,0	0/0:34,0:34:99:0,99,1160	0/0:39,0:39:99:0,99,1227	0/0:33,0:33:99:0,99,1099	1/1:0,99:99:99:3170,297,0	0/0:37,0:37:99:0,105,1377	0/0:34,0:34:99:0,99,1143	0/0:41,0:41:99:0,99,1485	1/1:0,96:96:99:3134,288,0	0/0:33,0:33:99:0,99,1083	0/0:33,0:33:99:0,99,888	1/1:0,116:116:99:3793,347,0	0/0:39,0:39:99:0,99,1485	0/0:35,0:35:99:0,102,1032	0/0:33,0:33:99:0,99,1046	0/0:35,0:35:99:0,105,1118	0/0:37,0:37:99:0,111,1144	0/0:33,0:33:99:0,99,1049	0/0:33,0:33:99:0,99,1050	0/0:35,0:35:99:0,99,1217	0/0:36,0:36:99:0,102,1101	0/0:39,0:39:99:0,110,1258	0/0:33,0:33:99:0,99,1118	0/0:33,0:33:99:0,99,1035	0/0:33,0:33:99:0,99,1091	0/0:41,0:41:99:0,102,1530	0/0:38,0:38:99:0,99,1107	0/0:33,0:33:99:0,99,1016	0/0:35,0:35:99:0,99,1288	0/0:33,0:33:99:0,99,1075	0/0:42,0:42:99:0,120,1800	0/0:41,0:41:99:0,100,1432	qBL	This study
LipY764_contig46	12572	.	C	T	361.28	.	AC=4;AF=0.051;AN=78;DP=356;ExcessHet=0.0011;FS=0.000;InbreedingCoeff=0.7766;MLEAC=3;MLEAF=0.038;MQ=57.87;QD=32.84;SOR=0.859	GT:AD:DP:GQ:PL	0/0:8,0:8:21:0,21,315	0/0:9,0:9:27:0,27,313	0/0:16,0:16:45:0,45,675	0/0:9,0:9:27:0,27,367	0/0:7,0:7:21:0,21,253	0/0:14,0:14:42:0,42,535	0/0:8,0:8:21:0,21,315	0/0:9,0:9:24:0,24,360	0/0:17,0:17:51:0,51,552	0/0:8,0:8:24:0,24,304	0/0:14,0:14:42:0,42,563	0/0:8,0:8:24:0,24,263	0/0:5,0:5:15:0,15,178	0/0:9,0:9:24:0,24,360	0/0:19,0:19:54:0,54,810	0/0:17,0:17:45:0,45,675	0/0:9,0:9:27:0,27,298	0/0:11,0:11:14:0,14,351	0/0:12,0:12:36:0,36,436	0/0:13,0:13:36:0,36,540	0/0:2,0:2:6:0,6,82	0/0:9,0:9:27:0,27,286	0/0:6,0:6:18:0,18,213	0/0:2,0:2:3:0,3,45	0/0:8,0:8:24:0,24,296	1/1:0,3:3:9:122,9,0	1/1:0,8:8:24:315,24,0	0/0:9,0:9:27:0,27,331	0/0:6,0:6:18:0,18,200	0/0:7,0:7:21:0,21,231	0/0:5,0:5:15:0,15,159	0/0:8,0:8:24:0,24,262	0/0:14,0:14:33:0,33,495	0/0:3,0:3:9:0,9,114	0/0:9,0:9:27:0,27,322	0/0:8,0:8:24:0,24,322	0/0:14,0:14:36:0,36,540	0/0:8,0:8:24:0,24,227	0/0:5,0:5:15:0,15,189	qBN	This study
LipY764_contig47	6076	.	C	T	151.61	.	AC=2;AF=0.026;AN=78;DP=610;ExcessHet=0.0283;FS=0.000;InbreedingCoeff=0.8682;MLEAC=1;MLEAF=0.013;MQ=60.00;QD=30.32;SOR=1.981	GT:AD:DP:GQ:PL	0/0:5,0:5:15:0,15,178	0/0:20,0:20:60:0,60,643	0/0:30,0:30:75:0,75,1125	0/0:18,0:18:54:0,54,634	0/0:9,0:9:27:0,27,262	0/0:14,0:14:42:0,42,563	0/0:7,0:7:21:0,21,266	0/0:6,0:6:18:0,18,213	0/0:13,0:13:36:0,36,540	0/0:13,0:13:39:0,39,500	0/0:30,0:30:87:0,87,1305	0/0:19,0:19:16:0,16,609	0/0:14,0:14:36:0,36,540	0/0:24,0:24:72:0,72,828	0/0:24,0:24:60:0,60,900	0/0:22,0:22:60:0,60,781	0/0:13,0:13:39:0,39,476	0/0:20,0:20:60:0,60,749	0/0:18,0:18:48:0,48,720	0/0:29,0:29:81:0,81,1215	0/0:19,0:19:48:0,48,720	0/0:17,0:17:51:0,51,651	0/0:10,0:10:24:0,24,360	0/0:8,0:8:21:0,21,315	0/0:15,0:15:26:0,26,503	0/0:5,0:5:15:0,15,159	0/0:22,0:22:60:0,60,788	0/0:22,0:22:60:0,60,765	0/0:8,0:8:24:0,24,304	0/0:13,0:13:33:0,33,495	0/0:12,0:12:33:0,33,495	0/0:6,0:6:15:0,15,225	0/0:18,0:18:45:0,45,675	0/0:11,0:11:33:0,33,444	0/0:13,0:13:33:0,33,495	0/0:15,0:15:45:0,45,532	0/0:26,0:26:72:0,72,869	0/0:17,0:17:10:0,10,517	1/1:0,5:5:15:204,15,0	qBO	This study
LipY764_contig49	24143	.	T	C	2655.18	.	AC=2;AF=0.026;AN=78;DP=1519;ExcessHet=0.0283;FS=0.000;InbreedingCoeff=1.0000;MLEAC=2;MLEAF=0.026;MQ=60.00;QD=31.99;SOR=0.872	GT:AD:DP:GQ:PL	0/0:35,0:35:99:0,99,1199	0/0:46,0:46:99:0,112,1693	0/0:34,0:34:99:0,102,1083	0/0:33,0:33:99:0,99,1043	0/0:34,0:34:99:0,99,1247	0/0:36,0:36:99:0,99,1281	0/0:35,0:35:99:0,99,1485	0/0:38,0:38:99:0,100,1426	1/1:0,83:83:99:2713,249,0	0/0:40,0:40:99:0,102,1365	0/0:40,0:40:99:0,110,1376	0/0:46,0:46:99:0,106,1565	0/0:37,0:37:99:0,99,1351	0/0:37,0:37:99:0,100,1575	0/0:38,0:38:99:0,99,1212	0/0:39,0:39:99:0,99,1294	0/0:36,0:36:99:0,99,1271	0/0:40,0:40:99:0,104,1261	0/0:37,0:37:99:0,99,1392	0/0:33,0:33:99:0,99,1004	0/0:35,0:35:99:0,99,1229	0/0:45,0:45:99:0,120,1800	0/0:33,0:33:99:0,99,1154	0/0:40,0:40:99:0,102,1530	0/0:40,0:40:99:0,114,1424	0/0:33,0:33:99:0,99,1089	0/0:36,0:36:99:0,99,1309	0/0:36,0:36:99:0,99,1194	0/0:39,0:39:99:0,102,1530	0/0:36,0:36:99:0,99,1300	0/0:42,0:42:99:0,108,1607	0/0:34,0:34:99:0,99,1160	0/0:41,0:41:99:0,106,1326	0/0:37,0:37:99:0,99,1282	0/0:40,0:40:99:0,101,1280	0/0:39,0:39:99:0,101,1136	0/0:44,0:44:99:0,101,1307	0/0:36,0:36:99:0,102,1530	0/0:36,0:36:99:0,99,1246	qBQ	This study
LipY764_contig49	28821	.	A	G	1091.18	.	AC=2;AF=0.026;AN=78;DP=1357;ExcessHet=0.0283;FS=0.000;InbreedingCoeff=1.0000;MLEAC=2;MLEAF=0.026;MQ=60.00;QD=28.72;SOR=0.798	GT:AD:DP:GQ:PL	0/0:26,0:26:72:0,72,1080	0/0:33,0:33:99:0,99,1015	0/0:35,0:35:99:0,105,1096	0/0:36,0:36:99:0,99,1264	0/0:34,0:34:90:0,90,1350	0/0:36,0:36:99:0,99,1190	0/0:38,0:38:99:0,99,1139	0/0:35,0:35:99:0,99,1031	0/0:34,0:34:90:0,90,1350	0/0:42,0:42:99:0,114,1710	0/0:41,0:41:99:0,111,1406	0/0:39,0:39:99:0,107,1264	0/0:29,0:29:68:0,68,878	0/0:33,0:33:99:0,99,1066	0/0:37,0:37:99:0,105,1575	0/0:33,0:33:99:0,99,1147	0/0:33,0:33:99:0,99,1121	0/0:33,0:33:99:0,99,1025	0/0:33,0:33:99:0,99,1110	0/0:33,0:33:99:0,99,1038	0/0:43,0:43:99:0,100,1536	0/0:33,0:33:99:0,99,1021	1/1:0,38:38:99:1149,113,0	0/0:29,0:29:78:0,78,1170	0/0:27,0:27:72:0,72,1080	0/0:32,0:32:93:0,93,1395	0/0:38,0:38:99:0,100,1092	0/0:34,0:34:99:0,102,1073	0/0:36,0:36:99:0,101,1072	0/0:33,0:33:99:0,99,1022	0/0:34,0:34:99:0,99,1393	0/0:33,0:33:99:0,99,1117	0/0:34,0:34:99:0,99,1128	0/0:35,0:35:99:0,99,1090	0/0:38,0:38:99:0,105,1313	0/0:32,0:32:90:0,90,1350	0/0:43,0:43:99:0,114,1504	0/0:33,0:33:99:0,99,1128	0/0:39,0:39:99:0,108,1620	qBR	This study
LipY764_contig52	6435	.	C	CT	4898.37	.	AC=4;AF=0.051;AN=78;DP=1537;ExcessHet=0.0011;FS=0.000;InbreedingCoeff=1.0000;MLEAC=4;MLEAF=0.051;MQ=59.39;QD=33.10;SOR=0.866	GT:AD:DP:GQ:PL	0/0:41,0:41:99:0,107,1230	0/0:41,0:41:99:0,100,1466	0/0:38,0:38:99:0,99,1380	0/0:42,0:42:99:0,105,1494	0/0:38,0:38:99:0,102,1402	0/0:40,0:40:99:0,102,1231	0/0:38,0:38:99:0,111,1665	0/0:35,0:35:99:0,99,1069	0/0:42,0:42:99:0,105,1575	0/0:34,0:34:99:0,99,1146	0/0:40,0:40:99:0,102,1352	0/0:38,0:38:99:0,100,1354	0/0:39,0:39:99:0,99,1308	0/0:37,0:37:99:0,106,1275	1/1:0,82:82:99:2746,249,0	0/0:40,0:40:99:0,104,1317	0/0:35,0:35:99:0,100,1356	1/1:0,66:66:99:2246,201,0	0/0:40,0:40:99:0,99,1318	0/0:36,0:36:99:0,99,1485	0/0:37,0:37:99:0,105,1575	0/0:39,0:39:99:0,99,1485	0/0:35,0:35:99:0,99,1485	0/0:33,0:33:99:0,99,1095	0/0:35,0:35:99:0,99,1144	0/0:37,0:37:99:0,99,1169	0/0:39,0:39:99:0,104,1240	0/0:38,0:38:99:0,100,1219	0/0:33,0:33:99:0,99,1059	0/0:36,0:36:99:0,99,1242	0/0:40,0:40:99:0,114,1626	0/0:38,0:38:99:0,99,1322	0/0:33,0:33:99:0,99,1046	0/0:33,0:33:99:0,99,1053	0/0:39,0:39:99:0,108,1620	0/0:38,0:38:99:0,101,1249	0/0:36,0:36:99:0,99,1235	0/0:38,0:38:99:0,102,1530	0/0:34,0:34:99:0,99,1209	qBS	This study
LipY764_contig61	2024	.	T	G	4855.26	.	AC=30;AF=0.395;AN=76;DP=388;ExcessHet=0.0000;FS=0.000;InbreedingCoeff=0.9267;MLEAC=31;MLEAF=0.408;MQ=59.86;QD=29.61;SOR=0.693	GT:AD:DP:GQ:PL	1/1:0,8:8:24:199,24,0	0/0:1,0:1:3:0,3,19	0/0:29,0:29:81:0,81,1215	0/0:8,0:8:24:0,24,189	1/1:0,6:6:18:208,18,0	1/1:0,14:14:41:440,41,0	1/1:0,12:12:36:310,36,0	1/1:0,8:8:24:226,24,0	1/1:0,12:12:36:448,36,0	0/0:9,0:9:24:0,24,360	0/0:17,0:17:51:0,51,571	1/1:0,10:10:30:264,30,0	0/0:6,0:6:18:0,18,222	1/1:0,8:8:24:238,24,0	0/0:19,0:19:57:0,57,522	1/1:0,14:14:42:431,42,0	1/1:0,16:16:47:490,47,0	0/0:22,0:22:63:0,63,945	1/1:0,14:14:42:499,42,0	1/1:0,20:20:60:606,60,0	1/1:0,6:6:18:237,18,0	0/0:9,0:9:24:0,24,360	0/0:4,0:4:12:0,12,87	0/0:8,0:8:24:0,24,230	0/0:8,0:8:21:0,21,315	./.:0,0:0:.:0,0,0	0/0:8,0:8:21:0,21,315	0/0:15,0:15:45:0,45,468	0/0:6,0:6:18:0,18,174	0/0:1,0:1:3:0,3,37	0/0:12,0:12:33:0,33,495	0/0:3,0:3:9:0,9,118	0/0:4,0:4:9:0,9,135	1/1:0,5:5:15:140,15,0	0/0:15,0:15:45:0,45,453	0/0:2,0:2:6:0,6,82	0/0:13,0:13:39:0,39,468	1/1:0,11:11:33:344,33,0	0/0:5,0:5:12:0,12,180	qBV	This study
LipY764_contig68	9050	.	A	T	2508.18	.	AC=2;AF=0.026;AN=78;DP=1458;ExcessHet=0.0283;FS=0.000;InbreedingCoeff=1.0000;MLEAC=2;MLEAF=0.026;MQ=60.00;QD=30.97;SOR=0.876	GT:AD:DP:GQ:PL	0/0:34,0:34:99:0,99,1180	0/0:37,0:37:99:0,101,1198	0/0:33,0:33:99:0,99,1065	0/0:36,0:36:99:0,105,1151	0/0:39,0:39:99:0,99,1284	1/1:0,81:81:99:2566,243,0	0/0:34,0:34:99:0,99,1143	0/0:38,0:38:99:0,99,1287	0/0:37,0:37:99:0,102,1450	0/0:34,0:34:99:0,99,1182	0/0:33,0:33:99:0,99,1024	0/0:38,0:38:99:0,100,1206	0/0:39,0:39:99:0,99,1443	0/0:38,0:38:99:0,102,1530	0/0:33,0:33:99:0,99,1211	0/0:41,0:41:99:0,99,1485	0/0:34,0:34:99:0,99,1220	0/0:33,0:33:99:0,99,1127	0/0:35,0:35:99:0,99,1236	0/0:33,0:33:99:0,99,1113	0/0:33,0:33:99:0,99,1084	0/0:33,0:33:99:0,99,1082	0/0:35,0:35:99:0,99,1196	0/0:33,0:33:99:0,99,1037	0/0:39,0:39:99:0,104,1315	0/0:36,0:36:99:0,99,1213	0/0:41,0:41:99:0,99,1376	0/0:35,0:35:99:0,99,1316	0/0:45,0:45:99:0,99,1429	0/0:33,0:33:99:0,99,1155	0/0:34,0:34:99:0,99,1081	0/0:40,0:40:99:0,99,1330	0/0:40,0:40:99:0,99,1215	0/0:39,0:39:99:0,99,1485	0/0:38,0:38:99:0,99,1485	0/0:33,0:33:99:0,99,1049	0/0:38,0:38:99:0,99,1485	0/0:35,0:35:99:0,99,1485	0/0:38,0:38:99:0,99,1152	qBX	This study
LipY764_contig84	9825	.	A	T	310.31	.	AC=2;AF=0.026;AN=78;DP=517;ExcessHet=0.0833;FS=0.000;InbreedingCoeff=0.6613;MLEAC=2;MLEAF=0.026;MQ=60.00;QD=34.48;SOR=3.056	GT:AD:DP:GQ:PL	0/0:4,0:4:12:0,12,159	0/0:12,0:12:36:0,36,399	0/0:25,0:25:66:0,66,990	0/0:11,0:11:33:0,33,418	0/0:10,0:10:30:0,30,365	0/0:13,0:13:39:0,39,491	0/0:10,0:10:30:0,30,380	0/0:10,0:10:27:0,27,405	0/0:20,0:20:57:0,57,855	1/1:0,9:9:27:367,27,0	0/0:14,0:14:42:0,42,513	0/0:10,0:10:27:0,27,405	0/0:17,0:17:51:0,51,620	0/0:22,0:22:66:0,66,788	0/0:21,0:21:60:0,60,752	0/0:8,0:8:24:0,24,257	0/0:19,0:19:57:0,57,735	0/0:14,0:14:39:0,39,585	0/0:12,0:12:36:0,36,448	0/0:23,0:23:66:0,66,990	0/0:12,0:12:36:0,36,385	0/0:11,0:11:33:0,33,444	0/0:14,0:14:39:0,39,585	0/0:9,0:9:27:0,27,359	0/0:15,0:15:4:0,4,494	0/0:6,0:6:18:0,18,222	0/0:12,0:12:36:0,36,434	0/0:23,0:23:66:0,66,990	0/0:6,0:6:18:0,18,207	0/0:10,0:10:30:0,30,343	0/0:15,0:15:45:0,45,567	0/0:18,0:18:13:0,13,572	0/0:16,0:16:39:0,39,585	0/0:9,0:9:0:0,0,259	0/0:7,0:7:21:0,21,277	0/0:12,0:12:36:0,36,485	0/0:20,0:20:57:0,57,855	0/0:12,0:12:36:0,36,485	0/0:6,0:6:18:0,18,186	qCB	This study
LipY764_contig99	12091	.	A	G	4053.42	.	AC=4;AF=0.051;AN=78;DP=1481;ExcessHet=0.0011;FS=0.000;InbreedingCoeff=1.0000;MLEAC=4;MLEAF=0.051;MQ=60.00;QD=31.92;SOR=0.741	GT:AD:DP:GQ:PL	0/0:37,0:37:99:0,100,1318	0/0:40,0:40:99:0,100,1297	0/0:35,0:35:99:0,99,1252	0/0:38,0:38:99:0,102,1488	0/0:32,0:32:90:0,90,1350	0/0:41,0:41:99:0,100,1459	0/0:37,0:37:99:0,99,1198	0/0:37,0:37:99:0,99,1485	0/0:38,0:38:99:0,99,1256	0/0:33,0:33:99:0,99,1136	0/0:33,0:33:99:0,99,1082	1/1:0,63:63:99:1962,187,0	0/0:45,0:45:99:0,103,1490	0/0:42,0:42:99:0,114,1710	0/0:36,0:36:99:0,99,1485	1/1:0,64:64:99:2176,192,0	0/0:33,0:33:99:0,99,1079	0/0:37,0:37:99:0,99,1198	0/0:35,0:35:99:0,99,1198	0/0:34,0:34:99:0,99,1167	0/0:37,0:37:99:0,99,1262	0/0:38,0:38:99:0,99,1204	0/0:41,0:41:99:0,101,1508	0/0:35,0:35:99:0,99,1230	0/0:36,0:36:99:0,99,1406	0/0:31,0:31:81:0,81,1215	0/0:40,0:40:99:0,99,1485	0/0:37,0:37:99:0,102,1530	0/0:35,0:35:99:0,100,1090	0/0:37,0:37:99:0,99,1212	0/0:33,0:33:99:0,99,1070	0/0:37,0:37:99:0,99,1258	0/0:34,0:34:99:0,99,1110	0/0:38,0:38:99:0,102,1288	0/0:39,0:39:99:0,100,1283	0/0:37,0:37:99:0,99,1213	0/0:38,0:38:99:0,105,1292	0/0:34,0:34:99:0,99,1134	0/0:34,0:34:99:0,99,1073	qCG	This study
LipY764_contig103	12701	.	A	T	1118.18	.	AC=2;AF=0.026;AN=78;DP=1369;ExcessHet=0.0283;FS=0.000;InbreedingCoeff=1.0000;MLEAC=2;MLEAF=0.026;MQ=59.39;QD=29.43;SOR=1.040	GT:AD:DP:GQ:PL	0/0:31,0:31:87:0,87,1305	0/0:34,0:34:99:0,99,1205	0/0:35,0:35:99:0,99,1485	0/0:39,0:39:99:0,102,1321	0/0:30,0:30:90:0,90,993	0/0:35,0:35:99:0,99,1232	0/0:36,0:36:90:0,90,1350	0/0:38,0:38:99:0,108,1620	0/0:35,0:35:99:0,100,1188	0/0:38,0:38:96:0,96,1281	0/0:35,0:35:99:0,99,1364	0/0:37,0:37:99:0,101,1182	0/0:35,0:35:99:0,99,1133	0/0:44,0:44:99:0,115,1570	0/0:34,0:34:99:0,99,1172	0/0:37,0:37:99:0,100,1521	0/0:39,0:39:99:0,99,1485	0/0:43,0:43:99:0,108,1620	0/0:38,0:38:99:0,101,1239	0/0:36,0:36:99:0,99,1485	0/0:35,0:35:99:0,99,1228	0/0:36,0:36:99:0,99,1291	0/0:33,0:33:99:0,99,1071	0/0:25,0:25:69:0,69,1035	1/1:0,38:38:99:1176,112,0	0/0:21,0:21:51:0,51,765	0/0:35,0:35:99:0,99,1120	0/0:35,0:35:99:0,101,1136	0/0:34,0:34:99:0,99,1207	0/0:42,0:42:99:0,120,1800	0/0:33,0:33:99:0,99,983	0/0:35,0:35:99:0,99,1320	0/0:38,0:38:99:0,99,1485	0/0:36,0:36:99:0,99,1167	0/0:36,0:36:99:0,99,1094	0/0:34,0:34:99:0,99,1485	0/0:36,0:36:99:0,99,1146	0/0:36,0:36:99:0,99,1131	0/0:22,0:22:60:0,60,709	qCH	This study
LipY764_contig104	2521	.	G	A	1169.18	.	AC=2;AF=0.026;AN=78;DP=1450;ExcessHet=0.0283;FS=0.000;InbreedingCoeff=1.0000;MLEAC=2;MLEAF=0.026;MQ=60.00;QD=30.77;SOR=1.040	GT:AD:DP:GQ:PL	0/0:39,0:39:99:0,102,1317	0/0:36,0:36:99:0,102,1396	0/0:40,0:40:99:0,99,1480	0/0:42,0:42:99:0,114,1710	0/0:36,0:36:99:0,99,1224	0/0:36,0:36:99:0,99,1485	0/0:39,0:39:99:0,101,1339	0/0:37,0:37:99:0,108,1117	0/0:35,0:35:99:0,99,1211	0/0:34,0:34:99:0,99,1176	0/0:35,0:35:99:0,99,1175	0/0:46,0:46:99:0,112,1537	0/0:36,0:36:99:0,99,1217	0/0:37,0:37:99:0,100,1313	0/0:34,0:34:99:0,99,1218	0/0:35,0:35:99:0,99,1463	0/0:34,0:34:99:0,99,1240	0/0:37,0:37:99:0,102,1285	0/0:33,0:33:99:0,99,1005	0/0:37,0:37:99:0,102,1181	0/0:33,0:33:99:0,99,1115	0/0:34,0:34:99:0,99,1094	0/0:43,0:43:99:0,110,1544	0/0:39,0:39:99:0,99,1268	0/0:37,0:37:99:0,100,1288	0/0:35,0:35:99:0,104,1124	0/0:34,0:34:99:0,99,1182	0/0:35,0:35:99:0,99,1372	0/0:34,0:34:99:0,99,1050	0/0:47,0:47:99:0,100,1523	0/0:33,0:33:99:0,99,982	0/0:38,0:38:99:0,105,1575	0/0:40,0:40:99:0,111,1314	0/0:44,0:44:99:0,115,1585	0/0:40,0:40:99:0,101,1237	1/1:0,38:38:99:1227,114,0	0/0:33,0:33:99:0,99,1116	0/0:33,0:33:99:0,99,1115	0/0:42,0:42:99:0,113,1347	qCI	This study
LipY764_contig109	5178	.	A	G	1616.18	.	AC=2;AF=0.026;AN=78;DP=1484;ExcessHet=0.0283;FS=0.000;InbreedingCoeff=1.0000;MLEAC=2;MLEAF=0.026;MQ=60.00;QD=31.69;SOR=0.900	GT:AD:DP:GQ:PL	0/0:36,0:36:99:0,99,1176	0/0:38,0:38:99:0,105,1267	0/0:37,0:37:99:0,99,1359	0/0:39,0:39:99:0,104,1355	0/0:35,0:35:99:0,99,1044	0/0:41,0:41:99:0,105,1522	0/0:35,0:35:99:0,99,1167	0/0:40,0:40:99:0,99,1485	1/1:0,51:51:99:1674,153,0	0/0:38,0:38:99:0,99,1392	0/0:39,0:39:99:0,99,1199	0/0:35,0:35:99:0,99,1233	0/0:39,0:39:99:0,102,1340	0/0:36,0:36:99:0,101,1138	0/0:40,0:40:99:0,99,1485	0/0:53,0:53:99:0,99,1675	0/0:38,0:38:99:0,99,1253	0/0:34,0:34:99:0,99,1422	0/0:34,0:34:99:0,99,951	0/0:40,0:40:99:0,99,1485	0/0:40,0:40:99:0,102,1530	0/0:38,0:38:99:0,102,1530	0/0:38,0:38:99:0,102,1387	0/0:36,0:36:99:0,105,1107	0/0:38,0:38:99:0,105,1296	0/0:39,0:39:99:0,108,1151	0/0:36,0:36:99:0,99,1378	0/0:33,0:33:99:0,99,1196	0/0:38,0:38:99:0,99,1475	0/0:36,0:36:99:0,99,1331	0/0:40,0:40:99:0,99,1352	0/0:37,0:37:99:0,102,1530	0/0:36,0:36:99:0,99,1157	0/0:34,0:34:99:0,99,1485	0/0:38,0:38:99:0,100,1277	0/0:38,0:38:99:0,107,1341	0/0:36,0:36:99:0,99,1485	0/0:40,0:40:99:0,101,1268	0/0:35,0:35:99:0,99,1485	qCJ	This study
LipY764_contig112	2516	.	T	A	1906.18	.	AC=2;AF=0.026;AN=78;DP=1472;ExcessHet=0.0283;FS=0.000;InbreedingCoeff=1.0000;MLEAC=2;MLEAF=0.026;MQ=60.00;QD=31.25;SOR=0.941	GT:AD:DP:GQ:PL	0/0:38,0:38:99:0,108,1247	0/0:33,0:33:99:0,99,1020	0/0:37,0:37:99:0,105,1575	0/0:36,0:36:99:0,99,1436	0/0:40,0:40:99:0,104,1242	1/1:0,61:61:99:1964,182,0	0/0:37,0:37:99:0,99,1485	0/0:38,0:38:99:0,99,1260	0/0:36,0:36:99:0,99,1061	0/0:33,0:33:99:0,99,1072	0/0:50,0:50:99:0,104,1532	0/0:36,0:36:99:0,99,1485	0/0:35,0:35:99:0,99,1205	0/0:41,0:41:99:0,99,1334	0/0:33,0:33:99:0,99,970	0/0:40,0:40:99:0,105,1575	0/0:33,0:33:99:0,99,1068	0/0:41,0:41:99:0,102,1530	0/0:45,0:45:99:0,118,1585	0/0:39,0:39:99:0,99,1234	0/0:37,0:37:99:0,99,1485	0/0:38,0:38:99:0,104,1481	0/0:34,0:34:99:0,99,1193	0/0:36,0:36:67:0,67,1077	0/0:35,0:35:99:0,99,1195	0/0:36,0:36:99:0,99,1338	0/0:33,0:33:99:0,99,968	0/0:35,0:35:99:0,99,1485	0/0:33,0:33:99:0,99,1104	0/0:34,0:34:99:0,99,1322	0/0:38,0:38:99:0,108,1620	0/0:35,0:35:99:0,99,1267	0/0:42,0:42:99:0,114,1498	0/0:35,0:35:99:0,99,1246	0/0:36,0:36:99:0,99,1232	0/0:38,0:38:99:0,99,1485	0/0:44,0:44:99:0,102,1530	0/0:37,0:37:99:0,99,1305	0/0:34,0:34:99:0,99,1058	qCK	This study
LipY764_contig113	14762	.	C	A	1503.18	.	AC=2;AF=0.026;AN=78;DP=1172;ExcessHet=0.0283;FS=0.000;InbreedingCoeff=0.9998;MLEAC=2;MLEAF=0.026;MQ=60.00;QD=33.40;SOR=1.038	GT:AD:DP:GQ:PL	0/0:21,0:21:54:0,54,810	0/0:32,0:32:77:0,77,1049	0/0:35,0:35:99:0,99,1485	0/0:33,0:33:84:0,84,1260	0/0:16,0:16:45:0,45,675	0/0:28,0:28:75:0,75,1074	0/0:26,0:26:72:0,72,1080	0/0:22,0:22:54:0,54,810	0/0:23,0:23:60:0,60,866	0/0:38,0:38:90:0,90,1350	0/0:33,0:33:90:0,90,1350	0/0:29,0:29:81:0,81,1215	0/0:25,0:25:72:0,72,1080	0/0:33,0:33:99:0,99,1195	0/0:37,0:37:99:0,99,1485	0/0:37,0:37:70:0,70,1228	0/0:38,0:38:99:0,102,1530	0/0:34,0:34:99:0,99,1109	0/0:35,0:35:99:0,99,1485	1/1:0,45:45:99:1561,135,0	0/0:39,0:39:96:0,96,1440	0/0:35,0:35:99:0,99,1275	0/0:26,0:26:72:0,72,1080	0/0:12,0:12:36:0,36,417	0/0:25,0:25:66:0,66,990	0/0:20,0:20:54:0,54,810	0/0:34,0:34:61:0,61,1038	0/0:41,0:41:99:0,120,1800	0/0:28,0:28:81:0,81,889	0/0:21,0:21:51:0,51,765	0/0:33,0:33:81:0,81,1215	0/0:36,0:36:99:0,99,1485	0/0:33,0:33:99:0,99,1008	0/0:34,0:34:93:0,93,1395	0/0:29,0:29:72:0,72,1080	0/0:21,0:21:60:0,60,696	0/0:36,0:36:99:0,99,1485	0/0:33,0:33:84:0,84,1260	0/0:16,0:16:45:0,45,675	qCL	This study
LipY764_contig114	21662	.	CA	C	8890.21	.	AC=8;AF=0.103;AN=78;DP=1526;ExcessHet=0.0000;FS=0.000;InbreedingCoeff=1.0000;MLEAC=8;MLEAF=0.103;MQ=59.46;QD=33.94;SOR=1.320	GT:AD:DP:GQ:PL	0/0:36,0:36:99:0,99,1142	0/0:37,0:37:99:0,99,1485	0/0:41,0:41:99:0,105,1384	0/0:34,0:34:99:0,99,1237	0/0:37,0:37:99:0,99,1159	0/0:35,0:35:99:0,99,1311	0/0:36,0:36:99:0,99,1112	1/1:0,52:52:99:1856,157,0	0/0:37,0:37:99:0,102,1176	0/0:35,0:35:99:0,99,1286	0/0:35,0:35:99:0,99,1135	1/1:0,43:43:99:1534,129,0	0/0:33,0:33:99:0,99,1115	0/0:33,0:33:99:0,99,1067	0/0:42,0:42:99:0,103,1550	1/1:0,80:80:99:2853,241,0	0/0:33,0:33:99:0,99,1186	0/0:35,0:35:99:0,102,1211	1/1:0,78:78:99:2783,235,0	0/0:38,0:38:99:0,102,1458	0/0:37,0:37:99:0,101,1400	0/0:37,0:37:99:0,99,1335	0/0:40,0:40:99:0,106,1367	0/0:34,0:34:99:0,99,1197	0/0:33,0:33:99:0,99,1165	0/0:39,0:39:99:0,103,1267	0/0:37,0:37:99:0,100,1418	0/0:36,0:36:99:0,99,1345	0/0:38,0:38:99:0,114,1268	0/0:35,0:35:99:0,105,1099	0/0:40,0:40:99:0,105,1542	0/0:37,0:37:99:0,102,1530	0/0:35,0:35:99:0,99,1376	0/0:37,0:37:99:0,99,1485	0/0:39,0:39:99:0,108,1620	0/0:33,0:33:99:0,99,1078	0/0:37,0:37:99:0,99,1297	0/0:34,0:34:99:0,100,1078	0/0:34,0:34:99:0,99,1095	qCM	This study
LipY764_contig121	1756	.	G	GA	744.55	.	AC=2;AF=0.026;AN=78;BaseQRankSum=1.30;ClippingRankSum=0.00;DP=1036;ExcessHet=0.0283;FS=0.000;InbreedingCoeff=0.8865;MLEAC=2;MLEAF=0.026;MQ=60.00;MQRankSum=0.00;QD=22.56;ReadPosRankSum=1.66;SOR=0.804	GT:AD:DP:GQ:PL	0/0:9,0:9:27:0,27,319	0/0:21,0:21:60:0,60,900	0/0:39,0:39:99:0,108,1266	0/0:34,0:34:99:0,99,994	0/0:21,0:21:63:0,63,657	0/0:27,0:27:75:0,75,1125	0/0:21,0:21:57:0,57,855	0/0:22,0:22:7:0,7,654	0/0:31,0:31:90:0,90,1350	0/0:15,0:15:45:0,45,579	0/0:33,0:33:99:0,99,998	0/0:28,0:28:81:0,81,923	0/0:25,0:25:72:0,72,1080	0/0:22,0:22:60:0,60,900	0/0:31,0:31:90:0,90,1350	0/0:42,0:42:99:0,107,1376	1/1:3,30:33:30:811,30,0	0/0:18,0:18:51:0,51,765	0/0:33,0:33:87:0,87,1305	0/0:40,0:40:99:0,102,1530	0/0:33,0:33:99:0,99,1095	0/0:36,0:36:90:0,90,1060	0/0:19,0:19:31:0,31,557	0/0:17,0:17:51:0,51,553	0/0:10,0:10:11:0,11,279	0/0:10,0:10:27:0,27,405	0/0:20,0:20:60:0,60,559	0/0:38,0:38:99:0,99,1485	0/0:23,0:23:28:0,28,640	0/0:30,0:30:90:0,90,930	0/0:33,0:33:99:0,99,966	0/0:30,0:30:53:0,53,999	0/0:36,0:36:89:0,89,971	0/0:21,0:21:63:0,63,672	0/0:30,0:30:49:0,49,841	0/0:22,0:22:60:0,60,900	0/0:35,0:35:99:0,99,1111	0/0:34,0:34:96:0,96,1440	0/0:14,0:14:42:0,42,404	qCN	This study
LipY764_contig150	3341	.	G	T	1867.18	.	AC=2;AF=0.026;AN=78;DP=1462;ExcessHet=0.0283;FS=0.000;InbreedingCoeff=1.0000;MLEAC=2;MLEAF=0.026;MQ=60.00;QD=31.12;SOR=0.906	GT:AD:DP:GQ:PL	0/0:40,0:40:99:0,105,1426	0/0:36,0:36:99:0,99,1245	0/0:36,0:36:99:0,99,1277	0/0:36,0:36:99:0,102,1530	0/0:35,0:35:99:0,99,1195	0/0:35,0:35:99:0,100,1408	0/0:38,0:38:99:0,102,1375	0/0:34,0:34:99:0,99,1165	0/0:34,0:34:99:0,102,1165	0/0:40,0:40:99:0,99,1394	0/0:34,0:34:99:0,99,1131	0/0:34,0:34:99:0,99,1223	0/0:38,0:38:99:0,99,1485	0/0:40,0:40:99:0,108,1388	0/0:35,0:35:99:0,102,1407	0/0:40,0:40:99:0,99,1485	0/0:35,0:35:99:0,99,1094	0/0:33,0:33:99:0,99,1169	0/0:34,0:34:99:0,99,1485	0/0:39,0:39:99:0,99,1454	0/0:39,0:39:99:0,99,1485	0/0:37,0:37:99:0,99,1485	0/0:34,0:34:99:0,99,1094	0/0:41,0:41:99:0,101,1335	0/0:37,0:37:99:0,99,1335	0/0:34,0:34:99:0,99,1068	0/0:35,0:35:99:0,99,1485	0/0:37,0:37:99:0,99,1356	0/0:41,0:41:99:0,102,1337	0/0:34,0:34:99:0,99,1485	0/0:34,0:34:99:0,99,1485	0/0:40,0:40:99:0,101,1530	0/0:36,0:36:99:0,102,1304	0/0:42,0:42:99:0,99,1465	0/0:38,0:38:99:0,99,1449	1/1:0,60:60:99:1925,180,0	0/0:41,0:41:99:0,102,1530	0/0:42,0:42:99:0,105,1514	0/0:34,0:34:99:0,102,987	qCQ	This study
LipY764_contig150	7158	.	T	C	343.23	.	AC=2;AF=0.026;AN=78;DP=820;ExcessHet=0.0283;FS=0.000;InbreedingCoeff=0.9911;MLEAC=2;MLEAF=0.026;MQ=60.00;QD=26.40;SOR=1.179	GT:AD:DP:GQ:PL	0/0:25,0:25:72:0,72,773	0/0:13,0:13:39:0,39,377	0/0:34,0:34:99:0,99,1251	0/0:23,0:23:66:0,66,990	0/0:9,0:9:27:0,27,290	0/0:21,0:21:60:0,60,695	0/0:20,0:20:60:0,60,615	0/0:18,0:18:51:0,51,765	0/0:15,0:15:42:0,42,630	0/0:17,0:17:45:0,45,675	0/0:32,0:32:90:0,90,1350	0/0:27,0:27:78:0,78,1170	0/0:14,0:14:42:0,42,435	0/0:13,0:13:39:0,39,446	0/0:35,0:35:99:0,99,1211	0/0:25,0:25:72:0,72,1080	0/0:34,0:34:99:0,99,1485	0/0:14,0:14:39:0,39,585	0/0:34,0:34:99:0,99,1079	0/0:33,0:33:99:0,99,1026	0/0:23,0:23:66:0,66,694	0/0:20,0:20:60:0,60,589	0/0:9,0:9:24:0,24,360	0/0:10,0:10:30:0,30,331	1/1:0,13:13:39:401,39,0	0/0:9,0:9:27:0,27,261	0/0:15,0:15:45:0,45,489	0/0:30,0:30:90:0,90,959	0/0:24,0:24:72:0,72,714	0/0:20,0:20:60:0,60,627	0/0:21,0:21:60:0,60,682	0/0:26,0:26:69:0,69,1035	0/0:27,0:27:81:0,81,809	0/0:20,0:20:60:0,60,561	0/0:27,0:27:78:0,78,1170	0/0:17,0:17:51:0,51,540	0/0:20,0:20:60:0,60,651	0/0:26,0:26:75:0,75,841	0/0:7,0:7:21:0,21,232	qCR	This study
LipY764_contig158	1273	.	G	A	1089.18	.	AC=2;AF=0.026;AN=78;DP=1360;ExcessHet=0.0283;FS=0.000;InbreedingCoeff=1.0000;MLEAC=2;MLEAF=0.026;MQ=60.00;QD=32.03;SOR=2.303	GT:AD:DP:GQ:PL	0/0:33,0:33:99:0,99,1160	0/0:33,0:33:99:0,99,1191	0/0:33,0:33:99:0,99,1213	0/0:34,0:34:99:0,99,1485	0/0:35,0:35:99:0,99,1250	0/0:35,0:35:99:0,99,1281	0/0:33,0:33:99:0,99,1109	0/0:31,0:31:90:0,90,1350	0/0:37,0:37:99:0,99,1384	0/0:35,0:35:99:0,99,1485	0/0:39,0:39:99:0,102,1261	0/0:34,0:34:99:0,102,1148	0/0:35,0:35:99:0,99,1396	0/0:34,0:34:99:0,99,1485	0/0:33,0:33:99:0,99,1219	0/0:38,0:38:99:0,99,1485	0/0:35,0:35:99:0,102,1322	0/0:36,0:36:99:0,102,1195	0/0:34,0:34:99:0,99,1485	0/0:34,0:34:99:0,99,1162	0/0:34,0:34:99:0,99,1480	0/0:35,0:35:99:0,99,1185	0/0:31,0:31:93:0,93,1083	0/0:37,0:37:99:0,99,1222	0/0:33,0:33:99:0,99,1091	0/0:24,0:24:72:0,72,800	0/0:38,0:38:99:0,99,1367	0/0:34,0:34:99:0,99,1282	0/0:39,0:39:99:0,100,1378	0/0:38,0:38:99:0,99,1322	0/0:40,0:40:99:0,102,1380	0/0:34,0:34:99:0,99,1300	1/1:0,34:34:99:1147,102,0	0/0:34,0:34:99:0,99,990	0/0:35,0:35:99:0,99,1123	0/0:39,0:39:99:0,99,1485	0/0:33,0:33:99:0,99,1141	0/0:39,0:39:99:0,99,1458	0/0:38,0:38:99:0,111,1665	qCS	This study
LipY764_contig158	20638	.	T	A	408.24	.	AC=2;AF=0.026;AN=78;BaseQRankSum=1.72;ClippingRankSum=0.00;DP=1090;ExcessHet=0.0283;FS=0.000;InbreedingCoeff=0.9997;MLEAC=2;MLEAF=0.026;MQ=60.00;MQRankSum=0.00;QD=25.51;ReadPosRankSum=-4.270e-01;SOR=0.275	GT:AD:DP:GQ:PL	0/0:24,0:24:72:0,72,722	0/0:30,0:30:81:0,81,1215	0/0:39,0:39:99:0,105,1252	0/0:28,0:28:81:0,81,840	0/0:16,0:16:36:0,36,540	0/0:21,0:21:63:0,63,619	0/0:20,0:20:60:0,60,627	0/0:23,0:23:60:0,60,900	0/0:31,0:31:83:0,83,1026	0/0:33,0:33:99:0,99,1099	0/0:33,0:33:90:0,90,1350	0/0:34,0:34:99:0,102,1178	0/0:24,0:24:72:0,72,753	0/0:21,0:21:60:0,60,699	0/0:34,0:34:99:0,99,1271	0/0:27,0:27:40:0,40,819	0/0:36,0:36:99:0,99,1271	0/0:28,0:28:78:0,78,1170	0/0:28,0:28:81:0,81,881	0/0:35,0:35:99:0,99,1326	0/0:38,0:38:99:0,99,1216	0/0:34,0:34:99:0,99,1031	0/0:21,0:21:54:0,54,810	0/0:18,0:18:54:0,54,583	0/0:25,0:25:75:0,75,804	0/0:14,0:14:42:0,42,471	0/0:31,0:31:90:0,90,907	0/0:40,0:40:99:0,105,1575	0/0:19,0:19:57:0,57,580	0/0:35,0:35:93:0,93,1395	0/0:36,0:36:99:0,99,1485	0/0:31,0:31:87:0,87,1305	0/0:26,0:26:78:0,78,836	0/0:24,0:24:72:0,72,689	0/0:29,0:29:84:0,84,929	1/1:1,15:16:38:466,38,0	0/0:33,0:33:90:0,90,1350	0/0:33,0:33:99:0,99,1046	0/0:22,0:22:66:0,66,696	qCU	This study
LipY764_contig162	9815	.	G	A	2808.18	.	AC=2;AF=0.026;AN=78;DP=1609;ExcessHet=0.0283;FS=0.000;InbreedingCoeff=1.0000;MLEAC=2;MLEAF=0.026;MQ=60.00;QD=30.52;SOR=0.829	GT:AD:DP:GQ:PL	0/0:37,0:37:99:0,105,1511	0/0:47,0:47:99:0,119,1627	0/0:41,0:41:99:0,105,1575	0/0:41,0:41:99:0,103,1405	0/0:39,0:39:99:0,99,1340	0/0:35,0:35:99:0,99,1485	0/0:39,0:39:99:0,102,1230	0/0:39,0:39:99:0,104,1256	0/0:45,0:45:99:0,106,1401	0/0:51,0:51:99:0,120,1800	0/0:41,0:41:99:0,102,1530	0/0:42,0:42:99:0,100,1358	0/0:39,0:39:99:0,101,1263	0/0:44,0:44:99:0,101,1529	0/0:37,0:37:99:0,105,1535	0/0:38,0:38:99:0,99,1458	0/0:43,0:43:99:0,117,1662	0/0:41,0:41:99:0,105,1562	0/0:34,0:34:99:0,99,1132	0/0:35,0:35:99:0,99,1232	0/0:40,0:40:99:0,99,1485	0/0:40,0:40:99:0,108,1620	0/0:39,0:39:99:0,101,1371	0/0:37,0:37:99:0,105,1251	0/0:38,0:38:99:0,99,1254	0/0:35,0:35:99:0,99,1206	0/0:40,0:40:99:0,100,1208	1/1:0,92:92:99:2866,275,0	0/0:38,0:38:99:0,99,1485	0/0:39,0:39:99:0,99,1485	0/0:38,0:38:99:0,99,1255	0/0:60,0:60:99:0,111,1800	0/0:41,0:41:99:0,100,1506	0/0:39,0:39:99:0,102,1269	0/0:34,0:34:99:0,102,1197	0/0:37,0:37:99:0,105,1323	0/0:37,0:37:99:0,99,1476	0/0:42,0:42:99:0,117,1687	0/0:35,0:35:99:0,99,1250	qCV	This study
LipY764_contig164	20245	.	AC	A	1979.13	.	AC=2;AF=0.026;AN=78;DP=1427;ExcessHet=0.0283;FS=0.000;InbreedingCoeff=1.0000;MLEAC=2;MLEAF=0.026;MQ=60.00;QD=31.93;SOR=0.732	GT:AD:DP:GQ:PL	0/0:34,0:34:99:0,99,1256	0/0:33,0:33:99:0,99,1006	0/0:39,0:39:99:0,99,1370	0/0:36,0:36:99:0,99,1220	0/0:34,0:34:99:0,99,1162	0/0:36,0:36:99:0,99,1485	0/0:39,0:39:99:0,99,1289	0/0:38,0:38:99:0,100,1257	0/0:36,0:36:99:0,99,1302	1/1:0,51:51:99:2046,154,0	0/0:40,0:40:99:0,100,1215	0/0:35,0:35:99:0,99,1328	0/0:37,0:37:99:0,99,1195	0/0:39,0:39:99:0,103,1525	0/0:37,0:37:99:0,99,1313	0/0:33,0:33:99:0,99,1097	0/0:35,0:35:99:0,99,1287	0/0:40,0:40:99:0,100,1366	0/0:37,0:37:99:0,99,1276	0/0:36,0:36:99:0,99,1485	0/0:34,0:34:99:0,99,1342	0/0:33,0:33:99:0,99,1162	0/0:33,0:33:99:0,99,1108	0/0:36,0:36:99:0,99,1485	0/0:36,0:36:99:0,99,1485	0/0:30,0:30:90:0,90,923	0/0:40,0:40:99:0,99,1353	0/0:36,0:36:99:0,102,1530	0/0:36,0:36:99:0,99,1360	0/0:36,0:36:99:0,99,1251	0/0:34,0:34:99:0,102,1109	0/0:35,0:35:99:0,102,1252	0/0:34,0:34:99:0,99,1217	0/0:40,0:40:99:0,100,1406	0/0:36,0:36:99:0,100,1262	0/0:40,0:40:99:0,104,1508	0/0:36,0:36:99:0,99,1190	0/0:38,0:38:99:0,99,1485	0/0:39,0:39:99:0,102,1194	qCW	This study
LipY764_contig165	2791	.	G	C	767.25	.	AC=2;AF=0.026;AN=78;DP=978;ExcessHet=0.0283;FS=0.000;InbreedingCoeff=0.9205;MLEAC=2;MLEAF=0.026;MQ=60.00;QD=34.88;SOR=0.693	GT:AD:DP:GQ:PL	0/0:18,0:18:54:0,54,560	0/0:26,0:26:72:0,72,1080	0/0:35,0:35:99:0,99,1217	0/0:16,0:16:48:0,48,482	0/0:11,0:11:33:0,33,295	0/0:26,0:26:72:0,72,1080	0/0:21,0:21:63:0,63,760	1/1:0,22:22:66:825,66,0	0/0:23,0:23:63:0,63,945	0/0:21,0:21:51:0,51,765	0/0:30,0:30:81:0,81,1215	0/0:29,0:29:81:0,81,1215	0/0:26,0:26:37:0,37,778	0/0:22,0:22:54:0,54,810	0/0:39,0:39:99:0,108,1287	0/0:30,0:30:84:0,84,1260	0/0:28,0:28:81:0,81,1215	0/0:38,0:38:99:0,99,1188	0/0:35,0:35:99:0,102,1208	0/0:38,0:38:99:0,105,1575	0/0:34,0:34:99:0,99,1485	0/0:25,0:25:69:0,69,1035	0/0:14,0:14:39:0,39,585	0/0:14,0:14:39:0,39,585	0/0:28,0:28:81:0,81,977	0/0:19,0:19:7:0,7,429	0/0:22,0:22:63:0,63,719	0/0:42,0:42:99:0,114,1340	0/0:18,0:18:54:0,54,551	0/0:28,0:28:72:0,72,1080	0/0:28,0:28:80:0,80,975	0/0:18,0:18:51:0,51,765	0/0:23,0:23:63:0,63,945	0/0:21,0:21:60:0,60,702	0/0:25,0:25:72:0,72,1080	0/0:25,0:25:72:0,72,1080	0/0:25,0:25:66:0,66,990	0/0:20,0:20:39:0,39,585	0/0:15,0:15:45:0,45,581	qCX	This study
LipY764_contig166	1253	.	G	A	1640.18	.	AC=2;AF=0.026;AN=78;DP=1355;ExcessHet=0.0283;FS=0.000;InbreedingCoeff=1.0000;MLEAC=2;MLEAF=0.026;MQ=60.00;QD=32.16;SOR=0.994	GT:AD:DP:GQ:PL	0/0:31,0:31:90:0,90,1350	0/0:33,0:33:99:0,99,975	0/0:33,0:33:99:0,99,1073	0/0:33,0:33:90:0,90,1350	0/0:27,0:27:81:0,81,940	0/0:36,0:36:99:0,99,1473	0/0:36,0:36:99:0,99,1171	0/0:25,0:25:72:0,72,820	0/0:36,0:36:99:0,99,1332	0/0:38,0:38:99:0,105,1575	0/0:33,0:33:99:0,99,1048	0/0:38,0:38:99:0,99,1324	0/0:31,0:31:81:0,81,1215	0/0:35,0:35:99:0,102,1170	0/0:33,0:33:99:0,99,1001	0/0:33,0:33:99:0,99,1243	0/0:33,0:33:99:0,99,1036	0/0:34,0:34:99:0,99,913	0/0:44,0:44:99:0,100,1493	0/0:38,0:38:99:0,101,1329	0/0:33,0:33:99:0,99,1106	1/1:0,51:51:99:1698,153,0	0/0:37,0:37:99:0,99,1194	0/0:34,0:34:99:0,99,1119	0/0:28,0:28:81:0,81,1215	0/0:33,0:33:99:0,99,1060	0/0:33,0:33:99:0,99,1110	0/0:33,0:33:99:0,99,1117	0/0:36,0:36:99:0,99,1129	0/0:34,0:34:99:0,99,1153	0/0:36,0:36:99:0,99,1330	0/0:34,0:34:99:0,99,1271	0/0:34,0:34:99:0,99,1106	0/0:31,0:31:87:0,87,1305	0/0:37,0:37:99:0,104,1172	0/0:35,0:35:99:0,102,1049	0/0:36,0:36:99:0,101,1223	0/0:44,0:44:99:0,110,1455	0/0:36,0:36:99:0,102,1530	qCY	This study
LipY764_contig268	7015	.	C	T	2106.18	.	AC=2;AF=0.026;AN=78;DP=1477;ExcessHet=0.0283;FS=0.000;InbreedingCoeff=1.0000;MLEAC=2;MLEAF=0.026;MQ=60.00;QD=31.44;SOR=0.849	GT:AD:DP:GQ:PL	0/0:33,0:33:99:0,99,1028	0/0:35,0:35:99:0,99,1143	0/0:34,0:34:99:0,99,1351	0/0:34,0:34:99:0,99,1095	0/0:35,0:35:99:0,99,1485	0/0:44,0:44:99:0,99,1485	0/0:39,0:39:99:0,99,1268	0/0:39,0:39:99:0,107,1331	0/0:34,0:34:99:0,99,1282	0/0:33,0:33:99:0,99,1059	0/0:39,0:39:99:0,99,1253	0/0:34,0:34:99:0,99,1182	0/0:39,0:39:99:0,99,1390	0/0:33,0:33:99:0,99,1077	0/0:42,0:42:99:0,102,1352	0/0:40,0:40:99:0,102,1530	0/0:40,0:40:99:0,102,1302	0/0:35,0:35:99:0,99,1059	0/0:42,0:42:99:0,99,1485	0/0:39,0:39:99:0,99,1485	0/0:39,0:39:99:0,102,1325	0/0:35,0:35:99:0,99,1485	1/1:0,67:67:99:2164,200,0	0/0:36,0:36:99:0,99,1382	0/0:33,0:33:99:0,99,1077	0/0:37,0:37:99:0,99,1233	0/0:35,0:35:99:0,99,1269	0/0:36,0:36:99:0,99,1485	0/0:35,0:35:99:0,99,1176	0/0:37,0:37:99:0,108,1620	0/0:43,0:43:99:0,102,1530	0/0:33,0:33:99:0,99,1100	0/0:41,0:41:99:0,102,1530	0/0:39,0:39:99:0,99,1166	0/0:35,0:35:99:0,99,1485	0/0:44,0:44:99:0,112,1583	0/0:37,0:37:99:0,99,1265	0/0:33,0:33:99:0,99,1166	0/0:39,0:39:99:0,99,1416	qDA	This study
LipY764_contig199	9398	.	G	A	958.19	.	AC=2;AF=0.026;AN=78;DP=739;ExcessHet=0.0283;FS=0.000;InbreedingCoeff=0.9944;MLEAC=2;MLEAF=0.026;MQ=59.32;QD=28.18;SOR=0.693	GT:AD:DP:GQ:PL	0/0:12,0:12:36:0,36,367	0/0:10,0:10:30:0,30,251	0/0:36,0:36:99:0,99,1485	0/0:13,0:13:36:0,36,540	0/0:13,0:13:33:0,33,495	0/0:12,0:12:33:0,33,495	0/0:9,0:9:24:0,24,360	0/0:18,0:18:54:0,54,541	0/0:16,0:16:48:0,48,432	0/0:18,0:18:54:0,54,519	0/0:19,0:19:42:0,42,630	0/0:20,0:20:60:0,60,619	0/0:12,0:12:33:0,33,495	0/0:27,0:27:75:0,75,1125	0/0:20,0:20:60:0,60,642	0/0:25,0:25:72:0,72,1080	0/0:19,0:19:54:0,54,810	0/0:16,0:16:48:0,48,460	0/0:21,0:21:60:0,60,694	0/0:37,0:37:99:0,105,1028	0/0:22,0:22:60:0,60,634	0/0:27,0:27:75:0,75,1125	0/0:15,0:15:26:0,26,456	0/0:16,0:16:48:0,48,406	0/0:24,0:24:69:0,69,1035	0/0:12,0:12:36:0,36,317	0/0:20,0:20:60:0,60,591	1/1:0,34:34:99:1016,102,0	0/0:24,0:24:72:0,72,714	0/0:13,0:13:39:0,39,426	0/0:21,0:21:60:0,60,646	0/0:25,0:25:72:0,72,1080	0/0:19,0:19:54:0,54,810	0/0:16,0:16:48:0,48,409	0/0:17,0:17:48:0,48,720	0/0:17,0:17:48:0,48,720	0/0:15,0:15:45:0,45,419	0/0:19,0:19:54:0,54,810	0/0:10,0:10:30:0,30,267	qDH	This study
LipY764_contig208	2422	.	C	T	1998.18	.	AC=2;AF=0.026;AN=78;DP=1444;ExcessHet=0.0283;FS=0.000;InbreedingCoeff=1.0000;MLEAC=2;MLEAF=0.026;MQ=60.00;QD=31.22;SOR=0.693	GT:AD:DP:GQ:PL	0/0:35,0:35:99:0,99,1066	0/0:38,0:38:99:0,99,1485	0/0:36,0:36:99:0,99,1296	0/0:39,0:39:99:0,100,1360	0/0:36,0:36:99:0,102,1530	0/0:36,0:36:99:0,102,1530	0/0:25,0:25:72:0,72,797	0/0:35,0:35:99:0,99,1138	0/0:37,0:37:99:0,99,1379	0/0:38,0:38:99:0,102,1181	0/0:44,0:44:99:0,120,1800	0/0:40,0:40:99:0,100,1265	0/0:33,0:33:99:0,99,1051	0/0:34,0:34:99:0,99,1121	1/1:0,64:64:99:2056,192,0	0/0:39,0:39:99:0,101,1382	0/0:41,0:41:99:0,117,1755	0/0:42,0:42:99:0,110,1597	0/0:39,0:39:99:0,101,1189	0/0:38,0:38:99:0,105,1393	0/0:34,0:34:99:0,99,1485	0/0:36,0:36:99:0,102,1237	0/0:36,0:36:99:0,99,1130	0/0:39,0:39:99:0,105,1575	0/0:28,0:28:72:0,72,1080	0/0:37,0:37:99:0,99,1138	0/0:35,0:35:99:0,101,1228	0/0:34,0:34:99:0,99,1485	0/0:35,0:35:99:0,99,1018	0/0:35,0:35:99:0,99,1442	0/0:35,0:35:99:0,99,1204	0/0:35,0:35:99:0,99,1075	0/0:33,0:33:99:0,99,1127	0/0:38,0:38:99:0,108,1302	0/0:44,0:44:99:0,100,1418	0/0:37,0:37:99:0,101,1125	0/0:35,0:35:99:0,102,1180	0/0:34,0:34:99:0,99,1064	0/0:35,0:35:87:0,87,1305	qDK	This study
LipY764_contig212	7150	.	C	T	675.18	.	AC=2;AF=0.026;AN=78;DP=993;ExcessHet=0.0283;FS=0.000;InbreedingCoeff=0.9995;MLEAC=2;MLEAF=0.026;MQ=60.00;QD=30.69;SOR=0.874	GT:AD:DP:GQ:PL	0/0:14,0:14:42:0,42,416	0/0:27,0:27:62:0,62,796	0/0:34,0:34:99:0,99,1163	0/0:23,0:23:66:0,66,990	0/0:18,0:18:51:0,51,765	0/0:35,0:35:99:0,102,1236	0/0:22,0:22:57:0,57,855	0/0:16,0:16:48:0,48,616	0/0:29,0:29:81:0,81,1004	0/0:23,0:23:63:0,63,820	1/1:0,22:22:66:733,66,0	0/0:25,0:25:72:0,72,1080	0/0:14,0:14:42:0,42,535	0/0:23,0:23:60:0,60,714	0/0:37,0:37:99:0,100,1366	0/0:24,0:24:72:0,72,834	0/0:36,0:36:99:0,99,1485	0/0:32,0:32:90:0,90,1350	0/0:34,0:34:90:0,90,1350	0/0:29,0:29:75:0,75,1125	0/0:29,0:29:78:0,78,1170	0/0:30,0:30:78:0,78,1170	0/0:20,0:20:57:0,57,855	0/0:18,0:18:51:0,51,765	0/0:25,0:25:72:0,72,1080	0/0:18,0:18:54:0,54,557	0/0:17,0:17:51:0,51,542	0/0:38,0:38:99:0,101,1313	0/0:15,0:15:45:0,45,477	0/0:19,0:19:57:0,57,642	0/0:35,0:35:99:0,99,1130	0/0:37,0:37:99:0,101,1229	0/0:31,0:31:90:0,90,1350	0/0:14,0:14:42:0,42,495	0/0:23,0:23:32:0,32,806	0/0:21,0:21:60:0,60,900	0/0:39,0:39:99:0,102,1530	0/0:29,0:29:72:0,72,1080	0/0:18,0:18:48:0,48,720	qDM	This study
LipY764_contig213	9896	.	G	A	856.18	.	AC=2;AF=0.026;AN=78;DP=1192;ExcessHet=0.0283;FS=0.000;InbreedingCoeff=1.0000;MLEAC=2;MLEAF=0.026;MQ=60.00;QD=30.58;SOR=1.179	GT:AD:DP:GQ:PL	0/0:20,0:20:60:0,60,619	0/0:35,0:35:99:0,99,1144	0/0:43,0:43:99:0,114,1616	0/0:27,0:27:69:0,69,1035	0/0:20,0:20:60:0,60,619	0/0:30,0:30:84:0,84,1260	0/0:24,0:24:72:0,72,750	0/0:21,0:21:60:0,60,779	0/0:23,0:23:60:0,60,900	1/1:0,28:28:83:914,83,0	0/0:36,0:36:99:0,102,1530	0/0:34,0:34:93:0,93,1395	0/0:24,0:24:72:0,72,846	0/0:23,0:23:63:0,63,945	0/0:39,0:39:99:0,101,1243	0/0:36,0:36:99:0,99,1157	0/0:42,0:42:99:0,103,1495	0/0:34,0:34:99:0,99,1485	0/0:30,0:30:81:0,81,1215	0/0:36,0:36:99:0,99,1320	0/0:36,0:36:99:0,99,1177	0/0:36,0:36:99:0,99,1485	0/0:23,0:23:60:0,60,900	0/0:24,0:24:72:0,72,834	0/0:28,0:28:81:0,81,1215	0/0:26,0:26:72:0,72,846	0/0:24,0:24:66:0,66,990	0/0:37,0:37:99:0,104,1055	0/0:29,0:29:68:0,68,850	0/0:37,0:37:99:0,101,1238	0/0:40,0:40:99:0,107,1258	0/0:37,0:37:99:0,99,1328	0/0:34,0:34:99:0,99,1152	0/0:33,0:33:99:0,99,1044	0/0:36,0:36:99:0,99,1189	0/0:29,0:29:81:0,81,1215	0/0:33,0:33:90:0,90,1350	0/0:23,0:23:60:0,60,900	0/0:22,0:22:60:0,60,742	qDN	This study
LipY764_contig229	14454	.	G	T	750.18	.	AC=2;AF=0.026;AN=78;DP=1330;ExcessHet=0.0283;FS=0.000;InbreedingCoeff=1.0000;MLEAC=2;MLEAF=0.026;MQ=60.00;QD=30.01;SOR=0.941	GT:AD:DP:GQ:PL	0/0:28,0:28:81:0,81,1215	0/0:35,0:35:99:0,99,1061	0/0:39,0:39:99:0,101,1266	0/0:28,0:28:81:0,81,938	0/0:20,0:20:60:0,60,657	0/0:34,0:34:99:0,99,1468	0/0:28,0:28:81:0,81,1215	0/0:20,0:20:51:0,51,765	0/0:41,0:41:99:0,110,1358	0/0:29,0:29:81:0,81,1083	0/0:41,0:41:99:0,117,1755	0/0:40,0:40:99:0,106,1561	0/0:34,0:34:96:0,96,1440	0/0:34,0:34:99:0,99,1071	0/0:34,0:34:99:0,99,1173	0/0:38,0:38:99:0,102,1349	0/0:38,0:38:99:0,102,1530	0/0:37,0:37:99:0,99,1265	0/0:38,0:38:99:0,99,1422	0/0:39,0:39:99:0,99,1309	0/0:37,0:37:99:0,99,1485	0/0:40,0:40:99:0,102,1336	0/0:34,0:34:99:0,102,1090	0/0:25,0:25:72:0,72,1080	1/1:0,25:25:75:808,75,0	0/0:33,0:33:99:0,99,1117	0/0:38,0:38:99:0,99,1143	0/0:36,0:36:99:0,99,1291	0/0:38,0:38:99:0,101,1178	0/0:35,0:35:99:0,99,1137	0/0:37,0:37:99:0,99,1485	0/0:37,0:37:99:0,100,1098	0/0:38,0:38:99:0,102,1270	0/0:34,0:34:99:0,99,1226	0/0:30,0:30:90:0,90,859	0/0:31,0:31:90:0,90,969	0/0:34,0:34:99:0,99,1166	0/0:36,0:36:99:0,99,1485	0/0:37,0:37:99:0,99,1101	qDR	This study
LipY764_contig252	3211	.	G	C	493.19	.	AC=2;AF=0.026;AN=78;DP=767;ExcessHet=0.0283;FS=0.000;InbreedingCoeff=0.9965;MLEAC=2;MLEAF=0.026;MQ=60.00;QD=27.40;SOR=1.863	GT:AD:DP:GQ:PL	0/0:27,0:27:81:0,81,876	0/0:20,0:20:60:0,60,639	0/0:21,0:21:60:0,60,900	0/0:20,0:20:60:0,60,639	0/0:11,0:11:33:0,33,348	0/0:15,0:15:45:0,45,473	0/0:14,0:14:42:0,42,516	0/0:15,0:15:45:0,45,481	0/0:19,0:19:54:0,54,810	1/1:0,18:18:53:551,53,0	0/0:14,0:14:42:0,42,452	0/0:19,0:19:57:0,57,584	0/0:16,0:16:48:0,48,498	0/0:16,0:16:48:0,48,504	0/0:28,0:28:81:0,81,873	0/0:30,0:30:90:0,90,959	0/0:21,0:21:63:0,63,762	0/0:21,0:21:60:0,60,900	0/0:27,0:27:81:0,81,944	0/0:25,0:25:72:0,72,1080	0/0:34,0:34:99:0,99,1155	0/0:24,0:24:72:0,72,703	0/0:11,0:11:33:0,33,356	0/0:11,0:11:30:0,30,450	0/0:11,0:11:33:0,33,343	0/0:18,0:18:54:0,54,537	0/0:28,0:28:84:0,84,809	0/0:17,0:17:51:0,51,544	0/0:13,0:13:39:0,39,404	0/0:22,0:22:66:0,66,676	0/0:24,0:24:72:0,72,812	0/0:20,0:20:60:0,60,657	0/0:27,0:27:81:0,81,914	0/0:25,0:25:75:0,75,804	0/0:21,0:21:63:0,63,669	0/0:8,0:8:24:0,24,318	0/0:20,0:20:60:0,60,642	0/0:20,0:20:60:0,60,651	0/0:16,0:16:48:0,48,464	qDW	This study
LipY764_contig254	3775	.	C	G	2698.18	.	AC=2;AF=0.026;AN=78;DP=1486;ExcessHet=0.0283;FS=0.000;InbreedingCoeff=1.0000;MLEAC=2;MLEAF=0.026;MQ=60.00;QD=30.32;SOR=0.761	GT:AD:DP:GQ:PL	0/0:34,0:34:99:0,99,996	0/0:34,0:34:99:0,99,1089	0/0:35,0:35:99:0,102,1116	0/0:37,0:37:99:0,99,1446	0/0:38,0:38:99:0,102,1361	0/0:36,0:36:99:0,99,1391	0/0:33,0:33:99:0,99,1098	0/0:33,0:33:90:0,90,1350	0/0:35,0:35:99:0,99,1266	0/0:36,0:36:99:0,99,1235	0/0:36,0:36:99:0,102,1188	0/0:35,0:35:99:0,99,1148	0/0:35,0:35:99:0,99,1485	0/0:39,0:39:99:0,104,1303	0/0:43,0:43:99:0,120,1800	0/0:38,0:38:99:0,99,1485	0/0:38,0:38:99:0,102,1115	0/0:44,0:44:99:0,120,1800	0/0:40,0:40:99:0,117,1312	0/0:42,0:42:99:0,99,1485	0/0:39,0:39:99:0,102,1313	0/0:36,0:36:99:0,99,1295	0/0:42,0:42:99:0,114,1511	0/0:34,0:34:99:0,99,1100	0/0:34,0:34:99:0,99,1111	0/0:34,0:34:99:0,99,975	0/0:38,0:38:99:0,99,1362	1/1:0,89:89:99:2756,266,0	0/0:35,0:35:99:0,99,1140	0/0:33,0:33:99:0,99,1053	0/0:37,0:37:99:0,99,1181	0/0:34,0:34:99:0,99,1184	0/0:36,0:36:99:0,101,1148	0/0:33,0:33:99:0,99,1143	0/0:36,0:36:99:0,99,1077	0/0:35,0:35:99:0,99,1134	0/0:46,0:46:99:0,118,1694	0/0:36,0:36:99:0,99,1269	0/0:38,0:38:99:0,99,1485	qDX	This study
LipY764_contig263	10483	.	GC	G	3387.13	.	AC=2;AF=0.026;AN=78;DP=1462;ExcessHet=0.0283;FS=0.000;InbreedingCoeff=1.0000;MLEAC=2;MLEAF=0.026;MQ=60.00;QD=30.59;SOR=0.929	GT:AD:DP:GQ:PL	0/0:39,0:39:99:0,104,1296	0/0:37,0:37:99:0,105,1481	0/0:33,0:33:99:0,99,1106	0/0:34,0:34:99:0,99,1155	0/0:40,0:40:99:0,107,1374	0/0:40,0:40:99:0,100,1198	0/0:38,0:38:99:0,104,1255	0/0:36,0:36:99:0,101,1088	1/1:0,92:92:99:3454,277,0	0/0:33,0:33:99:0,99,1221	0/0:37,0:37:99:0,99,1379	0/0:35,0:35:99:0,99,1221	0/0:35,0:35:99:0,99,1359	0/0:35,0:35:99:0,99,1485	0/0:34,0:34:99:0,99,1243	0/0:33,0:33:99:0,99,1069	0/0:33,0:33:99:0,99,1113	0/0:35,0:35:99:0,105,1128	0/0:42,0:42:99:0,103,1386	0/0:37,0:37:99:0,105,1467	0/0:38,0:38:99:0,110,1314	0/0:35,0:35:99:0,102,1153	0/0:35,0:35:99:0,102,1530	0/0:36,0:36:99:0,104,1258	0/0:37,0:37:99:0,99,1271	0/0:40,0:40:99:0,120,1200	0/0:35,0:35:99:0,99,1181	0/0:40,0:40:99:0,105,1302	0/0:36,0:36:99:0,99,1238	0/0:35,0:35:99:0,99,1291	0/0:33,0:33:99:0,99,1035	0/0:33,0:33:99:0,99,1077	0/0:36,0:36:99:0,108,1120	0/0:39,0:39:99:0,99,1334	0/0:33,0:33:99:0,99,1105	0/0:35,0:35:99:0,99,1215	0/0:35,0:35:99:0,99,1485	0/0:37,0:37:99:0,99,1331	0/0:33,0:33:99:0,99,1054	qDZ	This study
LipY764_contig270	754	.	T	A	1281.18	.	AC=2;AF=0.026;AN=78;DP=1434;ExcessHet=0.0283;FS=0.000;InbreedingCoeff=1.0000;MLEAC=2;MLEAF=0.026;MQ=60.00;QD=30.50;SOR=0.892	GT:AD:DP:GQ:PL	0/0:34,0:34:99:0,99,1485	0/0:37,0:37:99:0,101,1221	0/0:42,0:42:99:0,106,1466	1/1:0,42:42:99:1339,126,0	0/0:34,0:34:99:0,102,1140	0/0:37,0:37:99:0,101,1218	0/0:33,0:33:99:0,99,1070	0/0:31,0:31:84:0,84,1260	0/0:41,0:41:99:0,99,1485	0/0:36,0:36:99:0,104,1187	0/0:37,0:37:99:0,102,1265	0/0:36,0:36:99:0,99,1485	0/0:37,0:37:99:0,99,1485	0/0:38,0:38:99:0,99,1370	0/0:42,0:42:99:0,102,1506	0/0:35,0:35:99:0,99,1216	0/0:42,0:42:99:0,99,1511	0/0:36,0:36:99:0,99,1226	0/0:36,0:36:99:0,102,1376	0/0:35,0:35:99:0,99,1215	0/0:37,0:37:99:0,99,1418	0/0:34,0:34:99:0,99,1119	0/0:39,0:39:99:0,108,1444	0/0:36,0:36:99:0,99,1485	0/0:35,0:35:99:0,99,1485	0/0:37,0:37:99:0,99,1485	0/0:39,0:39:99:0,101,1483	0/0:34,0:34:99:0,99,1104	0/0:37,0:37:99:0,99,1344	0/0:33,0:33:99:0,99,954	0/0:33,0:33:99:0,99,1031	0/0:36,0:36:99:0,102,1102	0/0:38,0:38:99:0,99,1365	0/0:39,0:39:99:0,107,1280	0/0:38,0:38:99:0,99,1291	0/0:36,0:36:99:0,99,1421	0/0:39,0:39:99:0,104,1260	0/0:39,0:39:99:0,111,1418	0/0:34,0:34:99:0,99,1410	qEC	This study
LipY764_contig280	2345	.	T	A	2312.42	.	AC=4;AF=0.051;AN=78;DP=1140;ExcessHet=0.0011;FS=0.000;InbreedingCoeff=0.9989;MLEAC=4;MLEAF=0.051;MQ=60.00;QD=33.25;SOR=1.681	GT:AD:DP:GQ:PL	0/0:13,0:13:36:0,36,540	0/0:35,0:35:99:0,99,1485	0/0:36,0:36:99:0,99,1228	0/0:35,0:35:99:0,99,1101	0/0:24,0:24:51:0,51,765	0/0:35,0:35:99:0,99,1191	0/0:17,0:17:48:0,48,720	0/0:27,0:27:81:0,81,966	0/0:35,0:35:90:0,90,1350	0/0:27,0:27:75:0,75,1125	0/0:30,0:30:87:0,87,1305	0/0:23,0:23:60:0,60,772	0/0:22,0:22:60:0,60,686	0/0:22,0:22:60:0,60,900	1/1:0,35:35:99:1314,105,0	0/0:34,0:34:93:0,93,1395	0/0:33,0:33:93:0,93,1395	1/1:0,31:31:93:1083,93,0	0/0:34,0:34:90:0,90,1350	0/0:33,0:33:99:0,99,1069	0/0:44,0:44:99:0,116,1333	0/0:38,0:38:99:0,100,1209	0/0:26,0:26:72:0,72,1080	0/0:17,0:17:48:0,48,720	0/0:25,0:25:72:0,72,1080	0/0:10,0:10:24:0,24,360	0/0:28,0:28:81:0,81,1215	0/0:34,0:34:99:0,99,1212	0/0:25,0:25:66:0,66,990	0/0:35,0:35:99:0,99,1485	0/0:36,0:36:99:0,99,1302	0/0:29,0:29:81:0,81,1215	0/0:27,0:27:72:0,72,1080	0/0:31,0:31:90:0,90,1013	0/0:33,0:33:93:0,93,1395	0/0:26,0:26:69:0,69,1035	0/0:35,0:35:90:0,90,1350	0/0:36,0:36:99:0,99,1226	0/0:24,0:24:66:0,66,990	qED	This study
LipY764_contig285	10190	.	T	A	471.20	.	AC=2;AF=0.026;AN=78;DP=825;ExcessHet=0.0283;FS=0.000;InbreedingCoeff=0.9826;MLEAC=2;MLEAF=0.026;MQ=60.00;QD=27.72;SOR=0.804	GT:AD:DP:GQ:PL	0/0:20,0:20:60:0,60,653	1/1:0,17:17:51:529,51,0	0/0:31,0:31:90:0,90,1114	0/0:27,0:27:75:0,75,1125	0/0:15,0:15:42:0,42,630	0/0:24,0:24:72:0,72,847	0/0:17,0:17:45:0,45,675	0/0:20,0:20:60:0,60,648	0/0:15,0:15:45:0,45,553	0/0:18,0:18:48:0,48,720	0/0:25,0:25:72:0,72,892	0/0:18,0:18:54:0,54,690	0/0:14,0:14:42:0,42,420	0/0:27,0:27:72:0,72,1080	0/0:30,0:30:75:0,75,1125	0/0:24,0:24:63:0,63,945	0/0:30,0:30:90:0,90,1073	0/0:16,0:16:45:0,45,675	0/0:27,0:27:72:0,72,1080	0/0:21,0:21:60:0,60,681	0/0:31,0:31:84:0,84,1260	0/0:19,0:19:54:0,54,810	0/0:25,0:25:34:0,34,711	0/0:24,0:24:53:0,53,700	0/0:23,0:23:28:0,28,696	0/0:11,0:11:30:0,30,450	0/0:23,0:23:63:0,63,945	0/0:33,0:33:99:0,99,1117	0/0:15,0:15:36:0,36,540	0/0:15,0:15:39:0,39,585	0/0:28,0:28:72:0,72,1080	0/0:17,0:17:45:0,45,675	0/0:14,0:14:42:0,42,494	0/0:20,0:20:60:0,60,659	0/0:17,0:17:51:0,51,450	0/0:13,0:13:39:0,39,379	0/0:29,0:29:84:0,84,1260	0/0:27,0:27:81:0,81,906	0/0:5,0:5:15:0,15,168	qEE	This study
LipY764_contig287	8406	.	C	T	2047.18	.	AC=2;AF=0.026;AN=78;DP=1469;ExcessHet=0.0283;FS=0.000;InbreedingCoeff=1.0000;MLEAC=2;MLEAF=0.026;MQ=60.00;QD=28.83;SOR=0.779	GT:AD:DP:GQ:PL	0/0:38,0:38:99:0,99,1151	0/0:36,0:36:99:0,99,1218	0/0:41,0:41:99:0,99,1444	0/0:35,0:35:99:0,99,1112	0/0:37,0:37:99:0,99,1485	0/0:40,0:40:99:0,101,1327	0/0:35,0:35:99:0,99,1485	0/0:25,0:25:72:0,72,1080	0/0:34,0:34:99:0,99,1134	0/0:34,0:34:99:0,99,1177	0/0:46,0:46:99:0,120,1800	0/0:35,0:35:99:0,99,1200	0/0:44,0:44:99:0,117,1515	0/0:37,0:37:99:0,99,1485	0/0:34,0:34:99:0,99,1274	0/0:34,0:34:99:0,99,1170	0/0:37,0:37:99:0,108,1412	0/0:40,0:40:99:0,104,1314	0/0:42,0:42:99:0,100,1411	0/0:37,0:37:99:0,99,1485	0/0:33,0:33:99:0,99,1152	1/1:0,71:71:99:2105,212,0	0/0:36,0:36:99:0,99,1316	0/0:36,0:36:99:0,101,1119	0/0:38,0:38:96:0,96,1440	0/0:31,0:31:84:0,84,1260	0/0:38,0:38:99:0,99,1381	0/0:34,0:34:99:0,99,1185	0/0:42,0:42:99:0,120,1800	0/0:38,0:38:99:0,105,1303	0/0:35,0:35:99:0,99,1147	0/0:37,0:37:99:0,99,1284	0/0:34,0:34:99:0,99,1039	0/0:37,0:37:99:0,99,1206	0/0:36,0:36:99:0,99,1292	0/0:36,0:36:99:0,99,1201	0/0:41,0:41:99:0,106,1454	0/0:39,0:39:99:0,102,1353	0/0:36,0:36:99:0,99,1169	qEF	This study
LipY764_contig293	9913	.	A	G	102	.	AC=2;AF=0.026;AN=78;DP=419;ExcessHet=0.0283;FS=0.000;InbreedingCoeff=0.7639;MLEAC=1;MLEAF=0.013;MQ=53.95;QD=25.50;SOR=1.609	GT:AD:DP:GQ:PL	0/0:3,0:3:9:0,9,100	0/0:6,0:6:18:0,18,209	0/0:20,0:20:60:0,60,554	0/0:10,0:10:30:0,30,261	0/0:3,0:3:9:0,9,68	0/0:11,0:11:33:0,33,330	0/0:7,0:7:21:0,21,215	0/0:3,0:3:9:0,9,118	1/1:0,4:4:12:152,12,0	0/0:15,0:15:42:0,42,630	0/0:21,0:21:60:0,60,561	0/0:7,0:7:21:0,21,195	0/0:7,0:7:21:0,21,177	0/0:10,0:10:30:0,30,248	0/0:10,0:10:30:0,30,302	0/0:17,0:17:48:0,48,720	0/0:15,0:15:45:0,45,429	0/0:11,0:11:30:0,30,450	0/0:9,0:9:27:0,27,242	0/0:11,0:11:30:0,30,450	0/0:13,0:13:39:0,39,419	0/0:9,0:9:27:0,27,257	0/0:4,0:4:12:0,12,154	0/0:9,0:9:27:0,27,249	0/0:6,0:6:18:0,18,190	0/0:8,0:8:24:0,24,179	0/0:17,0:17:51:0,51,466	0/0:14,0:14:42:0,42,454	0/0:7,0:7:21:0,21,199	0/0:16,0:16:45:0,45,675	0/0:7,0:7:21:0,21,199	0/0:19,0:19:57:0,57,506	0/0:14,0:14:42:0,42,404	0/0:7,0:7:21:0,21,191	0/0:11,0:11:33:0,33,326	0/0:7,0:7:21:0,21,217	0/0:28,0:28:78:0,78,1170	0/0:13,0:13:39:0,39,373	0/0:10,0:10:30:0,30,285	qEL	This study
LipY764_contig301	7367	.	G	A	1736.18	.	AC=2;AF=0.026;AN=78;DP=1386;ExcessHet=0.0283;FS=0.000;InbreedingCoeff=1.0000;MLEAC=2;MLEAF=0.026;MQ=60.00;QD=31.00;SOR=1.528	GT:AD:DP:GQ:PL	0/0:35,0:35:90:0,90,1350	0/0:35,0:35:99:0,99,1111	0/0:40,0:40:99:0,99,1485	0/0:35,0:35:99:0,102,1530	0/0:25,0:25:72:0,72,1080	0/0:36,0:36:99:0,99,1250	0/0:22,0:22:63:0,63,945	0/0:21,0:21:57:0,57,855	0/0:29,0:29:81:0,81,1215	0/0:32,0:32:90:0,90,1084	0/0:40,0:40:99:0,99,1318	0/0:30,0:30:87:0,87,1305	0/0:29,0:29:75:0,75,1125	0/0:32,0:32:90:0,90,1350	0/0:35,0:35:99:0,99,1485	0/0:36,0:36:99:0,99,1427	0/0:36,0:36:99:0,99,1337	0/0:43,0:43:99:0,114,1710	0/0:46,0:46:99:0,100,1431	0/0:40,0:40:99:0,102,1530	0/0:39,0:39:99:0,99,1485	1/1:0,56:56:99:1794,166,0	0/0:37,0:37:99:0,99,1485	0/0:32,0:32:84:0,84,1260	0/0:27,0:27:72:0,72,1080	0/0:33,0:33:93:0,93,1395	0/0:37,0:37:99:0,99,1274	0/0:36,0:36:99:0,99,1315	0/0:40,0:40:99:0,111,1335	0/0:40,0:40:99:0,99,1416	0/0:44,0:44:99:0,99,1485	0/0:42,0:42:99:0,111,1665	0/0:38,0:38:99:0,102,1530	0/0:33,0:33:99:0,99,1110	0/0:41,0:41:99:0,109,1404	0/0:27,0:27:72:0,72,1080	0/0:38,0:38:99:0,99,1285	0/0:35,0:35:99:0,99,1388	0/0:34,0:34:99:0,99,1265	qEM	This study
LipY764_contig313	6299	.	G	T	2022.18	.	AC=2;AF=0.026;AN=78;DP=1450;ExcessHet=0.0283;FS=0.000;InbreedingCoeff=1.0000;MLEAC=2;MLEAF=0.026;MQ=60.00;QD=31.60;SOR=0.693	GT:AD:DP:GQ:PL	0/0:39,0:39:99:0,105,1389	0/0:35,0:35:99:0,99,1202	0/0:34,0:34:99:0,99,1331	0/0:37,0:37:99:0,99,1277	0/0:37,0:37:99:0,99,1281	0/0:34,0:34:99:0,99,1425	0/0:38,0:38:99:0,99,1485	0/0:37,0:37:99:0,102,1332	0/0:36,0:36:99:0,99,1289	0/0:33,0:33:99:0,99,1024	0/0:38,0:38:99:0,99,1314	0/0:34,0:34:99:0,99,1128	0/0:37,0:37:99:0,99,1333	0/0:37,0:37:99:0,99,1308	0/0:40,0:40:99:0,104,1295	0/0:34,0:34:99:0,99,1184	0/0:34,0:34:99:0,99,1185	0/0:33,0:33:99:0,99,984	0/0:34,0:34:99:0,99,1179	0/0:42,0:42:99:0,115,1671	0/0:33,0:33:99:0,99,1131	0/0:35,0:35:99:0,99,1079	0/0:37,0:37:99:0,99,1485	0/0:34,0:34:99:0,99,1144	0/0:44,0:44:99:0,106,1660	0/0:34,0:34:99:0,99,1230	0/0:38,0:38:99:0,99,1243	0/0:33,0:33:99:0,99,1136	0/0:39,0:39:99:0,99,1461	0/0:41,0:41:99:0,111,1363	0/0:37,0:37:99:0,102,1251	0/0:35,0:35:99:0,99,1227	0/0:36,0:36:99:0,99,1194	0/0:39,0:39:99:0,99,1228	0/0:40,0:40:99:0,108,1344	0/0:35,0:35:99:0,99,1279	1/1:0,64:64:99:2080,192,0	0/0:35,0:35:99:0,99,1442	0/0:38,0:38:99:0,99,1485	qEN	This study
LipY764_contig318	6487	.	A	G	3085.18	.	AC=2;AF=0.026;AN=78;DP=1617;ExcessHet=0.0283;FS=0.000;InbreedingCoeff=1.0000;MLEAC=2;MLEAF=0.026;MQ=59.51;QD=32.48;SOR=0.802	GT:AD:DP:GQ:PL	0/0:38,0:38:99:0,102,1182	0/0:35,0:35:99:0,99,1269	0/0:44,0:44:99:0,100,1530	0/0:40,0:40:99:0,99,1319	0/0:36,0:36:99:0,99,1203	0/0:37,0:37:99:0,102,1530	0/0:39,0:39:99:0,99,1331	0/0:43,0:43:99:0,100,1493	0/0:40,0:40:99:0,99,1393	0/0:38,0:38:99:0,102,1404	0/0:41,0:41:99:0,102,1292	0/0:39,0:39:99:0,99,1485	1/1:0,95:95:99:3143,284,0	0/0:39,0:39:99:0,100,1305	0/0:39,0:39:99:0,99,1485	0/0:38,0:38:99:0,99,1485	0/0:42,0:42:99:0,99,1485	0/0:45,0:45:99:0,102,1454	0/0:41,0:41:99:0,102,1287	0/0:40,0:40:99:0,102,1240	0/0:43,0:43:99:0,111,1665	0/0:34,0:34:99:0,99,1310	0/0:39,0:39:99:0,102,1358	0/0:37,0:37:99:0,99,1339	0/0:43,0:43:99:0,99,1485	0/0:36,0:36:99:0,99,1260	0/0:39,0:39:99:0,102,1295	0/0:40,0:40:99:0,102,1530	0/0:38,0:38:99:0,102,1341	0/0:41,0:41:99:0,101,1310	0/0:44,0:44:99:0,117,1518	0/0:44,0:44:99:0,105,1575	0/0:40,0:40:99:0,101,1231	0/0:39,0:39:99:0,99,1080	0/0:44,0:44:99:0,105,1575	0/0:36,0:36:99:0,105,1551	0/0:44,0:44:99:0,104,1397	0/0:45,0:45:99:0,104,1456	0/0:42,0:42:99:0,99,1485	qEO	This study
LipY764_contig324	7374	.	T	TA	282.20	.	AC=2;AF=0.026;AN=78;BaseQRankSum=1.54;ClippingRankSum=0.00;DP=494;ExcessHet=0.0283;FS=0.000;InbreedingCoeff=0.7596;MLEAC=1;MLEAF=0.013;MQ=60.00;MQRankSum=0.00;QD=17.64;ReadPosRankSum=0.874;SOR=1.329	GT:AD:DP:GQ:PL	0/0:12,0:12:33:0,33,495	0/0:9,0:9:27:0,27,300	0/0:25,0:25:69:0,69,1035	0/0:14,0:14:36:0,36,540	0/0:4,0:4:12:0,12,128	0/0:13,0:13:39:0,39,480	0/0:10,0:10:30:0,30,311	0/0:6,0:6:18:0,18,230	0/0:17,0:17:51:0,51,529	0/0:16,0:16:48:0,48,539	0/0:19,0:19:51:0,51,765	0/0:14,0:14:42:0,42,459	0/0:14,0:14:36:0,36,540	0/0:16,0:16:45:0,45,675	1/1:2,14:16:16:344,16,0	0/0:23,0:23:60:0,60,900	0/0:22,0:22:25:0,25,633	0/0:10,0:10:27:0,27,405	0/0:17,0:17:51:0,51,639	0/0:26,0:26:72:0,72,1080	0/0:17,0:17:45:0,45,675	0/0:6,0:6:12:0,12,180	0/0:8,0:8:24:0,24,256	0/0:7,0:7:21:0,21,209	0/0:12,0:12:36:0,36,447	0/0:1,0:1:3:0,3,37	0/0:7,0:7:18:0,18,270	0/0:12,0:12:33:0,33,495	0/0:10,0:10:27:0,27,405	0/0:7,0:7:18:0,18,270	0/0:11,0:11:33:0,33,337	0/0:9,0:9:24:0,24,360	0/0:21,0:21:60:0,60,724	0/0:14,0:14:42:0,42,409	0/0:9,0:9:27:0,27,280	0/0:9,0:9:27:0,27,312	0/0:13,0:13:36:0,36,540	0/0:6,0:6:15:0,15,225	0/0:9,0:9:24:0,24,360	qEQ	This study
LipY764_contig333	1871	.	A	G	692.19	.	AC=2;AF=0.026;AN=78;DP=829;ExcessHet=0.0283;FS=0.000;InbreedingCoeff=0.9965;MLEAC=2;MLEAF=0.026;MQ=58.89;QD=32.96;SOR=3.816	GT:AD:DP:GQ:PL	0/0:19,0:19:57:0,57,611	0/0:19,0:19:57:0,57,661	0/0:30,0:30:90:0,90,1075	0/0:21,0:21:60:0,60,754	0/0:10,0:10:30:0,30,396	0/0:30,0:30:90:0,90,984	0/0:18,0:18:54:0,54,633	0/0:16,0:16:48:0,48,572	1/1:0,21:21:63:750,63,0	0/0:26,0:26:72:0,72,1080	0/0:28,0:28:84:0,84,1050	0/0:20,0:20:54:0,54,810	0/0:14,0:14:42:0,42,497	0/0:24,0:24:72:0,72,813	0/0:31,0:31:90:0,90,1350	0/0:33,0:33:99:0,99,1141	0/0:27,0:27:81:0,81,958	0/0:20,0:20:57:0,57,855	0/0:21,0:21:60:0,60,900	0/0:30,0:30:90:0,90,1120	0/0:31,0:31:90:0,90,1350	0/0:21,0:21:60:0,60,900	0/0:11,0:11:33:0,33,400	0/0:13,0:13:39:0,39,452	0/0:20,0:20:60:0,60,716	0/0:9,0:9:27:0,27,322	0/0:20,0:20:60:0,60,733	0/0:27,0:27:81:0,81,960	0/0:21,0:21:26:0,26,723	0/0:20,0:20:60:0,60,735	0/0:24,0:24:72:0,72,894	0/0:26,0:26:72:0,72,1080	0/0:25,0:25:72:0,72,1080	0/0:17,0:17:51:0,51,595	0/0:22,0:22:63:0,63,741	0/0:15,0:15:45:0,45,564	0/0:19,0:19:57:0,57,625	0/0:12,0:12:33:0,33,495	0/0:18,0:18:51:0,51,765	qET	This study
LipY764_contig333	3508	.	G	GT	1377.14	.	AC=2;AF=0.026;AN=78;BaseQRankSum=-1.289e+00;ClippingRankSum=0.00;DP=1566;ExcessHet=0.0283;FS=1.862;InbreedingCoeff=0.9970;MLEAC=2;MLEAF=0.026;MQ=99.96;MQRankSum=0.00;QD=23.34;ReadPosRankSum=1.36;SOR=0.536	GT:AD:DP:GQ:PL	0/0:34,0:34:99:0,99,1151	1/1:5,54:63:47:1444,47,0	0/0:36,0:36:99:0,99,1485	0/0:38,0:38:99:0,101,1140	0/0:34,0:34:99:0,99,957	0/0:49,0:49:57:0,57,1215	0/0:34,0:34:99:0,99,1266	0/0:36,0:36:27:0,27,1036	0/0:68,0:68:48:0,48,1791	0/0:33,0:33:99:0,99,1102	0/0:33,0:33:99:0,99,1045	0/0:53,0:53:91:0,91,1368	0/0:52,0:52:66:0,66,1366	0/0:35,0:35:99:0,100,1226	0/0:41,0:41:99:0,99,1485	0/0:34,0:34:99:0,102,1197	0/0:36,0:36:99:0,99,1485	0/0:44,0:44:99:0,114,1455	0/0:34,0:34:99:0,99,1485	0/0:33,0:33:99:0,99,1151	0/0:33,0:33:99:0,99,1161	0/0:33,0:33:99:0,99,1179	0/0:39,3:45:50:0,50,1045	0/0:34,0:34:99:0,102,1041	0/0:34,0:34:99:0,99,1156	0/0:30,0:30:90:0,90,826	0/0:35,0:35:99:0,99,1114	0/0:38,0:38:99:0,99,1281	0/0:34,0:34:99:0,99,1485	0/0:33,0:33:99:0,99,997	0/0:34,0:34:99:0,101,1189	0/0:35,0:35:99:0,99,1222	0/0:62,7:75:26:0,26,1602	0/0:41,0:41:99:0,99,1485	0/0:37,0:37:99:0,99,1280	0/0:52,0:52:29:0,29,1309	0/0:34,0:34:99:0,99,1194	0/0:41,0:41:99:0,102,1530	0/0:46,0:46:70:0,70,1259	qEU	This study
LipY764_contig351	2301	.	T	C	1064.18	.	AC=2;AF=0.026;AN=78;DP=1319;ExcessHet=0.0283;FS=0.000;InbreedingCoeff=0.9995;MLEAC=2;MLEAF=0.026;MQ=60.00;QD=27.29;SOR=1.096	GT:AD:DP:GQ:PL	0/0:35,0:35:99:0,99,1154	1/1:0,39:39:99:1122,116,0	0/0:35,0:35:99:0,99,1251	0/0:38,0:38:93:0,93,1395	0/0:28,0:28:81:0,81,1215	0/0:32,0:32:90:0,90,1350	0/0:38,0:38:93:0,93,1395	0/0:24,0:24:60:0,60,900	0/0:37,0:37:99:0,99,1192	0/0:36,0:36:99:0,99,1271	0/0:34,0:34:99:0,99,1062	0/0:35,0:35:99:0,99,1233	0/0:38,0:38:99:0,99,1485	0/0:37,0:37:99:0,102,1530	0/0:35,0:35:99:0,99,1485	0/0:33,0:33:99:0,99,1211	0/0:38,0:38:99:0,101,1178	0/0:37,0:37:99:0,99,1138	0/0:34,0:34:99:0,99,1197	0/0:38,0:38:99:0,99,1485	0/0:34,0:34:99:0,99,1112	0/0:36,0:36:99:0,102,1214	0/0:33,0:33:81:0,81,1215	0/0:29,0:29:69:0,69,1035	0/0:34,0:34:99:0,99,1193	0/0:13,0:13:30:0,30,450	0/0:34,0:34:99:0,99,1143	0/0:39,0:39:99:0,102,1383	0/0:36,0:36:99:0,99,1485	0/0:28,0:28:72:0,72,1080	0/0:35,0:35:99:0,99,1485	0/0:34,0:34:87:0,87,1305	0/0:34,0:34:99:0,99,1105	0/0:37,0:37:93:0,93,1395	0/0:43,0:43:88:0,88,1323	0/0:32,0:32:90:0,90,1039	0/0:35,0:35:99:0,99,1312	0/0:28,0:28:81:0,81,841	0/0:24,0:24:60:0,60,900	qEW	This study
LipY764_contig388	5936	.	G	A	7367.42	.	AC=4;AF=0.051;AN=78;DP=1626;ExcessHet=0.0011;FS=0.000;InbreedingCoeff=1.0000;MLEAC=4;MLEAF=0.051;MQ=59.90;QD=31.22;SOR=0.745	GT:AD:DP:GQ:PL	0/0:36,0:36:99:0,99,1160	0/0:39,0:39:99:0,99,1454	0/0:33,0:33:99:0,99,1040	0/0:36,0:36:99:0,99,1256	0/0:39,0:39:99:0,105,1274	0/0:35,0:35:99:0,99,1217	0/0:36,0:36:99:0,99,1256	0/0:36,0:36:99:0,99,1179	0/0:37,0:37:99:0,99,1215	0/0:41,0:41:99:0,103,1293	0/0:38,0:38:99:0,99,1435	0/0:36,0:36:99:0,99,1319	0/0:40,0:40:99:0,100,1314	0/0:35,0:35:99:0,99,1110	1/1:0,117:117:99:3792,350,0	0/0:33,0:33:99:0,99,1067	0/0:49,0:49:99:0,120,1800	1/1:0,119:119:99:3660,353,0	0/0:34,0:34:99:0,99,1143	0/0:34,0:34:99:0,99,1305	0/0:43,0:43:99:0,99,1485	0/0:33,0:33:99:0,99,1027	0/0:40,0:40:99:0,102,1459	0/0:35,0:35:99:0,99,1109	0/0:37,0:37:99:0,99,1263	0/0:44,0:44:99:0,117,1622	0/0:37,0:37:99:0,99,1162	0/0:35,0:35:99:0,99,1485	0/0:40,0:40:99:0,104,1311	0/0:37,0:37:99:0,102,1208	0/0:38,0:38:99:0,99,1485	0/0:39,0:39:99:0,99,1485	0/0:34,0:34:99:0,102,1053	0/0:39,0:39:99:0,99,1339	0/0:36,0:36:99:0,102,1325	0/0:40,0:40:99:0,106,1571	0/0:40,0:40:99:0,104,1272	0/0:41,0:41:99:0,113,1392	0/0:35,0:35:99:0,99,1388	qEZ	This study
LipY764_contig435	4534	.	T	C	1435.19	.	AC=2;AF=0.026;AN=78;DP=1188;ExcessHet=0.0283;FS=0.000;InbreedingCoeff=0.9968;MLEAC=2;MLEAF=0.026;MQ=59.07;QD=28.70;SOR=1.390	GT:AD:DP:GQ:PL	0/0:27,0:27:72:0,72,1080	0/0:33,0:33:93:0,93,1395	0/0:38,0:38:99:0,102,1530	0/0:30,0:30:84:0,84,1260	0/0:16,0:16:45:0,45,675	0/0:20,0:20:57:0,57,855	0/0:26,0:26:75:0,75,906	0/0:26,0:26:63:0,63,945	0/0:38,0:38:99:0,99,1172	0/0:35,0:35:93:0,93,1395	1/1:0,50:50:99:1493,147,0	0/0:36,0:36:93:0,93,1395	0/0:21,0:21:22:0,22,662	0/0:30,0:30:71:0,71,1017	0/0:34,0:34:99:0,99,1100	0/0:35,0:35:99:0,99,1485	0/0:35,0:35:99:0,101,1136	0/0:41,0:41:99:0,111,1665	0/0:40,0:40:99:0,105,1575	0/0:44,0:44:99:0,117,1755	0/0:34,0:34:99:0,99,1485	0/0:29,0:29:84:0,84,1260	0/0:31,0:31:90:0,90,1350	0/0:17,0:17:48:0,48,720	0/0:19,0:19:54:0,54,810	0/0:16,0:16:48:0,48,518	0/0:30,0:30:87:0,87,1305	0/0:37,0:37:99:0,99,1485	0/0:22,0:22:60:0,60,900	0/0:33,0:33:90:0,90,1350	0/0:26,0:26:72:0,72,1080	0/0:28,0:28:81:0,81,1215	0/0:33,0:33:90:0,90,1350	0/0:29,0:29:81:0,81,1215	0/0:21,0:21:60:0,60,660	0/0:33,0:33:87:0,87,1305	0/0:39,0:39:99:0,102,1370	0/0:32,0:32:84:0,84,1260	0/0:24,0:24:72:0,72,735	qFB	This study
LipY764_contig439	1032	.	C	T	1945.18	.	AC=2;AF=0.026;AN=78;DP=1439;ExcessHet=0.0283;FS=0.000;InbreedingCoeff=1.0000;MLEAC=2;MLEAF=0.026;MQ=60.00;QD=33.54;SOR=0.836	GT:AD:DP:GQ:PL	0/0:44,0:44:99:0,115,1352	0/0:38,0:38:99:0,100,1373	0/0:36,0:36:99:0,99,1330	0/0:36,0:36:99:0,99,1485	0/0:37,0:37:99:0,99,1120	0/0:40,0:40:99:0,99,1485	0/0:36,0:36:99:0,99,1485	0/0:29,0:29:81:0,81,1215	0/0:37,0:37:99:0,100,1307	0/0:35,0:35:99:0,99,1100	0/0:42,0:42:99:0,100,1304	0/0:35,0:35:99:0,102,1288	0/0:39,0:39:99:0,111,1440	0/0:44,0:44:99:0,100,1479	1/1:0,58:58:99:2003,174,0	0/0:36,0:36:99:0,102,1260	0/0:36,0:36:99:0,99,1209	0/0:38,0:38:99:0,101,1220	0/0:33,0:33:99:0,99,1040	0/0:33,0:33:99:0,99,1081	0/0:42,0:42:99:0,107,1726	0/0:34,0:34:99:0,99,1105	0/0:37,0:37:99:0,105,1269	0/0:39,0:39:99:0,100,1377	0/0:34,0:34:99:0,100,1046	0/0:28,0:28:78:0,78,1170	0/0:34,0:34:99:0,102,1203	0/0:33,0:33:99:0,99,1039	0/0:40,0:40:99:0,111,1665	0/0:38,0:38:99:0,102,1510	0/0:33,0:33:99:0,99,1058	0/0:33,0:33:99:0,99,1161	0/0:33,0:33:99:0,99,1122	0/0:44,0:44:99:0,112,1615	0/0:35,0:35:99:0,99,1300	0/0:35,0:35:99:0,99,1139	0/0:37,0:37:99:0,99,1310	0/0:33,0:33:99:0,99,1079	0/0:35,0:35:79:0,79,944	qFC	This study
LipY764_contig461	3913	.	C	A	113.27	.	AC=2;AF=0.026;AN=78;DP=361;ExcessHet=0.0283;FS=0.000;InbreedingCoeff=0.5570;MLEAC=1;MLEAF=0.013;MQ=60.00;QD=28.32;SOR=0.693	GT:AD:DP:GQ:PL	0/0:10,0:10:30:0,30,312	0/0:9,0:9:27:0,27,322	0/0:22,0:22:63:0,63,945	0/0:7,0:7:18:0,18,270	1/1:0,4:4:12:163,12,0	0/0:12,0:12:30:0,30,450	0/0:5,0:5:15:0,15,200	0/0:3,0:3:9:0,9,118	0/0:13,0:13:33:0,33,495	0/0:17,0:17:51:0,51,593	0/0:3,0:3:9:0,9,118	0/0:9,0:9:24:0,24,360	0/0:3,0:3:9:0,9,113	0/0:11,0:11:33:0,33,412	0/0:12,0:12:36:0,36,384	0/0:17,0:17:45:0,45,675	0/0:8,0:8:18:0,18,270	0/0:18,0:18:51:0,51,765	0/0:16,0:16:45:0,45,675	0/0:13,0:13:39:0,39,436	0/0:5,0:5:15:0,15,204	0/0:10,0:10:24:0,24,360	0/0:8,0:8:24:0,24,280	0/0:7,0:7:21:0,21,227	0/0:17,0:17:45:0,45,675	0/0:2,0:2:6:0,6,78	0/0:7,0:7:21:0,21,187	0/0:10,0:10:30:0,30,404	0/0:4,0:4:9:0,9,135	0/0:5,0:5:12:0,12,180	0/0:3,0:3:9:0,9,90	0/0:6,0:6:18:0,18,213	0/0:6,0:6:18:0,18,194	0/0:6,0:6:18:0,18,245	0/0:17,0:17:51:0,51,598	0/0:11,0:11:33:0,33,380	0/0:14,0:14:36:0,36,540	0/0:10,0:10:30:0,30,299	0/0:1,0:1:3:0,3,37	qFE	This study
LipY764_contig475	2493	.	G	A	2531.18	.	AC=2;AF=0.026;AN=78;DP=1442;ExcessHet=0.0283;FS=0.000;InbreedingCoeff=1.0000;MLEAC=2;MLEAF=0.026;MQ=59.43;QD=31.25;SOR=0.718	GT:AD:DP:GQ:PL	0/0:42,0:42:99:0,102,1394	0/0:36,0:36:99:0,99,1225	0/0:34,0:34:99:0,99,1196	0/0:37,0:37:99:0,104,1313	0/0:34,0:34:99:0,99,1115	0/0:33,0:33:99:0,99,1097	0/0:33,0:33:99:0,99,1091	0/0:37,0:37:99:0,99,1227	1/1:0,81:81:99:2589,242,0	0/0:33,0:33:99:0,99,1062	0/0:39,0:39:99:0,108,1560	0/0:34,0:34:99:0,99,1446	0/0:36,0:36:99:0,99,1207	0/0:37,0:37:99:0,102,1195	0/0:35,0:35:99:0,99,1198	0/0:34,0:34:99:0,101,1121	0/0:34,0:34:99:0,99,1163	0/0:34,0:34:99:0,99,1431	0/0:35,0:35:99:0,99,1258	0/0:33,0:33:99:0,99,1147	0/0:38,0:38:99:0,101,1216	0/0:35,0:35:99:0,99,1176	0/0:34,0:34:99:0,99,1112	0/0:33,0:33:99:0,99,1006	0/0:34,0:34:99:0,99,1156	0/0:36,0:36:99:0,99,1485	0/0:36,0:36:99:0,102,1207	0/0:36,0:36:99:0,99,1485	0/0:37,0:37:99:0,102,1256	0/0:35,0:35:99:0,101,1252	0/0:37,0:37:99:0,99,1277	0/0:39,0:39:99:0,99,1485	0/0:34,0:34:99:0,99,1155	0/0:34,0:34:99:0,99,1167	0/0:41,0:41:99:0,99,1365	0/0:37,0:37:99:0,102,1216	0/0:43,0:43:99:0,103,1389	0/0:33,0:33:99:0,99,1114	0/0:39,0:39:99:0,102,1347	qFG	This study
LipY764_contig488	751	.	AC	A	1121.13	.	AC=2;AF=0.026;AN=78;DP=1361;ExcessHet=0.0283;FS=0.000;InbreedingCoeff=1.0000;MLEAC=2;MLEAF=0.026;MQ=59.30;QD=33.97;SOR=0.752	GT:AD:DP:GQ:PL	0/0:34,0:34:99:0,99,980	0/0:33,0:33:99:0,99,1063	0/0:36,0:36:99:0,102,1499	0/0:34,0:34:99:0,99,1139	0/0:35,0:35:99:0,99,1485	0/0:37,0:37:99:0,99,1298	0/0:33,0:33:99:0,99,1111	0/0:34,0:34:99:0,99,1110	0/0:33,0:33:99:0,99,1209	0/0:39,0:39:99:0,108,1613	0/0:35,0:35:99:0,99,1178	0/0:36,0:36:99:0,101,1232	0/0:34,0:34:99:0,99,1361	0/0:35,0:35:99:0,99,1485	0/0:35,0:35:99:0,99,1485	0/0:34,0:34:99:0,99,1374	0/0:35,0:35:99:0,105,1181	0/0:37,0:37:99:0,99,1251	0/0:33,0:33:99:0,99,1289	0/0:37,0:37:99:0,99,1485	0/0:36,0:36:99:0,99,1308	0/0:34,0:34:99:0,102,1205	0/0:35,0:35:99:0,102,1132	0/0:33,0:33:99:0,99,1018	1/1:0,33:33:99:1188,99,0	0/0:37,0:37:99:0,104,1022	0/0:34,0:34:99:0,99,1089	0/0:34,0:34:99:0,99,1485	0/0:35,0:35:99:0,101,999	0/0:33,0:33:99:0,99,1130	0/0:33,0:33:99:0,99,1083	0/0:34,0:34:99:0,99,1354	0/0:39,0:39:99:0,117,1205	0/0:34,0:34:99:0,99,1170	0/0:36,0:36:99:0,99,1485	0/0:34,0:34:99:0,99,1242	0/0:35,0:35:99:0,99,1316	0/0:40,0:40:99:0,99,1485	0/0:33,0:33:99:0,99,900	qFK	This study
LipY764_contig539	1417	.	TTAATGGAGC	T	2451.36	.	AC=8;AF=0.103;AN=78;DP=1241;ExcessHet=0.0000;FS=0.000;InbreedingCoeff=0.9997;MLEAC=8;MLEAF=0.103;MQ=34.18;QD=31.33;SOR=1.123	GT:AD:DP:GQ:PL	0/0:23,0:23:63:0,63,945	0/0:40,0:40:99:0,114,1386	0/0:36,0:36:99:0,99,1485	0/0:33,0:33:99:0,99,1034	0/0:35,0:35:99:0,105,1091	0/0:36,0:36:99:0,99,1158	0/0:36,0:36:99:0,99,1192	1/1:0,9:9:27:397,27,0	0/0:39,0:39:99:0,106,1321	0/0:39,0:39:99:0,106,1365	0/0:37,0:37:99:0,99,1251	1/1:0,18:18:54:780,54,0	0/0:27,0:27:81:0,81,794	0/0:34,0:34:99:0,99,1139	0/0:33,0:33:99:0,99,1053	1/1:0,16:16:48:720,48,0	0/0:35,0:35:99:0,99,1176	0/0:45,0:45:99:0,103,1452	1/1:0,16:16:48:690,48,0	0/0:39,0:39:99:0,102,1530	0/0:34,0:34:99:0,99,1099	0/0:36,0:36:99:0,99,1239	0/0:31,0:31:90:0,90,1044	0/0:28,0:28:81:0,81,885	0/0:30,0:30:81:0,81,1215	0/0:20,0:20:60:0,60,637	0/0:28,0:28:71:0,71,895	0/0:42,0:42:99:0,113,1402	0/0:31,0:31:81:0,81,1215	0/0:34,0:34:99:0,102,1103	0/0:35,0:35:99:0,102,1117	0/0:33,0:33:93:0,93,1395	0/0:35,0:35:99:0,102,1134	0/0:34,0:34:99:0,99,1485	0/0:34,0:34:99:0,99,1092	0/0:30,0:30:90:0,90,966	0/0:36,0:36:99:0,99,1225	0/0:32,0:32:80:0,80,1004	0/0:32,0:32:93:0,93,1032	qFM	This study
LipY764_contig614	1109	.	G	C	754.18	.	AC=2;AF=0.026;AN=78;DP=1344;ExcessHet=0.0283;FS=0.000;InbreedingCoeff=1.0000;MLEAC=2;MLEAF=0.026;MQ=60.00;QD=25.14;SOR=0.693	GT:AD:DP:GQ:PL	0/0:27,0:27:81:0,81,697	0/0:36,0:36:99:0,104,1060	0/0:40,0:40:99:0,102,1368	0/0:42,0:42:99:0,99,1360	0/0:28,0:28:81:0,81,718	0/0:35,0:35:99:0,105,1085	0/0:39,0:39:99:0,107,1071	0/0:37,0:37:99:0,108,1127	0/0:35,0:35:99:0,99,1194	0/0:37,0:37:99:0,99,1340	0/0:36,0:36:99:0,99,1402	0/0:33,0:33:99:0,99,1119	0/0:29,0:29:84:0,84,878	0/0:35,0:35:99:0,99,1169	0/0:34,0:34:99:0,99,1485	0/0:41,0:41:99:0,105,1575	0/0:41,0:41:99:0,99,1485	0/0:35,0:35:99:0,99,1192	0/0:34,0:34:99:0,99,1169	0/0:33,0:33:99:0,99,1133	0/0:34,0:34:99:0,99,1271	0/0:41,0:41:99:0,99,1485	0/0:33,0:33:99:0,99,831	0/0:24,0:24:72:0,72,629	0/0:33,0:33:99:0,99,882	0/0:20,0:20:60:0,60,554	0/0:35,0:35:99:0,105,881	0/0:40,0:40:99:0,102,1530	0/0:30,0:30:90:0,90,802	0/0:37,0:37:99:0,99,1161	0/0:34,0:34:99:0,99,917	0/0:33,0:33:99:0,99,953	0/0:40,0:40:99:0,99,1485	0/0:34,0:34:99:0,99,1168	0/0:33,0:33:99:0,99,952	1/1:0,30:30:89:812,89,0	0/0:34,0:34:99:0,99,1186	0/0:38,0:38:99:0,99,1217	0/0:34,0:34:99:0,99,1485	qFO	This study
LipY764_contig626	1026	.	C	T	574.18	.	AC=2;AF=0.026;AN=78;DP=1120;ExcessHet=0.0283;FS=0.000;InbreedingCoeff=0.9997;MLEAC=2;MLEAF=0.026;MQ=60.00;QD=27.34;SOR=0.784	GT:AD:DP:GQ:PL	0/0:17,0:17:51:0,51,501	0/0:33,0:33:99:0,99,935	0/0:34,0:34:99:0,99,1036	0/0:27,0:27:81:0,81,796	0/0:20,0:20:60:0,60,566	0/0:29,0:29:87:0,87,888	0/0:23,0:23:57:0,57,855	0/0:20,0:20:60:0,60,615	0/0:34,0:34:99:0,99,1092	1/1:0,21:21:63:632,63,0	0/0:35,0:35:99:0,99,1140	0/0:23,0:23:63:0,63,687	0/0:17,0:17:45:0,45,675	0/0:36,0:36:99:0,102,1530	0/0:46,0:46:99:0,109,1632	0/0:41,0:41:99:0,117,1755	0/0:34,0:34:99:0,99,1485	0/0:35,0:35:99:0,102,1101	0/0:35,0:35:99:0,101,1113	0/0:41,0:41:99:0,99,1485	0/0:33,0:33:99:0,99,1005	0/0:32,0:32:93:0,93,878	0/0:18,0:18:54:0,54,515	0/0:13,0:13:33:0,33,495	0/0:31,0:31:90:0,90,1350	0/0:16,0:16:48:0,48,480	0/0:17,0:17:51:0,51,498	0/0:34,0:34:99:0,99,1127	0/0:33,0:33:99:0,99,918	0/0:29,0:29:81:0,81,1215	0/0:33,0:33:99:0,99,960	0/0:21,0:21:60:0,60,645	0/0:37,0:37:99:0,101,1211	0/0:32,0:32:90:0,90,1350	0/0:36,0:36:99:0,99,1049	0/0:25,0:25:72:0,72,684	0/0:33,0:33:99:0,99,1024	0/0:31,0:31:90:0,90,1350	0/0:15,0:15:45:0,45,457	qFP	This study
LipY764_contig5	55931	.	A	T	571.30	.	AC=2;AF=0.026;AN=78;DP=1047;ExcessHet=0.0283;FS=0.000;InbreedingCoeff=0.8725;MLEAC=2;MLEAF=0.026;MQ=60.00;QD=28.56;SOR=1.721	GT:AD:DP:GQ:PL	0/0:22,0:22:54:0,54,810	0/0:24,0:24:63:0,63,945	0/0:40,0:40:96:0,96,1440	0/0:19,0:19:48:0,48,720	0/0:18,0:18:42:0,42,630	0/0:24,0:24:72:0,72,756	0/0:24,0:24:66:0,66,990	0/0:19,0:19:54:0,54,810	0/0:39,0:39:99:0,99,1485	0/0:35,0:35:87:0,87,1305	0/0:32,0:32:72:0,72,1080	0/0:36,0:36:99:0,99,1485	0/0:24,0:24:66:0,66,990	0/0:39,0:39:99:0,99,1485	0/0:43,0:43:99:0,108,1620	0/0:59,0:59:99:0,102,1710	0/0:39,0:39:96:0,96,1440	0/0:35,0:35:80:0,80,1147	0/0:39,0:39:93:0,93,1395	0/0:50,0:50:99:0,114,1710	0/0:47,0:47:99:0,111,1665	0/0:22,0:22:57:0,57,855	0/0:26,0:26:60:0,60,727	0/0:19,0:19:54:0,54,810	0/0:22,0:22:57:0,57,855	0/0:3,0:3:6:0,6,90	0/0:12,0:12:33:0,33,495	0/0:32,0:32:78:0,78,1170	0/0:9,0:9:24:0,24,360	0/0:24,0:24:48:0,48,720	0/0:4,0:4:12:0,12,131	0/0:12,0:12:27:0,27,405	0/0:18,0:18:39:0,39,585	0/0:19,0:19:42:0,42,630	0/0:16,0:16:39:0,39,585	1/1:0,20:20:60:629,60,0	0/0:40,0:40:99:0,101,1137	0/0:32,0:32:78:0,78,1170	0/0:10,0:10:18:0,18,270	qG	This study
LipY764_contig146	5099	.	G	A	3434.18	.	AC=2;AF=0.026;AN=78;DP=1497;ExcessHet=0.0283;FS=0.000;InbreedingCoeff=1.0000;MLEAC=2;MLEAF=0.026;MQ=60.00;QD=33.34;SOR=0.880	GT:AD:DP:GQ:PL	0/0:33,0:33:99:0,99,1107	0/0:43,0:43:99:0,105,1575	0/0:36,0:36:99:0,101,1229	0/0:45,0:45:99:0,100,1394	0/0:35,0:35:99:0,102,1204	0/0:34,0:34:99:0,99,1163	0/0:36,0:36:99:0,102,1372	0/0:34,0:34:99:0,99,1319	0/0:42,0:42:99:0,100,1364	0/0:37,0:37:99:0,99,1194	0/0:35,0:35:99:0,99,1214	0/0:38,0:38:99:0,99,1343	0/0:38,0:38:99:0,99,1212	0/0:37,0:37:99:0,101,1133	0/0:37,0:37:99:0,99,1298	0/0:39,0:39:99:0,99,1221	0/0:37,0:37:99:0,102,1530	0/0:38,0:38:99:0,99,1233	0/0:33,0:33:99:0,99,1036	1/1:0,103:103:99:3492,309,0	0/0:36,0:36:99:0,99,1310	0/0:35,0:35:99:0,99,1167	0/0:34,0:34:99:0,99,1485	0/0:39,0:39:99:0,99,1254	0/0:43,0:43:99:0,116,1386	0/0:35,0:35:99:0,99,1281	0/0:33,0:33:99:0,99,1069	0/0:35,0:35:99:0,99,1176	0/0:38,0:38:99:0,99,1431	0/0:35,0:35:99:0,99,1239	0/0:35,0:35:99:0,99,1113	0/0:35,0:35:99:0,99,1441	0/0:34,0:34:99:0,99,1051	0/0:34,0:34:99:0,99,1202	0/0:41,0:41:99:0,105,1283	0/0:34,0:34:99:0,99,1240	0/0:36,0:36:99:0,102,1445	0/0:36,0:36:99:0,99,1485	0/0:39,0:39:99:0,104,1213	qGA	This study
LipY764_contig408	500	.	T	C	2415.18	.	AC=2;AF=0.026;AN=78;DP=1772;ExcessHet=0.0283;FS=0.000;InbreedingCoeff=1.0000;MLEAC=2;MLEAF=0.026;MQ=59.70;QD=31.37;SOR=0.772	GT:AD:DP:GQ:PL	0/0:37,0:37:99:0,99,1232	0/0:39,0:39:99:0,105,1575	0/0:68,0:68:99:0,99,1800	0/0:39,0:39:99:0,102,1443	0/0:36,0:36:99:0,99,1485	0/0:35,0:35:99:0,99,1274	0/0:39,0:39:99:0,99,1328	0/0:36,0:36:99:0,99,1254	0/0:43,0:43:99:0,112,1755	0/0:47,0:47:99:0,101,1800	0/0:49,0:49:99:0,104,1620	0/0:39,0:39:99:0,108,1620	0/0:36,0:36:93:0,93,1395	0/0:41,0:41:99:0,100,1466	0/0:56,0:56:99:0,111,1800	0/0:51,0:51:99:0,120,1800	0/0:47,0:47:99:0,107,1800	0/0:55,0:55:99:0,120,1800	0/0:55,0:55:99:0,112,1800	0/0:59,0:59:99:0,120,1800	1/1:0,77:77:99:2473,230,0	0/0:56,0:56:99:0,120,1800	0/0:41,0:41:99:0,100,1251	0/0:44,0:44:99:0,114,1710	0/0:36,0:36:99:0,99,1244	0/0:36,0:36:99:0,102,1175	0/0:39,0:39:99:0,101,1180	0/0:74,0:74:99:0,120,1800	0/0:39,0:39:99:0,101,1186	0/0:34,0:34:99:0,99,1404	0/0:58,0:58:99:0,120,1800	0/0:45,0:45:99:0,106,1411	0/0:49,0:49:99:0,118,1685	0/0:48,0:48:99:0,119,1588	0/0:39,0:39:99:0,99,1485	0/0:37,0:37:99:0,99,1412	0/0:38,0:38:99:0,102,1575	0/0:36,0:36:99:0,99,1485	0/0:39,0:39:99:0,102,1283	qGB	This study
LipY764_contig81	8885	.	G	A	562.19	.	AC=2;AF=0.026;AN=78;DP=743;ExcessHet=0.0283;FS=0.000;InbreedingCoeff=0.9950;MLEAC=2;MLEAF=0.026;MQ=60.00;QD=29.59;SOR=1.981	GT:AD:DP:GQ:PL	0/0:22,0:22:54:0,54,810	0/0:20,0:20:60:0,60,781	0/0:24,0:24:66:0,66,990	0/0:14,0:14:42:0,42,459	0/0:8,0:8:24:0,24,305	0/0:16,0:16:48:0,48,607	0/0:20,0:20:60:0,60,706	0/0:11,0:11:30:0,30,450	0/0:11,0:11:33:0,33,440	0/0:16,0:16:45:0,45,675	0/0:19,0:19:54:0,54,810	0/0:24,0:24:72:0,72,875	0/0:19,0:19:51:0,51,765	0/0:16,0:16:48:0,48,587	0/0:27,0:27:75:0,75,1125	0/0:11,0:11:30:0,30,450	0/0:27,0:27:72:0,72,1080	0/0:26,0:26:69:0,69,1035	0/0:27,0:27:72:0,72,1080	0/0:31,0:31:81:0,81,1215	1/1:0,19:19:56:620,56,0	0/0:21,0:21:57:0,57,855	0/0:19,0:19:51:0,51,765	0/0:23,0:23:57:0,57,855	0/0:12,0:12:33:0,33,495	0/0:9,0:9:27:0,27,286	0/0:16,0:16:45:0,45,675	0/0:27,0:27:81:0,81,1018	0/0:15,0:15:45:0,45,565	0/0:17,0:17:45:0,45,675	0/0:20,0:20:60:0,60,632	0/0:26,0:26:72:0,72,1080	0/0:29,0:29:87:0,87,1044	0/0:21,0:21:60:0,60,900	0/0:13,0:13:39:0,39,483	0/0:17,0:17:51:0,51,574	0/0:18,0:18:54:0,54,631	0/0:14,0:14:33:0,33,495	0/0:18,0:18:51:0,51,765	qGC	This study
LipY764_contig95	4299	.	CT	C	1753.13	.	AC=2;AF=0.026;AN=78;DP=1398;ExcessHet=0.0283;FS=0.000;InbreedingCoeff=1.0000;MLEAC=2;MLEAF=0.026;MQ=60.00;QD=29.04;SOR=0.737	GT:AD:DP:GQ:PL	0/0:36,0:36:99:0,99,1252	0/0:37,0:37:99:0,99,1351	0/0:33,0:33:99:0,99,1063	0/0:34,0:34:99:0,99,1065	0/0:35,0:35:99:0,99,1485	0/0:43,0:43:99:0,114,1710	0/0:38,0:38:99:0,99,1271	0/0:35,0:35:99:0,99,1079	0/0:35,0:35:99:0,99,1434	0/0:38,0:38:99:0,99,1277	0/0:34,0:34:99:0,99,1086	0/0:37,0:37:99:0,102,1530	0/0:38,0:38:99:0,99,1208	0/0:36,0:36:99:0,99,1196	0/0:35,0:35:99:0,99,1188	0/0:33,0:33:99:0,99,1188	0/0:33,0:33:99:0,99,1137	0/0:43,0:43:99:0,109,1359	0/0:34,0:34:99:0,99,1040	0/0:36,0:36:99:0,102,1184	0/0:34,0:34:99:0,99,1256	0/0:36,0:36:99:0,99,1138	0/0:36,0:36:99:0,101,1071	0/0:24,0:24:72:0,72,786	1/1:0,45:45:99:1820,135,0	0/0:30,0:30:90:0,90,896	0/0:42,0:42:99:0,111,1285	0/0:34,0:34:99:0,99,1086	0/0:36,0:36:99:0,102,1139	0/0:33,0:33:99:0,99,982	0/0:38,0:38:99:0,111,1236	0/0:39,0:39:99:0,111,1665	0/0:33,0:33:99:0,99,1019	0/0:40,0:40:99:0,99,1485	0/0:39,0:39:99:0,102,1530	0/0:34,0:34:99:0,99,997	0/0:35,0:35:99:0,99,1485	0/0:33,0:33:99:0,99,1089	0/0:34,0:34:99:0,99,1026	qGD	This study
LipY764_contig444	256	.	A	T	33.99	.	AC=3;AF=0.041;AN=74;BaseQRankSum=-1.820e+00;ClippingRankSum=0.00;DP=275;ExcessHet=0.0902;FS=1.731;InbreedingCoeff=0.4048;MLEAC=2;MLEAF=0.027;MQ=60.00;MQRankSum=0.00;QD=1.55;ReadPosRankSum=1.21;SOR=0.382	GT:AD:DP:GQ:PL	0/0:6,0:6:18:0,18,142	0/0:5,0:5:15:0,15,140	0/0:12,0:12:33:0,33,495	0/0:2,0:2:6:0,6,49	0/0:7,0:7:21:0,21,231	0/0:12,0:12:36:0,36,346	0/0:5,0:5:15:0,15,136	0/0:6,0:6:18:0,18,165	0/0:7,0:7:21:0,21,203	0/0:4,0:4:12:0,12,121	1/1:0,3:3:9:65,9,0	0/0:7,0:7:21:0,21,183	0/0:4,0:4:12:0,12,127	0/0:7,0:7:21:0,21,199	0/0:15,0:15:45:0,45,407	0/0:8,0:8:24:0,24,226	0/0:6,0:6:18:0,18,222	0/0:11,0:11:33:0,33,315	0/0:12,0:12:36:0,36,369	0/0:13,0:13:39:0,39,375	0/0:3,0:3:9:0,9,81	0/0:7,0:7:21:0,21,206	0/0:6,0:6:18:0,18,168	./.:0,0:0:.:0,0,0	0/0:3,0:3:9:0,9,107	0/0:1,0:1:3:0,3,37	0/0:8,0:8:24:0,24,195	0/1:15,4:19:28:28,0,416	./.:0,0:0:.:0,0,0	0/0:6,0:6:18:0,18,198	0/0:5,0:5:15:0,15,150	0/0:7,0:7:21:0,21,223	0/0:6,0:6:18:0,18,174	0/0:5,0:5:15:0,15,134	0/0:12,0:12:36:0,36,352	0/0:7,0:7:21:0,21,195	0/0:14,0:14:42:0,42,369	0/0:7,0:7:21:0,21,215	0/0:7,0:7:21:0,21,167	qGE	This study
LipY764_contig79	11023	.	G	A	1265.18	.	AC=2;AF=0.026;AN=78;DP=1430;ExcessHet=0.0283;FS=0.000;InbreedingCoeff=1.0000;MLEAC=2;MLEAF=0.026;MQ=60.00;QD=30.12;SOR=0.788	GT:AD:DP:GQ:PL	0/0:34,0:34:99:0,99,1153	0/0:33,0:33:99:0,99,1070	0/0:36,0:36:99:0,99,1485	0/0:34,0:34:99:0,99,1093	0/0:38,0:38:99:0,100,1194	0/0:38,0:38:99:0,99,1485	0/0:34,0:34:99:0,99,1138	0/0:33,0:33:90:0,90,1350	0/0:39,0:39:99:0,108,1326	0/0:35,0:35:99:0,99,1364	0/0:36,0:36:99:0,99,1258	0/0:35,0:35:99:0,99,1485	0/0:35,0:35:99:0,101,1244	0/0:36,0:36:99:0,99,1213	0/0:38,0:38:99:0,102,1277	0/0:38,0:38:99:0,99,1340	0/0:34,0:34:99:0,99,1242	0/0:37,0:37:99:0,99,1273	0/0:36,0:36:99:0,99,1369	0/0:39,0:39:99:0,100,1396	0/0:35,0:35:99:0,99,1336	0/0:36,0:36:99:0,102,1530	0/0:42,0:42:99:0,103,1491	0/0:38,0:38:99:0,102,1500	0/0:34,0:34:99:0,102,1205	0/0:38,0:38:99:0,99,1292	0/0:39,0:39:99:0,100,1324	0/0:43,0:43:99:0,107,1354	0/0:37,0:37:99:0,99,1161	0/0:40,0:40:99:0,99,1456	0/0:36,0:36:99:0,102,1195	0/0:34,0:34:99:0,99,1485	0/0:35,0:35:99:0,99,1314	0/0:41,0:41:99:0,99,1390	0/0:37,0:37:99:0,105,1301	1/1:0,42:42:99:1323,126,0	0/0:39,0:39:99:0,99,1375	0/0:34,0:34:99:0,99,1240	0/0:32,0:32:90:0,90,1350	qGF	This study
LipY764_contig84	9378	.	G	A	2680.18	.	AC=2;AF=0.026;AN=78;DP=1572;ExcessHet=0.0283;FS=0.000;InbreedingCoeff=1.0000;MLEAC=2;MLEAF=0.026;MQ=60.00;QD=30.46;SOR=0.997	GT:AD:DP:GQ:PL	1/1:0,88:88:99:2738,263,0	0/0:42,0:42:99:0,108,1370	0/0:44,0:44:99:0,102,1316	0/0:37,0:37:99:0,103,1345	0/0:34,0:34:99:0,99,1141	0/0:44,0:44:99:0,107,1562	0/0:35,0:35:99:0,99,1114	0/0:37,0:37:99:0,108,1250	0/0:41,0:41:99:0,117,1755	0/0:34,0:34:99:0,99,1207	0/0:37,0:37:99:0,99,1431	0/0:34,0:34:99:0,99,1416	0/0:36,0:36:99:0,99,1275	0/0:37,0:37:99:0,99,1469	0/0:49,0:49:99:0,120,1800	0/0:35,0:35:99:0,99,1485	0/0:44,0:44:99:0,120,1800	0/0:37,0:37:99:0,110,1178	0/0:35,0:35:99:0,102,1277	0/0:46,0:46:99:0,109,1468	0/0:36,0:36:99:0,99,1485	0/0:39,0:39:99:0,105,1575	0/0:40,0:40:99:0,99,1327	0/0:35,0:35:99:0,99,1402	0/0:37,0:37:99:0,102,1382	0/0:38,0:38:99:0,99,1485	0/0:41,0:41:99:0,114,1710	0/0:38,0:38:99:0,105,1356	0/0:42,0:42:99:0,100,1440	0/0:40,0:40:99:0,111,1665	0/0:37,0:37:99:0,99,1485	0/0:45,0:45:99:0,111,1665	0/0:38,0:38:99:0,101,1190	0/0:42,0:42:99:0,110,1230	0/0:46,0:46:99:0,106,1358	0/0:34,0:34:99:0,99,1485	0/0:41,0:41:99:0,99,1397	0/0:40,0:40:99:0,104,1249	0/0:37,0:37:99:0,99,1351	qGH	This study
LipY764_contig6	9425	.	A	G	2039.18	.	AC=2;AF=0.026;AN=78;DP=1479;ExcessHet=0.0283;FS=0.000;InbreedingCoeff=1.0000;MLEAC=2;MLEAF=0.026;MQ=59.32;QD=29.99;SOR=0.814	GT:AD:DP:GQ:PL	0/0:46,0:46:99:0,120,1800	0/0:36,0:36:99:0,105,1456	0/0:34,0:34:99:0,99,1192	0/0:38,0:38:99:0,103,1354	0/0:36,0:36:99:0,99,1213	0/0:35,0:35:99:0,102,1280	0/0:33,0:33:99:0,99,1176	0/0:43,0:43:99:0,104,1529	0/0:35,0:35:99:0,99,1148	0/0:39,0:39:99:0,101,1285	1/1:0,68:68:99:2097,204,0	0/0:39,0:39:99:0,101,1244	0/0:42,0:42:99:0,120,1800	0/0:38,0:38:99:0,99,1485	0/0:39,0:39:99:0,105,1527	0/0:39,0:39:99:0,102,1316	0/0:36,0:36:99:0,99,1266	0/0:35,0:35:99:0,99,1260	0/0:33,0:33:99:0,99,1095	0/0:34,0:34:99:0,99,1213	0/0:33,0:33:99:0,99,1106	0/0:35,0:35:99:0,99,1184	0/0:34,0:34:99:0,99,1174	0/0:38,0:38:99:0,105,1242	0/0:37,0:37:99:0,99,1209	0/0:37,0:37:99:0,105,1204	0/0:37,0:37:99:0,99,1485	0/0:41,0:41:99:0,117,1755	0/0:39,0:39:99:0,111,1665	0/0:38,0:38:99:0,101,1248	0/0:34,0:34:99:0,99,1203	0/0:38,0:38:99:0,99,1485	0/0:36,0:36:99:0,102,1252	0/0:37,0:37:99:0,99,1256	0/0:40,0:40:99:0,102,1307	0/0:35,0:35:99:0,99,1435	0/0:35,0:35:99:0,99,1379	0/0:43,0:43:99:0,99,1368	0/0:34,0:34:99:0,102,1135	qH	This study
LipY764_contig6	47998	.	G	C	6829.26	.	AC=8;AF=0.103;AN=78;DP=1497;ExcessHet=0.0000;FS=0.000;InbreedingCoeff=1.0000;MLEAC=8;MLEAF=0.103;MQ=60.00;QD=31.47;SOR=0.759	GT:AD:DP:GQ:PL	0/0:45,0:45:99:0,119,1360	0/0:38,0:38:99:0,105,1380	0/0:35,0:35:99:0,101,1134	0/0:40,0:40:99:0,108,1620	0/0:34,0:34:99:0,99,1485	0/0:36,0:36:99:0,99,1177	0/0:45,0:45:99:0,103,1480	1/1:0,39:39:99:1252,117,0	0/0:34,0:34:99:0,99,1325	0/0:36,0:36:99:0,105,1207	0/0:34,0:34:99:0,99,1107	1/1:0,48:48:99:1560,144,0	0/0:34,0:34:96:0,96,1440	0/0:36,0:36:99:0,108,1239	0/0:39,0:39:99:0,100,1300	1/1:0,57:57:99:1769,171,0	0/0:40,0:40:99:0,104,1298	0/0:35,0:35:99:0,99,1165	1/1:0,73:73:99:2375,219,0	0/0:35,0:35:99:0,100,1282	0/0:33,0:33:99:0,99,1186	0/0:34,0:34:99:0,99,1180	0/0:35,0:35:99:0,99,1081	0/0:34,0:34:99:0,99,1077	0/0:36,0:36:99:0,101,1193	0/0:34,0:34:99:0,99,1485	0/0:34,0:34:99:0,99,1160	0/0:34,0:34:99:0,99,1190	0/0:34,0:34:99:0,99,1019	0/0:39,0:39:99:0,105,1575	0/0:43,0:43:99:0,99,1485	0/0:35,0:35:99:0,99,1485	0/0:37,0:37:99:0,99,1279	0/0:34,0:34:99:0,99,1485	0/0:38,0:38:99:0,100,1362	0/0:35,0:35:99:0,99,1485	0/0:37,0:37:99:0,105,1273	0/0:35,0:35:99:0,99,1193	0/0:43,0:43:99:0,117,1496	qJ	This study
LipY764_contig6	49678	.	T	G	630.18	.	AC=2;AF=0.026;AN=78;DP=1304;ExcessHet=0.0283;FS=0.000;InbreedingCoeff=1.0000;MLEAC=2;MLEAF=0.026;MQ=60.00;QD=30.01;SOR=1.508	GT:AD:DP:GQ:PL	0/0:36,0:36:99:0,102,1146	0/0:33,0:33:99:0,99,1070	0/0:34,0:34:99:0,99,1397	0/0:36,0:36:99:0,102,1139	0/0:29,0:29:72:0,72,1080	0/0:35,0:35:90:0,90,1350	0/0:38,0:38:99:0,99,1485	0/0:29,0:29:72:0,72,1080	0/0:32,0:32:90:0,90,1350	0/0:36,0:36:99:0,99,1485	0/0:35,0:35:99:0,99,1485	0/0:33,0:33:99:0,99,1147	0/0:28,0:28:81:0,81,1215	0/0:37,0:37:99:0,99,1485	0/0:34,0:34:99:0,99,1273	0/0:33,0:33:99:0,99,1133	0/0:36,0:36:99:0,99,1376	0/0:31,0:31:90:0,90,1350	0/0:33,0:33:99:0,99,1127	0/0:34,0:34:99:0,99,1485	0/0:34,0:34:99:0,99,1377	0/0:33,0:33:99:0,99,1123	0/0:35,0:35:99:0,99,1197	0/0:30,0:30:81:0,81,1215	0/0:26,0:26:72:0,72,819	0/0:33,0:33:90:0,90,1350	0/0:40,0:40:99:0,102,1530	0/0:35,0:35:99:0,99,1148	0/0:36,0:36:99:0,99,1165	0/0:33,0:33:99:0,99,1017	0/0:34,0:34:99:0,102,1094	0/0:35,0:35:99:0,99,1104	0/0:33,0:33:99:0,99,1068	0/0:39,0:39:99:0,99,1485	0/0:36,0:36:90:0,90,1350	0/0:28,0:28:75:0,75,1125	0/0:36,0:36:99:0,101,1265	0/0:35,0:35:99:0,99,1353	1/1:0,21:21:63:688,63,0	qK	This study
LipY764_contig14	35718	.	C	A	1632.18	.	AC=2;AF=0.026;AN=78;DP=1405;ExcessHet=0.0283;FS=0.000;InbreedingCoeff=1.0000;MLEAC=2;MLEAF=0.026;MQ=59.56;QD=31.39;SOR=1.358	GT:AD:DP:GQ:PL	0/0:36,0:36:99:0,99,1238	0/0:37,0:37:99:0,102,1164	0/0:40,0:40:99:0,99,1411	0/0:36,0:36:99:0,99,1485	0/0:34,0:34:99:0,99,987	0/0:34,0:34:99:0,102,1135	0/0:36,0:36:99:0,99,1175	0/0:35,0:35:99:0,99,1137	1/1:0,52:52:99:1690,155,0	0/0:36,0:36:99:0,99,1298	0/0:36,0:36:99:0,99,1485	0/0:34,0:34:99:0,99,1177	0/0:33,0:33:99:0,99,1040	0/0:33,0:33:99:0,99,980	0/0:33,0:33:99:0,99,1200	0/0:33,0:33:99:0,99,1037	0/0:37,0:37:99:0,99,1485	0/0:33,0:33:99:0,99,1079	0/0:38,0:38:99:0,101,1277	0/0:33,0:33:99:0,99,1073	0/0:38,0:38:99:0,99,1485	0/0:33,0:33:99:0,99,1010	0/0:36,0:36:99:0,99,1278	0/0:34,0:34:99:0,99,1485	0/0:37,0:37:99:0,102,1348	0/0:39,0:39:99:0,104,1195	0/0:36,0:36:99:0,99,1217	0/0:40,0:40:99:0,105,1191	0/0:34,0:34:99:0,99,1129	0/0:33,0:33:99:0,99,1048	0/0:36,0:36:99:0,99,1485	0/0:34,0:34:99:0,99,1163	0/0:33,0:33:99:0,99,1030	0/0:33,0:33:99:0,99,1115	0/0:41,0:41:99:0,100,1374	0/0:34,0:34:99:0,99,1053	0/0:36,0:36:99:0,99,1247	0/0:44,0:44:99:0,100,1413	0/0:35,0:35:99:0,99,1305	qQ	This study
LipY764_contig17	47067	.	C	T	985.19	.	AC=2;AF=0.026;AN=78;DP=990;ExcessHet=0.0283;FS=0.000;InbreedingCoeff=0.9850;MLEAC=2;MLEAF=0.026;MQ=60.00;QD=30.79;SOR=1.112	GT:AD:DP:GQ:PL	0/0:13,0:13:39:0,39,440	0/0:23,0:23:54:0,54,810	0/0:33,0:33:99:0,99,1115	0/0:22,0:22:60:0,60,900	0/0:22,0:22:48:0,48,720	0/0:22,0:22:60:0,60,900	0/0:24,0:24:69:0,69,1035	0/0:19,0:19:54:0,54,810	0/0:29,0:29:78:0,78,1170	0/0:31,0:31:81:0,81,1215	1/1:0,32:32:95:1043,95,0	0/0:26,0:26:37:0,37,865	0/0:11,0:11:33:0,33,407	0/0:29,0:29:46:0,46,926	0/0:32,0:32:90:0,90,1072	0/0:38,0:38:90:0,90,1350	0/0:36,0:36:90:0,90,1350	0/0:26,0:26:72:0,72,1080	0/0:23,0:23:63:0,63,945	0/0:33,0:33:99:0,99,1186	0/0:35,0:35:99:0,99,1083	0/0:27,0:27:72:0,72,1080	0/0:20,0:20:51:0,51,765	0/0:20,0:20:19:0,19,551	0/0:35,0:35:99:0,99,1485	0/0:9,0:9:18:0,18,270	0/0:29,0:29:81:0,81,1215	0/0:31,0:31:90:0,90,1350	0/0:26,0:26:60:0,60,900	0/0:15,0:15:39:0,39,585	0/0:34,0:34:90:0,90,1350	0/0:23,0:23:60:0,60,900	0/0:22,0:22:60:0,60,900	0/0:18,0:18:51:0,51,765	0/0:29,0:29:81:0,81,1215	0/0:33,0:33:99:0,99,1042	0/0:30,0:30:87:0,87,1305	0/0:14,0:14:33:0,33,495	0/0:16,0:16:39:0,39,585	qT	This study
LipY764_contig19	821	.	A	G	1412.20	.	AC=2;AF=0.026;AN=78;DP=1015;ExcessHet=0.0283;FS=0.000;InbreedingCoeff=0.9740;MLEAC=2;MLEAF=0.026;MQ=60.00;QD=32.84;SOR=1.455	GT:AD:DP:GQ:PL	0/0:21,0:21:63:0,63,625	0/0:15,0:15:39:0,39,585	0/0:41,0:41:99:0,100,1462	0/0:21,0:21:60:0,60,900	0/0:21,0:21:60:0,60,619	0/0:21,0:21:60:0,60,900	0/0:19,0:19:57:0,57,630	0/0:19,0:19:54:0,54,810	0/0:32,0:32:93:0,93,1395	0/0:34,0:34:96:0,96,1440	0/0:30,0:30:81:0,81,1215	0/0:28,0:28:72:0,72,1080	0/0:27,0:27:81:0,81,926	0/0:30,0:30:80:0,80,1012	0/0:35,0:35:99:0,99,1248	0/0:29,0:29:81:0,81,1215	0/0:28,0:28:81:0,81,919	0/0:37,0:37:99:0,99,1391	0/0:33,0:33:90:0,90,1350	0/0:36,0:36:99:0,101,1278	0/0:28,0:28:78:0,78,1170	0/0:22,0:22:63:0,63,733	0/0:18,0:18:13:0,13,496	0/0:14,0:14:42:0,42,420	0/0:30,0:30:81:0,81,1215	0/0:22,0:22:60:0,60,900	0/0:25,0:25:72:0,72,1080	1/1:0,43:43:99:1470,129,0	0/0:17,0:17:48:0,48,720	0/0:22,0:22:63:0,63,793	0/0:26,0:26:72:0,72,1080	0/0:30,0:30:90:0,90,961	0/0:36,0:36:99:0,99,1485	0/0:19,0:19:57:0,57,597	0/0:38,0:38:99:0,101,1150	0/0:8,0:8:24:0,24,224	0/0:22,0:22:60:0,60,812	0/0:23,0:23:60:0,60,900	0/0:15,0:15:45:0,45,441	qU	This study
LipY764_contig19	1180	.	T	C	659.18	.	AC=2;AF=0.026;AN=78;DP=1166;ExcessHet=0.0283;FS=0.000;InbreedingCoeff=1.0000;MLEAC=2;MLEAF=0.026;MQ=60.00;QD=27.47;SOR=0.859	GT:AD:DP:GQ:PL	0/0:23,0:23:66:0,66,669	0/0:25,0:25:66:0,66,990	0/0:41,0:41:99:0,103,1280	0/0:27,0:27:81:0,81,905	0/0:21,0:21:63:0,63,605	0/0:31,0:31:90:0,90,1003	0/0:22,0:22:63:0,63,746	0/0:20,0:20:54:0,54,810	0/0:18,0:18:48:0,48,720	0/0:32,0:32:90:0,90,1350	0/0:26,0:26:72:0,72,864	0/0:25,0:25:72:0,72,883	0/0:33,0:33:99:0,99,999	0/0:34,0:34:99:0,99,1280	0/0:39,0:39:99:0,102,1279	0/0:36,0:36:99:0,102,1222	0/0:37,0:37:99:0,99,1193	0/0:35,0:35:93:0,93,1395	0/0:35,0:35:99:0,99,1116	0/0:43,0:43:99:0,111,1496	0/0:37,0:37:99:0,99,1296	0/0:34,0:34:99:0,99,1121	0/0:25,0:25:72:0,72,1080	0/0:34,0:34:99:0,99,1083	0/0:21,0:21:60:0,60,900	0/0:20,0:20:54:0,54,810	0/0:34,0:34:99:0,99,969	0/0:35,0:35:99:0,102,1276	0/0:27,0:27:81:0,81,872	0/0:34,0:34:99:0,99,1076	0/0:31,0:31:90:0,90,939	0/0:35,0:35:99:0,99,1485	0/0:38,0:38:91:0,91,1134	0/0:16,0:16:45:0,45,675	0/0:25,0:25:72:0,72,1080	1/1:0,24:24:72:717,72,0	0/0:33,0:33:99:0,99,1032	0/0:33,0:33:99:0,99,924	0/0:27,0:27:81:0,81,857	qV	This study
LipY764_contig22	11458	.	C	T	1182.18	.	AC=2;AF=0.026;AN=78;DP=1398;ExcessHet=0.0283;FS=0.000;InbreedingCoeff=1.0000;MLEAC=2;MLEAF=0.026;MQ=59.36;QD=32.84;SOR=1.209	GT:AD:DP:GQ:PL	0/0:38,0:38:99:0,102,1186	0/0:35,0:35:99:0,99,1102	0/0:34,0:34:99:0,99,1173	0/0:33,0:33:99:0,99,1067	0/0:29,0:29:84:0,84,1260	0/0:36,0:36:99:0,99,1410	0/0:34,0:34:93:0,93,1395	0/0:31,0:31:90:0,90,983	0/0:39,0:39:99:0,108,1281	0/0:40,0:40:79:0,79,1281	0/0:40,0:40:99:0,103,1304	0/0:35,0:35:99:0,99,1070	0/0:38,0:38:99:0,99,1445	0/0:43,0:43:99:0,115,1456	0/0:36,0:36:99:0,102,1140	0/0:43,0:43:99:0,100,1495	0/0:33,0:33:99:0,99,1050	0/0:36,0:36:99:0,99,1295	0/0:35,0:35:99:0,99,1389	0/0:45,0:45:99:0,104,1470	0/0:37,0:37:99:0,99,1087	0/0:37,0:37:99:0,99,1485	0/0:34,0:34:99:0,99,1047	0/0:37,0:37:99:0,102,1121	1/1:0,36:36:99:1240,108,0	0/0:34,0:34:99:0,99,1037	0/0:34,0:34:99:0,99,1171	0/0:36,0:36:99:0,99,1485	0/0:36,0:36:99:0,103,1106	0/0:34,0:34:99:0,99,1164	0/0:33,0:33:99:0,99,988	0/0:38,0:38:99:0,99,1324	0/0:36,0:36:99:0,99,1181	0/0:39,0:39:99:0,101,1183	0/0:37,0:37:99:0,99,1124	0/0:37,0:37:99:0,99,1485	0/0:35,0:35:99:0,101,1202	0/0:34,0:34:99:0,99,1074	0/0:21,0:21:60:0,60,692	qW	This study
LipY764_contig24	8141	.	C	T	1496.18	.	AC=2;AF=0.026;AN=78;DP=1413;ExcessHet=0.0283;FS=0.000;InbreedingCoeff=1.0000;MLEAC=2;MLEAF=0.026;MQ=60.00;QD=29.92;SOR=0.952	GT:AD:DP:GQ:PL	0/0:35,0:35:93:0,93,1395	0/0:35,0:35:99:0,102,1181	0/0:38,0:38:99:0,99,1447	0/0:34,0:34:99:0,99,1140	0/0:34,0:34:99:0,99,1104	0/0:35,0:35:99:0,99,1485	0/0:33,0:33:90:0,90,1350	0/0:33,0:33:93:0,93,1395	0/0:36,0:36:99:0,102,1181	1/1:0,50:50:99:1554,150,0	0/0:37,0:37:99:0,99,1421	0/0:35,0:35:99:0,99,1133	0/0:35,0:35:99:0,102,1163	0/0:38,0:38:99:0,101,1142	0/0:38,0:38:99:0,102,1361	0/0:34,0:34:99:0,99,1485	0/0:37,0:37:99:0,99,1447	0/0:36,0:36:99:0,102,1287	0/0:37,0:37:99:0,99,1283	0/0:40,0:40:99:0,111,1665	0/0:34,0:34:99:0,99,1146	0/0:36,0:36:99:0,102,1163	0/0:35,0:35:90:0,90,1350	0/0:30,0:30:81:0,81,1215	0/0:33,0:33:93:0,93,1395	0/0:35,0:35:99:0,99,1485	0/0:36,0:36:99:0,99,1485	0/0:45,0:45:99:0,109,1536	0/0:34,0:34:99:0,99,1485	0/0:36,0:36:99:0,99,1243	0/0:38,0:38:99:0,99,1104	0/0:36,0:36:99:0,99,1263	0/0:37,0:37:99:0,99,1268	0/0:36,0:36:99:0,99,1485	0/0:36,0:36:99:0,102,1135	0/0:37,0:37:99:0,99,1485	0/0:44,0:44:99:0,101,1410	0/0:40,0:40:99:0,104,1333	0/0:25,0:25:72:0,72,1080	qX	This study
LipY764_contig24	24475	.	A	T	190.44	.	AC=2;AF=0.026;AN=76;DP=313;ExcessHet=0.0290;FS=0.000;InbreedingCoeff=0.6372;MLEAC=2;MLEAF=0.026;MQ=56.92;QD=21.16;SOR=0.892	GT:AD:DP:GQ:PL	0/0:7,0:7:21:0,21,215	0/0:10,0:10:30:0,30,261	0/0:14,0:14:39:0,39,585	0/0:2,0:2:6:0,6,67	0/0:5,0:5:15:0,15,136	0/0:14,0:14:39:0,39,585	0/0:8,0:8:24:0,24,253	0/0:5,0:5:12:0,12,180	0/0:10,0:10:30:0,30,289	0/0:8,0:8:24:0,24,272	0/0:8,0:8:24:0,24,304	0/0:5,0:5:15:0,15,166	0/0:8,0:8:21:0,21,315	0/0:9,0:9:24:0,24,360	0/0:17,0:17:45:0,45,675	0/0:10,0:10:30:0,30,344	0/0:11,0:11:30:0,30,450	0/0:8,0:8:24:0,24,195	0/0:8,0:8:24:0,24,269	0/0:13,0:13:33:0,33,495	0/0:2,0:2:6:0,6,78	0/0:12,0:12:33:0,33,495	0/0:2,0:2:6:0,6,43	./.:1,0:1:.:0,0,0	0/0:7,0:7:21:0,21,211	0/0:5,0:5:15:0,15,174	0/0:4,0:4:12:0,12,131	0/0:14,0:14:36:0,36,540	0/0:4,0:4:12:0,12,163	0/0:8,0:8:24:0,24,249	0/0:8,0:8:24:0,24,268	0/0:7,0:7:21:0,21,209	0/0:13,0:13:36:0,36,540	0/0:4,0:4:12:0,12,127	0/0:13,0:13:36:0,36,540	0/0:5,0:5:15:0,15,118	0/0:10,0:10:27:0,27,405	0/0:5,0:5:15:0,15,200	1/1:0,9:9:27:247,27,0	qZ	This study
LipY764_contig54	27348	.	A	T	25026.59	.	AC=30;AF=0.385;AN=78;DP=1784;ExcessHet=0.0000;FS=0.000;InbreedingCoeff=1.0000;MLEAC=30;MLEAF=0.385;MQ=60.00;QD=32.54;SOR=0.907	GT:AD:DP:GQ:PL	1/1:0,44:44:99:1416,132,0	0/0:41,0:41:99:0,100,1377	0/0:47,0:47:99:0,112,1800	0/0:44,0:44:91:0,91,1257	1/1:0,47:47:99:1480,141,0	1/1:0,47:47:99:1600,140,0	1/1:0,48:48:99:1540,143,0	1/1:0,27:27:81:928,81,0	1/1:0,44:44:99:1549,132,0	0/0:37,0:37:99:0,99,1300	0/0:38,0:38:99:0,101,1335	1/1:0,34:34:99:1122,102,0	0/0:34,0:34:99:0,99,1057	1/1:0,42:42:99:1419,126,0	0/0:58,0:58:99:0,120,1800	1/1:0,67:67:99:2335,201,0	1/1:0,63:63:99:1944,188,0	0/0:35,0:35:99:0,99,1095	1/1:0,54:54:99:1785,162,0	1/1:0,69:69:99:2246,206,0	1/1:0,78:78:99:2469,233,0	0/0:43,0:43:99:0,105,1755	0/0:38,0:38:99:0,102,1306	0/0:41,0:41:99:0,102,1444	0/0:30,0:30:90:0,90,918	0/0:37,0:37:99:0,108,1198	0/0:42,0:42:99:0,103,1510	0/0:64,0:64:99:0,120,1800	0/0:36,0:36:99:0,99,1128	0/0:37,0:37:99:0,99,1247	0/0:45,0:45:99:0,106,1535	0/0:45,0:45:99:0,99,1736	0/0:48,0:48:99:0,102,1619	1/1:0,55:55:99:1726,164,0	0/0:41,0:41:99:0,105,1283	0/0:44,0:44:99:0,120,1800	0/0:52,0:52:99:0,104,1658	1/1:0,50:50:99:1706,150,0	0/0:38,0:38:99:0,99,1485	rA	first described in Wallner et al., 2017
LipY764_contig198	10724	.	C	G	3182.42	.	AC=4;AF=0.051;AN=78;DP=1482;ExcessHet=0.0011;FS=0.000;InbreedingCoeff=1.0000;MLEAC=4;MLEAF=0.051;MQ=59.77;QD=32.15;SOR=1.202	GT:AD:DP:GQ:PL	0/0:37,0:37:99:0,99,1201	0/0:34,0:34:99:0,99,1057	0/0:44,0:44:99:0,102,1530	0/0:31,0:31:90:0,90,1350	0/0:35,0:35:99:0,102,1189	0/0:35,0:35:99:0,99,1152	0/0:39,0:39:99:0,108,1620	0/0:34,0:34:93:0,93,1395	0/0:42,0:42:99:0,109,1442	0/0:35,0:35:99:0,99,1485	0/0:39,0:39:99:0,99,1376	0/0:40,0:40:99:0,103,1415	0/0:38,0:38:99:0,104,1327	0/0:41,0:41:99:0,100,1343	0/0:36,0:36:99:0,99,1201	0/0:35,0:35:99:0,99,1279	0/0:37,0:37:99:0,99,1226	0/0:37,0:37:99:0,99,1479	0/0:39,0:39:99:0,104,1304	0/0:44,0:44:99:0,120,1800	0/0:40,0:40:99:0,102,1228	0/0:36,0:36:99:0,99,1202	0/0:35,0:35:99:0,99,1080	0/0:35,0:35:99:0,99,1362	0/0:39,0:39:99:0,100,1330	0/0:40,0:40:99:0,103,1189	0/0:38,0:38:99:0,100,1178	0/0:38,0:38:99:0,102,1530	0/0:37,0:37:99:0,101,1182	0/0:38,0:38:99:0,99,1442	0/0:33,0:33:99:0,99,1038	0/0:34,0:34:99:0,99,1288	1/1:0,54:54:99:1836,161,0	0/0:37,0:37:99:0,104,1248	1/1:0,45:45:99:1431,134,0	0/0:41,0:41:99:0,100,1364	0/0:38,0:38:99:0,99,1485	0/0:36,0:36:99:0,99,1485	0/0:36,0:36:99:0,99,1341	rAE	first described in Wallner et al., 2017
LipY764_contig112	2021	.	G	A	5140.87	.	AC=14;AF=0.179;AN=78;DP=1038;ExcessHet=0.0000;FS=0.000;InbreedingCoeff=0.9996;MLEAC=14;MLEAF=0.179;MQ=60.00;QD=28.25;SOR=1.135	GT:AD:DP:GQ:PL	0/0:25,0:25:72:0,72,726	0/0:27,0:27:81:0,81,751	1/1:0,34:34:99:952,101,0	1/1:0,25:25:75:759,75,0	0/0:27,0:27:81:0,81,783	0/0:34,0:34:99:0,99,1059	0/0:21,0:21:60:0,60,662	0/0:20,0:20:60:0,60,572	0/0:28,0:28:81:0,81,1215	0/0:33,0:33:99:0,99,1072	1/1:0,19:19:57:604,57,0	0/0:18,0:18:54:0,54,539	0/0:30,0:30:90:0,90,840	0/0:20,0:20:60:0,60,610	0/0:33,0:33:99:0,99,970	0/0:36,0:36:99:0,99,1121	0/0:33,0:33:99:0,99,1068	0/0:33,0:33:99:0,99,1056	0/0:36,0:36:99:0,108,980	0/0:33,0:33:99:0,99,1008	0/0:33,0:33:99:0,99,948	0/0:31,0:31:93:0,93,868	0/0:24,0:24:72:0,72,703	0/0:8,0:8:24:0,24,208	0/0:27,0:27:81:0,81,828	0/0:17,0:17:51:0,51,478	0/0:24,0:24:72:0,72,716	0/0:33,0:33:99:0,99,895	1/1:0,20:20:60:559,60,0	1/1:0,22:22:66:656,66,0	0/0:30,0:30:90:0,90,917	0/0:24,0:24:72:0,72,687	1/1:0,33:33:98:966,98,0	0/0:20,0:20:60:0,60,504	1/1:0,29:29:86:818,86,0	0/0:20,0:20:60:0,60,504	0/0:34,0:34:99:0,102,1055	0/0:30,0:30:90:0,90,830	0/0:14,0:14:42:0,42,378	rAF	first described in Wallner et al., 2017
LipY764_contig251	12181	.	A	C	5142.60	.	AC=12;AF=0.154;AN=78;BaseQRankSum=0.943;ClippingRankSum=0.00;DP=1066;ExcessHet=0.0000;FS=0.000;InbreedingCoeff=0.9992;MLEAC=12;MLEAF=0.154;MQ=59.73;MQRankSum=0.00;QD=29.90;ReadPosRankSum=1.01;SOR=0.741	GT:AD:DP:GQ:PL	0/0:22,0:22:63:0,63,596	0/0:22,0:22:57:0,57,855	1/1:0,37:37:99:1320,111,0	1/1:0,24:24:72:750,72,0	0/0:22,0:22:60:0,60,650	0/0:25,0:25:69:0,69,1035	0/0:18,0:18:54:0,54,694	0/0:7,0:7:21:0,21,217	0/0:33,0:33:99:0,99,1026	0/0:25,0:25:72:0,72,1080	0/0:24,0:24:72:0,72,867	0/0:28,0:28:81:0,81,921	0/0:16,0:16:45:0,45,675	0/0:26,0:26:72:0,72,1080	0/0:35,0:35:99:0,102,1080	0/0:39,0:39:99:0,108,1284	0/0:31,0:31:90:0,90,998	0/0:34,0:34:99:0,99,1124	0/0:28,0:28:81:0,81,870	0/0:39,0:39:99:0,105,1575	0/0:35,0:35:99:0,99,1078	0/0:37,0:37:99:0,99,1485	0/0:30,0:30:90:0,90,939	0/0:27,0:27:75:0,75,1125	0/0:34,0:34:99:0,99,1086	0/0:15,0:15:39:0,39,585	0/0:32,0:32:90:0,90,1005	0/0:36,0:36:99:0,99,1485	1/1:0,16:16:48:445,48,0	1/1:2,31:33:49:878,49,0	0/0:28,0:28:81:0,81,886	0/0:28,0:28:81:0,81,818	1/1:0,37:37:99:1046,111,0	0/0:26,0:26:75:0,75,1125	1/1:0,25:25:75:863,75,0	0/0:18,0:18:48:0,48,720	0/0:33,0:33:99:0,99,1077	0/0:29,0:29:84:0,84,1260	0/0:12,0:12:36:0,36,435	rAI	first described in Wallner et al., 2017
LipY764_contig157	1039	.	A	T	1929.98	.	AC=12;AF=0.154;AN=78;DP=415;ExcessHet=0.0000;FS=0.000;InbreedingCoeff=0.9152;MLEAC=12;MLEAF=0.154;MQ=60.00;QD=30.16;SOR=2.093	GT:AD:DP:GQ:PL	0/0:3,0:3:9:0,9,100	0/0:5,0:5:15:0,15,139	1/1:0,13:13:39:463,39,0	1/1:0,12:12:36:389,36,0	0/0:11,0:11:33:0,33,380	0/0:14,0:14:36:0,36,540	0/0:12,0:12:33:0,33,495	0/0:9,0:9:27:0,27,277	0/0:14,0:14:42:0,42,426	0/0:8,0:8:24:0,24,272	0/0:17,0:17:48:0,48,720	0/0:9,0:9:27:0,27,259	0/0:8,0:8:24:0,24,262	0/0:14,0:14:39:0,39,585	0/0:28,0:28:81:0,81,835	0/0:19,0:19:57:0,57,568	0/0:14,0:14:42:0,42,518	0/0:12,0:12:33:0,33,495	0/0:7,0:7:18:0,18,270	0/0:23,0:23:63:0,63,945	0/0:11,0:11:33:0,33,362	0/0:12,0:12:36:0,36,342	0/0:7,0:7:21:0,21,231	0/0:6,0:6:18:0,18,171	0/0:2,0:2:6:0,6,55	0/0:2,0:2:6:0,6,59	0/0:4,0:4:12:0,12,117	0/0:17,0:17:51:0,51,539	1/1:0,7:7:21:221,21,0	1/1:0,8:8:24:215,24,0	0/0:2,0:2:6:0,6,78	0/0:8,0:8:24:0,24,232	1/1:0,14:14:42:539,42,0	0/0:5,0:5:15:0,15,155	1/1:0,10:10:30:260,30,0	0/0:8,0:8:24:0,24,272	0/0:14,0:14:42:0,42,476	0/0:17,0:17:51:0,51,545	0/0:9,0:9:27:0,27,289	rAJ	first described in Wallner et al., 2017
LipY764_contig16	12521	.	G	A	64353.18	.	AC=76;AF=0.974;AN=78;DP=2074;ExcessHet=0.0283;FS=0.000;InbreedingCoeff=1.0000;MLEAC=76;MLEAF=0.974;MQ=59.90;QD=31.64;SOR=0.825	GT:AD:DP:GQ:PL	1/1:0,38:38:99:1174,113,0	1/1:0,46:46:99:1352,137,0	1/1:0,68:68:99:2196,201,0	1/1:0,38:38:99:1303,114,0	1/1:0,38:38:99:1222,114,0	1/1:0,46:46:99:1462,138,0	1/1:0,47:47:99:1417,138,0	1/1:0,36:36:99:1089,107,0	1/1:0,54:54:99:1798,161,0	1/1:0,51:51:99:1690,152,0	1/1:0,70:70:99:2290,209,0	1/1:0,51:51:99:1580,153,0	0/0:40,0:40:99:0,100,1374	1/1:0,57:57:99:1762,169,0	1/1:0,85:85:99:2675,253,0	1/1:0,62:62:99:1985,185,0	1/1:0,62:62:99:1986,185,0	1/1:0,64:64:99:1942,190,0	1/1:0,63:63:99:2134,188,0	1/1:0,67:67:99:2192,199,0	1/1:0,64:64:99:1885,190,0	1/1:0,75:75:99:2458,224,0	1/1:0,38:38:99:1223,113,0	1/1:0,30:30:90:1015,90,0	1/1:0,35:35:99:1172,104,0	1/1:0,43:43:99:1150,126,0	1/1:0,57:57:99:1825,170,0	1/1:0,96:96:99:2910,286,0	1/1:0,39:39:99:1264,117,0	1/1:0,47:47:99:1396,138,0	1/1:0,58:58:99:1787,173,0	1/1:0,47:47:99:1536,140,0	1/1:0,68:68:99:2106,202,0	1/1:0,53:53:99:1614,157,0	1/1:0,64:64:99:2066,191,0	1/1:0,30:30:90:952,90,0	1/1:0,64:64:99:2020,191,0	1/1:0,47:47:99:1588,141,0	1/1:0,36:36:99:1195,107,0	rAL	first described in Wallner et al., 2017
LipY764_contig213	4369	.	T	C	5283.42	.	AC=4;AF=0.051;AN=78;DP=1557;ExcessHet=0.0011;FS=0.000;InbreedingCoeff=1.0000;MLEAC=4;MLEAF=0.051;MQ=60.00;QD=29.85;SOR=0.902	GT:AD:DP:GQ:PL	1/1:0,90:90:99:2714,269,0	0/0:36,0:36:99:0,99,1485	0/0:37,0:37:99:0,111,1274	0/0:37,0:37:99:0,99,1485	0/0:34,0:34:99:0,99,1249	1/1:0,87:87:99:2654,259,0	0/0:40,0:40:99:0,110,1509	0/0:40,0:40:99:0,108,1620	0/0:35,0:35:99:0,100,1307	0/0:34,0:34:99:0,99,1240	0/0:38,0:38:99:0,102,1315	0/0:37,0:37:99:0,99,1435	0/0:36,0:36:99:0,99,1485	0/0:34,0:34:99:0,99,1218	0/0:33,0:33:99:0,99,1167	0/0:41,0:41:99:0,102,1485	0/0:35,0:35:99:0,99,1313	0/0:35,0:35:99:0,99,1245	0/0:33,0:33:99:0,99,1235	0/0:33,0:33:99:0,99,1178	0/0:41,0:41:99:0,111,1665	0/0:43,0:43:99:0,102,1530	0/0:37,0:37:99:0,99,1312	0/0:41,0:41:99:0,99,1485	0/0:37,0:37:99:0,99,1381	0/0:36,0:36:99:0,99,1282	0/0:37,0:37:99:0,99,1313	0/0:34,0:34:99:0,99,1203	0/0:41,0:41:99:0,100,1356	0/0:38,0:38:99:0,102,1431	0/0:34,0:34:99:0,99,1162	0/0:42,0:42:99:0,99,1454	0/0:43,0:43:99:0,114,1574	0/0:38,0:38:99:0,100,1208	0/0:38,0:38:99:0,99,1252	0/0:36,0:36:99:0,99,1353	0/0:38,0:38:99:0,99,1485	0/0:41,0:41:99:0,99,1448	0/0:37,0:37:99:0,99,1196	rC	first described in Wallner et al., 2017
LipY764_contig327	4566	.	A	T	979.18	.	AC=2;AF=0.026;AN=78;DP=1081;ExcessHet=0.0283;FS=0.000;InbreedingCoeff=0.9998;MLEAC=2;MLEAF=0.026;MQ=60.00;QD=32.64;SOR=0.826	GT:AD:DP:GQ:PL	0/0:24,0:24:72:0,72,763	0/0:29,0:29:37:0,37,726	0/0:37,0:37:99:0,99,1382	0/0:17,0:17:48:0,48,720	0/0:22,0:22:60:0,60,652	0/0:22,0:22:47:0,47,730	0/0:20,0:20:60:0,60,636	0/0:19,0:19:54:0,54,810	0/0:28,0:28:81:0,81,1215	0/0:33,0:33:99:0,99,1179	1/1:0,30:30:90:1037,90,0	0/0:29,0:29:81:0,81,1215	0/0:20,0:20:54:0,54,810	0/0:30,0:30:81:0,81,1215	0/0:24,0:24:72:0,72,828	0/0:37,0:37:99:0,99,1309	0/0:33,0:33:99:0,99,1163	0/0:31,0:31:90:0,90,1350	0/0:28,0:28:72:0,72,1080	0/0:34,0:34:99:0,99,1263	0/0:28,0:28:81:0,81,1215	0/0:34,0:34:96:0,96,1440	0/0:19,0:19:57:0,57,659	0/0:21,0:21:60:0,60,900	0/0:31,0:31:90:0,90,1151	0/0:26,0:26:69:0,69,1035	0/0:23,0:23:65:0,65,789	0/0:32,0:32:90:0,90,1350	0/0:18,0:18:51:0,51,765	0/0:31,0:31:90:0,90,1114	0/0:36,0:36:99:0,99,1142	0/0:31,0:31:90:0,90,1058	0/0:32,0:32:55:0,55,943	0/0:21,0:21:60:0,60,900	0/0:40,0:40:99:0,99,1319	0/0:19,0:19:57:0,57,610	0/0:39,0:39:99:0,108,1620	0/0:36,0:36:89:0,89,1159	0/0:17,0:17:42:0,42,630	rDS	first described in Wallner et al., 2017
LipY764_contig367	4708	.	T	C	1146.18	.	AC=2;AF=0.026;AN=78;DP=1074;ExcessHet=0.0283;FS=0.000;InbreedingCoeff=0.9994;MLEAC=2;MLEAF=0.026;MQ=60.00;QD=31.84;SOR=0.927	GT:AD:DP:GQ:PL	0/0:23,0:23:54:0,54,810	0/0:16,0:16:39:0,39,585	0/0:38,0:38:99:0,99,1427	0/0:30,0:30:81:0,81,1215	0/0:20,0:20:60:0,60,634	0/0:22,0:22:60:0,60,759	0/0:28,0:28:72:0,72,1080	0/0:24,0:24:60:0,60,900	0/0:20,0:20:60:0,60,711	0/0:32,0:32:90:0,90,1350	1/1:0,36:36:99:1204,108,0	0/0:34,0:34:99:0,99,1208	0/0:32,0:32:77:0,77,1041	0/0:33,0:33:96:0,96,1440	0/0:36,0:36:99:0,99,1485	0/0:28,0:28:81:0,81,1215	0/0:36,0:36:99:0,99,1485	0/0:29,0:29:81:0,81,1215	0/0:34,0:34:99:0,99,1149	0/0:30,0:30:81:0,81,1215	0/0:30,0:30:72:0,72,1080	0/0:34,0:34:99:0,99,1485	0/0:20,0:20:48:0,48,720	0/0:16,0:16:42:0,42,630	0/0:25,0:25:72:0,72,825	0/0:11,0:11:30:0,30,450	0/0:27,0:27:69:0,69,1035	0/0:33,0:33:99:0,99,1163	0/0:25,0:25:72:0,72,1080	0/0:29,0:29:81:0,81,1215	0/0:21,0:21:57:0,57,855	0/0:26,0:26:72:0,72,880	0/0:26,0:26:72:0,72,1080	0/0:22,0:22:54:0,54,810	0/0:34,0:34:90:0,90,1350	0/0:22,0:22:60:0,60,900	0/0:38,0:38:99:0,100,1444	0/0:28,0:28:75:0,75,1125	0/0:26,0:26:72:0,72,1080	rDT	first described in Wallner et al., 2017
LipY764_contig20	20763	.	C	G	2633.18	.	AC=2;AF=0.026;AN=78;DP=1402;ExcessHet=0.0283;FS=0.000;InbreedingCoeff=1.0000;MLEAC=2;MLEAF=0.026;MQ=60.00;QD=31.35;SOR=1.013	GT:AD:DP:GQ:PL	0/0:37,0:37:99:0,102,1334	0/0:37,0:37:99:0,105,1297	0/0:43,0:43:99:0,112,1571	0/0:33,0:33:99:0,99,1151	0/0:33,0:33:99:0,99,1038	0/0:34,0:34:99:0,99,1245	0/0:33,0:33:99:0,99,1089	0/0:38,0:38:99:0,99,1191	0/0:37,0:37:99:0,105,1443	0/0:38,0:38:99:0,102,1409	0/0:33,0:33:99:0,99,1134	0/0:38,0:38:99:0,99,1367	0/0:36,0:36:99:0,99,1464	0/0:33,0:33:99:0,99,1094	0/0:37,0:37:99:0,100,1401	0/0:34,0:34:99:0,99,1046	0/0:33,0:33:99:0,99,1164	0/0:33,0:33:99:0,99,1193	0/0:34,0:34:99:0,99,1277	0/0:34,0:34:99:0,99,1222	0/0:37,0:37:99:0,102,1248	0/0:35,0:35:99:0,101,1104	0/0:33,0:33:99:0,99,1000	0/0:34,0:34:99:0,99,1057	0/0:35,0:35:99:0,99,1308	0/0:33,0:33:99:0,99,1132	0/0:34,0:34:99:0,99,1149	0/0:33,0:33:99:0,99,1129	0/0:33,0:33:99:0,99,1096	0/0:34,0:34:99:0,102,1034	0/0:33,0:33:99:0,99,1090	0/0:33,0:33:99:0,99,1205	0/0:35,0:35:99:0,105,1128	0/0:33,0:33:99:0,99,1081	0/0:34,0:34:99:0,99,1112	0/0:34,0:34:99:0,99,1258	0/0:33,0:33:99:0,99,1171	1/1:0,84:84:99:2691,252,0	0/0:33,0:33:99:0,99,1104	rJ	first described in Wallner et al., 2017
LipY764_contig235	12976	.	T	G	3183.18	.	AC=2;AF=0.026;AN=78;DP=1575;ExcessHet=0.0283;FS=0.000;InbreedingCoeff=1.0000;MLEAC=2;MLEAF=0.026;MQ=60.00;QD=32.15;SOR=0.888	GT:AD:DP:GQ:PL	0/0:38,0:38:99:0,99,1241	0/0:40,0:40:99:0,99,1251	0/0:46,0:46:99:0,120,1800	0/0:43,0:43:99:0,110,1166	0/0:34,0:34:99:0,99,1054	0/0:40,0:40:99:0,101,1280	0/0:47,0:47:99:0,100,1480	0/0:35,0:35:99:0,99,1077	0/0:42,0:42:99:0,99,1485	0/0:37,0:37:99:0,99,1307	0/0:35,0:35:99:0,105,958	0/0:44,0:44:99:0,102,1677	0/0:41,0:41:99:0,99,1408	0/0:41,0:41:99:0,108,1498	0/0:38,0:38:99:0,99,1485	0/0:39,0:39:99:0,99,1307	0/0:42,0:42:99:0,104,1452	0/0:38,0:38:99:0,102,1530	0/0:40,0:40:99:0,101,1215	0/0:44,0:44:99:0,99,1485	0/0:39,0:39:99:0,99,1485	0/0:34,0:34:99:0,99,1240	0/0:39,0:39:99:0,100,1116	0/0:41,0:41:99:0,105,1246	0/0:37,0:37:99:0,99,1274	0/0:38,0:38:99:0,99,1485	0/0:38,0:38:99:0,99,1022	0/0:40,0:40:99:0,108,1620	0/0:35,0:35:99:0,100,1200	0/0:39,0:39:99:0,99,1485	0/0:37,0:37:99:0,99,1099	0/0:36,0:36:99:0,99,1364	0/0:37,0:37:99:0,99,1192	0/0:34,0:34:99:0,102,966	0/0:38,0:38:99:0,108,1272	0/0:36,0:36:99:0,99,1247	0/0:39,0:39:99:0,99,1154	1/1:0,99:99:99:3241,296,0	0/0:35,0:35:99:0,99,1155	rK	first described in Wallner et al., 2017
LipY764_contig76	5598	.	C	T	5609.86	.	AC=6;AF=0.077;AN=78;DP=1480;ExcessHet=0.0001;FS=0.000;InbreedingCoeff=1.0000;MLEAC=6;MLEAF=0.077;MQ=60.00;QD=34.42;SOR=0.756	GT:AD:DP:GQ:PL	0/0:39,0:39:99:0,101,1180	0/0:39,0:39:99:0,103,1374	0/0:34,0:34:99:0,99,1293	0/0:39,0:39:99:0,99,1485	0/0:38,0:38:99:0,102,1530	0/0:35,0:35:99:0,99,1125	1/1:0,38:38:99:1320,114,0	0/0:35,0:35:99:0,99,1154	0/0:37,0:37:99:0,102,1101	0/0:36,0:36:99:0,99,1218	0/0:44,0:44:91:0,91,1377	0/0:35,0:35:99:0,99,1354	0/0:39,0:39:99:0,104,1275	0/0:33,0:33:99:0,99,1214	0/0:39,0:39:99:0,102,1268	0/0:37,0:37:99:0,99,1394	1/1:0,56:56:99:1993,168,0	0/0:42,0:42:99:0,102,1530	0/0:36,0:36:99:0,99,1326	1/1:0,69:69:99:2404,207,0	0/0:37,0:37:99:0,100,1136	0/0:36,0:36:99:0,99,1201	0/0:39,0:39:99:0,99,1250	0/0:28,0:28:75:0,75,1125	0/0:32,0:32:90:0,90,1350	0/0:31,0:31:81:0,81,1215	0/0:40,0:40:99:0,102,1453	0/0:41,0:41:99:0,102,1530	0/0:33,0:33:99:0,99,972	0/0:37,0:37:99:0,104,1086	0/0:34,0:34:99:0,99,998	0/0:34,0:34:99:0,99,1043	0/0:41,0:41:99:0,105,1575	0/0:34,0:34:99:0,99,1073	0/0:41,0:41:99:0,99,1485	0/0:37,0:37:99:0,99,1485	0/0:33,0:33:99:0,99,1044	0/0:34,0:34:99:0,99,1485	0/0:37,0:37:99:0,99,1333	rN	first described in Wallner et al., 2017
LipY764_contig62	740	.	G	A	14492.58	.	AC=12;AF=0.154;AN=78;DP=1666;ExcessHet=0.0000;FS=0.000;InbreedingCoeff=1.0000;MLEAC=12;MLEAF=0.154;MQ=60.00;QD=32.06;SOR=0.865	GT:AD:DP:GQ:PL	0/0:34,0:34:99:0,99,1081	0/0:35,0:35:99:0,99,1094	1/1:0,88:88:99:2989,264,0	1/1:0,55:55:99:1846,165,0	0/0:36,0:36:99:0,99,1253	0/0:38,0:38:99:0,99,1302	0/0:35,0:35:99:0,99,1420	0/0:35,0:35:99:0,99,1165	0/0:40,0:40:99:0,105,1575	0/0:33,0:33:99:0,99,1069	0/0:36,0:36:99:0,102,1367	0/0:35,0:35:99:0,100,1336	0/0:46,0:46:99:0,115,1532	0/0:38,0:38:99:0,99,1244	0/0:39,0:39:99:0,117,1293	0/0:39,0:39:99:0,99,1442	0/0:34,0:34:99:0,99,1071	0/0:34,0:34:99:0,99,1035	0/0:35,0:35:99:0,99,1273	0/0:40,0:40:99:0,99,1485	0/0:35,0:35:99:0,101,1012	0/0:37,0:37:99:0,105,1575	0/0:36,0:36:99:0,102,1266	0/0:36,0:36:99:0,104,1114	0/0:44,0:44:99:0,113,1622	0/0:36,0:36:99:0,102,1124	0/0:38,0:38:99:0,99,1257	0/0:38,0:38:99:0,99,1322	1/1:0,76:76:99:2576,227,0	1/1:0,76:76:99:2353,228,0	0/0:37,0:37:99:0,99,1334	0/0:34,0:34:99:0,99,1027	1/1:0,73:73:99:2262,218,0	0/0:36,0:36:99:0,99,1298	1/1:0,84:84:99:2626,250,0	0/0:37,0:37:99:0,99,1243	0/0:37,0:37:99:0,99,1335	0/0:35,0:35:99:0,99,1410	0/0:35,0:35:99:0,99,1485	rOR	first described in Wallner et al., 2017
LipY764_contig79	13451	.	G	A	36657.37	.	AC=44;AF=0.564;AN=78;DP=1812;ExcessHet=0.0000;FS=0.000;InbreedingCoeff=1.0000;MLEAC=44;MLEAF=0.564;MQ=59.96;QD=34.75;SOR=0.903	GT:AD:DP:GQ:PL	0/0:36,0:36:99:0,99,1410	1/1:0,30:30:99:1150,101,0	1/1:0,68:68:99:2448,218,0	1/1:0,41:41:99:1540,138,0	0/0:32,0:32:87:0,87,1305	0/0:40,0:40:99:0,102,1431	0/0:37,0:37:99:0,99,1377	0/0:35,0:35:99:0,99,1485	0/0:41,0:41:99:0,101,1341	1/1:0,57:57:99:1898,179,0	1/1:0,70:70:99:2429,220,0	0/0:36,0:36:99:0,99,1485	0/0:38,0:38:99:0,102,1367	0/0:35,0:35:99:0,99,1130	1/1:0,68:68:99:2460,229,0	0/0:36,0:36:99:0,99,1378	0/0:33,0:33:99:0,99,1141	1/1:0,51:51:99:1765,170,0	0/0:40,0:40:99:0,99,1485	0/0:44,0:44:99:0,103,1495	0/0:33,0:33:99:0,99,1063	1/1:0,59:59:99:2011,192,0	1/1:0,32:32:99:998,101,0	1/1:0,23:23:72:780,72,0	1/1:0,38:38:99:1481,128,0	1/1:0,30:30:96:1043,96,0	1/1:0,32:32:99:1230,104,0	1/1:0,75:75:99:2568,242,0	1/1:0,39:39:99:1305,125,0	1/1:0,53:53:99:1715,166,0	1/1:0,43:43:99:1554,144,0	1/1:0,37:37:99:1268,119,0	1/1:0,60:60:99:2020,186,0	0/0:34,0:34:99:0,99,1263	1/1:0,46:46:99:1494,146,0	1/1:0,46:46:99:1659,164,0	1/1:0,57:57:99:2086,201,0	0/0:36,0:36:99:0,99,1485	0/0:34,0:34:61:0,61,931	rW	first described in Wallner et al., 2017
LipY764_contig296	1984	.	G	T	37876.09	.	AC=28;AF=0.359;AN=78;DP=2128;ExcessHet=0.0000;FS=0.000;InbreedingCoeff=1.0000;MLEAC=28;MLEAF=0.359;MQ=59.38;QD=32.74;SOR=0.723	GT:AD:DP:GQ:PL	0/0:37,0:37:99:0,99,1070	1/1:0,71:71:99:2220,212,0	0/0:46,0:46:99:0,100,1486	0/0:36,0:36:99:0,99,1102	0/0:50,0:50:99:0,120,1800	0/0:38,0:38:99:0,105,1575	0/0:36,0:36:99:0,102,1204	0/0:37,0:37:99:0,99,1485	0/0:39,0:39:99:0,102,1530	1/1:0,96:96:99:3166,287,0	0/0:38,0:38:99:0,101,1335	0/0:39,0:39:99:0,102,1279	0/0:42,0:42:99:0,113,1223	0/0:36,0:36:99:0,104,1253	1/1:0,120:120:99:3956,360,0	0/0:37,0:37:99:0,102,1530	0/0:34,0:34:99:0,102,1149	1/1:0,80:80:99:2784,240,0	0/0:38,0:38:99:0,102,1309	0/0:36,0:36:99:0,99,1262	0/0:35,0:35:99:0,99,1485	1/1:0,98:98:99:3254,294,0	1/1:0,71:71:99:2510,213,0	1/1:0,50:50:99:1683,150,0	1/1:0,59:59:99:1968,177,0	1/1:0,45:45:99:1363,135,0	1/1:0,76:76:99:2440,228,0	1/1:0,112:112:99:3733,336,0	0/0:39,0:39:99:0,105,1556	0/0:34,0:34:99:0,99,1273	1/1:0,99:99:99:3193,297,0	1/1:0,79:79:99:2508,237,0	0/0:41,0:41:99:0,107,1620	0/0:47,0:47:99:0,114,1643	0/0:44,0:44:99:0,108,1620	0/0:39,0:39:99:0,99,1232	1/1:0,101:101:99:3332,302,0	0/0:37,0:37:99:0,99,1485	0/0:36,0:36:99:0,99,1335	rX	first described in Wallner et al., 2017
LipY764_contig2	26649	.	TG	T	10781.91	.	AC=10;AF=0.128;AN=78;DP=1585;ExcessHet=0.0000;FS=0.000;InbreedingCoeff=1.0000;MLEAC=10;MLEAF=0.128;MQ=60.00;QD=34.24;SOR=0.771	GT:AD:DP:GQ:PL	0/0:38,0:38:99:0,101,1180	0/0:35,0:35:99:0,99,1195	0/0:35,0:35:99:0,99,1267	0/0:46,0:46:99:0,113,1748	0/0:38,0:38:99:0,99,1485	0/0:34,0:34:99:0,99,1097	0/0:39,0:39:99:0,111,1429	0/0:36,0:36:99:0,99,1285	0/0:41,0:41:99:0,100,1194	0/0:33,0:33:99:0,99,998	0/0:37,0:37:99:0,99,1202	0/0:38,0:38:99:0,104,1314	0/0:37,0:37:99:0,109,1163	0/0:37,0:37:99:0,99,1247	1/1:0,62:62:99:2304,187,0	0/0:37,0:37:99:0,99,1485	0/0:34,0:34:99:0,99,1217	1/1:0,84:84:99:3129,253,0	0/0:38,0:38:99:0,108,1261	0/0:37,0:37:99:0,99,1485	0/0:41,0:41:99:0,99,1480	1/1:0,53:53:99:1982,160,0	1/1:0,53:53:99:1998,160,0	1/1:0,41:41:99:1522,123,0	0/0:44,0:44:99:0,113,1325	0/0:34,0:34:99:0,99,1052	0/0:34,0:34:99:0,99,1203	0/0:39,0:39:99:0,102,1530	0/0:43,0:43:99:0,100,1269	0/0:36,0:36:99:0,99,1252	0/0:35,0:35:99:0,99,1296	0/0:34,0:34:99:0,99,1138	0/0:44,0:44:99:0,120,1800	0/0:34,0:34:99:0,101,1129	0/0:42,0:42:99:0,103,1334	0/0:44,0:44:99:0,100,1369	0/0:38,0:38:99:0,99,1361	0/0:39,0:39:99:0,100,1297	0/0:37,0:37:99:0,104,1257	rY	first described in Wallner et al., 2017
LipY764_contig398	2471	.	G	A	10667.58	.	AC=12;AF=0.154;AN=78;DP=1520;ExcessHet=0.0000;FS=0.000;InbreedingCoeff=1.0000;MLEAC=12;MLEAF=0.154;MQ=60.00;QD=31.01;SOR=0.765	GT:AD:DP:GQ:PL	0/0:42,0:42:99:0,107,1233	0/0:36,0:36:99:0,99,1104	0/0:33,0:33:99:0,99,1085	0/0:38,0:38:99:0,102,1530	0/0:35,0:35:99:0,99,1042	0/0:35,0:35:99:0,99,1137	0/0:35,0:35:99:0,99,1279	0/0:35,0:35:99:0,99,1485	0/0:37,0:37:99:0,99,1291	1/1:0,61:61:99:1887,180,0	0/0:33,0:33:99:0,99,1194	0/0:35,0:35:99:0,99,1138	0/0:34,0:34:99:0,99,1131	0/0:37,0:37:99:0,99,1485	0/0:39,0:39:99:0,99,1448	0/0:35,0:35:99:0,105,1159	0/0:33,0:33:99:0,99,1089	0/0:34,0:34:99:0,99,1182	0/0:33,0:33:99:0,99,1084	0/0:38,0:38:99:0,99,1469	0/0:42,0:42:99:0,105,1566	0/0:38,0:38:99:0,99,1485	0/0:35,0:35:99:0,99,1485	0/0:34,0:34:99:0,99,1290	0/0:34,0:34:99:0,99,1167	1/1:0,42:42:99:1291,126,0	1/1:0,51:51:99:1428,150,0	0/0:34,0:34:99:0,99,1212	0/0:37,0:37:99:0,99,1196	0/0:36,0:36:99:0,99,1164	1/1:0,63:63:99:2012,189,0	1/1:0,61:61:99:1897,182,0	0/0:38,0:38:99:0,105,1454	0/0:34,0:34:99:0,99,1224	0/0:37,0:37:99:0,99,1166	0/0:28,0:28:81:0,81,1215	1/1:0,66:66:99:2312,198,0	0/0:38,0:38:99:0,108,1317	0/0:34,0:34:99:0,99,1072	sE	first described in Felkel et al., 2018
LipY764_contig9	15739	.	A	G	261.35	.	AC=2;AF=0.026;AN=78;DP=760;ExcessHet=0.0283;FS=0.000;InbreedingCoeff=0.9875;MLEAC=2;MLEAF=0.026;MQ=60.00;QD=32.67;SOR=2.833	GT:AD:DP:GQ:PL	0/0:15,0:15:26:0,26,480	0/0:18,0:18:51:0,51,765	0/0:33,0:33:84:0,84,1260	0/0:14,0:14:39:0,39,585	1/1:0,8:8:24:318,24,0	0/0:21,0:21:60:0,60,615	0/0:13,0:13:27:0,27,405	0/0:14,0:14:42:0,42,484	0/0:20,0:20:54:0,54,810	0/0:20,0:20:60:0,60,673	0/0:25,0:25:63:0,63,945	0/0:21,0:21:57:0,57,855	0/0:12,0:12:33:0,33,495	0/0:20,0:20:54:0,54,810	0/0:30,0:30:72:0,72,1080	0/0:27,0:27:72:0,72,1080	0/0:21,0:21:54:0,54,810	0/0:21,0:21:60:0,60,720	0/0:19,0:19:48:0,48,720	0/0:30,0:30:72:0,72,1080	0/0:22,0:22:60:0,60,900	0/0:23,0:23:60:0,60,900	0/0:7,0:7:21:0,21,249	0/0:13,0:13:39:0,39,456	0/0:22,0:22:60:0,60,900	0/0:9,0:9:24:0,24,360	0/0:16,0:16:39:0,39,585	0/0:29,0:29:81:0,81,934	0/0:20,0:20:51:0,51,765	0/0:10,0:10:30:0,30,336	0/0:21,0:21:54:0,54,810	0/0:22,0:22:60:0,60,761	0/0:33,0:33:84:0,84,1260	0/0:11,0:11:27:0,27,405	0/0:23,0:23:60:0,60,900	0/0:22,0:22:57:0,57,855	0/0:22,0:22:57:0,57,855	0/0:19,0:19:48:0,48,720	0/0:14,0:14:36:0,36,540	sPY	first described in Felkel et al., 2018
LipY764_contig4	39228	.	T	A	4823.42	.	AC=4;AF=0.051;AN=78;DP=1589;ExcessHet=0.0011;FS=0.000;InbreedingCoeff=1.0000;MLEAC=4;MLEAF=0.051;MQ=59.70;QD=30.92;SOR=0.693	GT:AD:DP:GQ:PL	0/0:37,0:37:99:0,99,1257	0/0:38,0:38:95:0,95,1199	0/0:40,0:40:99:0,100,1178	0/0:38,0:38:99:0,102,1441	1/1:0,37:37:99:1139,111,0	0/0:37,0:37:99:0,100,1304	0/0:42,0:42:99:0,101,1373	0/0:32,0:32:90:0,90,1350	0/0:35,0:35:99:0,102,1196	0/0:41,0:41:99:0,108,1288	0/0:42,0:42:99:0,100,1317	0/0:37,0:37:99:0,102,1392	0/0:39,0:39:99:0,108,1620	0/0:39,0:39:99:0,99,1194	0/0:34,0:34:99:0,99,1183	0/0:39,0:39:99:0,99,1485	0/0:36,0:36:99:0,99,1223	0/0:45,0:45:99:0,109,1462	0/0:39,0:39:99:0,101,1353	0/0:40,0:40:99:0,111,1242	1/1:0,119:119:99:3769,355,0	0/0:42,0:42:99:0,102,1233	0/0:42,0:42:99:0,101,1315	0/0:39,0:39:99:0,101,1287	0/0:42,0:42:99:0,107,1400	0/0:35,0:35:93:0,93,1395	0/0:33,0:33:99:0,99,1161	0/0:44,0:44:99:0,120,1800	0/0:38,0:38:99:0,99,1294	0/0:34,0:34:99:0,99,1223	0/0:38,0:38:99:0,102,1472	0/0:41,0:41:99:0,101,1344	0/0:41,0:41:99:0,99,1485	0/0:48,0:48:99:0,103,1520	0/0:42,0:42:99:0,100,1284	0/0:37,0:37:99:0,100,1189	0/0:37,0:37:99:0,99,1143	0/0:33,0:33:99:0,99,1219	0/0:37,0:37:99:0,99,1485	sPZ	first described in Felkel et al., 2018
LipY764_contig248	6171	.	A	G	1399.42	.	AC=4;AF=0.051;AN=78;DP=1072;ExcessHet=0.0011;FS=0.000;InbreedingCoeff=0.9998;MLEAC=4;MLEAF=0.051;MQ=60.00;QD=30.42;SOR=0.780	GT:AD:DP:GQ:PL	0/0:20,0:20:48:0,48,720	0/0:19,0:19:48:0,48,720	0/0:37,0:37:99:0,104,1575	0/0:28,0:28:81:0,81,1215	1/1:0,21:21:63:739,63,0	0/0:21,0:21:60:0,60,815	0/0:20,0:20:60:0,60,629	0/0:19,0:19:48:0,48,720	0/0:26,0:26:72:0,72,1080	0/0:28,0:28:75:0,75,1125	0/0:38,0:38:99:0,99,1485	0/0:34,0:34:99:0,99,1485	0/0:31,0:31:90:0,90,1350	0/0:32,0:32:90:0,90,1350	0/0:36,0:36:99:0,99,1485	0/0:41,0:41:99:0,99,1373	0/0:41,0:41:99:0,107,1328	0/0:35,0:35:99:0,99,1485	0/0:28,0:28:81:0,81,1215	0/0:36,0:36:99:0,99,1133	1/1:0,25:25:74:745,74,0	0/0:35,0:35:99:0,99,1355	0/0:26,0:26:72:0,72,1080	0/0:34,0:34:99:0,99,1485	0/0:18,0:18:39:0,39,585	0/0:16,0:16:48:0,48,487	0/0:30,0:30:81:0,81,1215	0/0:28,0:28:81:0,81,1215	0/0:19,0:19:57:0,57,620	0/0:15,0:15:45:0,45,479	0/0:27,0:27:72:0,72,1080	0/0:24,0:24:66:0,66,990	0/0:35,0:35:90:0,90,1350	0/0:17,0:17:48:0,48,720	0/0:35,0:35:99:0,99,1485	0/0:30,0:30:90:0,90,1016	0/0:34,0:34:99:0,99,1290	0/0:20,0:20:54:0,54,810	0/0:13,0:13:33:0,33,495	sQA	first described in Felkel et al., 2018
LipY764_contig176	4993	.	T	G	2465.18	.	AC=2;AF=0.026;AN=78;DP=1498;ExcessHet=0.0283;FS=0.000;InbreedingCoeff=1.0000;MLEAC=2;MLEAF=0.026;MQ=60.00;QD=29.70;SOR=0.766	GT:AD:DP:GQ:PL	0/0:39,0:39:99:0,99,1485	0/0:40,0:40:99:0,108,1620	0/0:35,0:35:99:0,99,1213	0/0:36,0:36:99:0,99,1189	0/0:33,0:33:99:0,99,1259	0/0:36,0:36:99:0,99,1287	0/0:38,0:38:99:0,99,1339	0/0:37,0:37:99:0,99,1276	0/0:39,0:39:99:0,99,1444	0/0:36,0:36:99:0,99,1388	0/0:38,0:38:99:0,101,1278	0/0:37,0:37:99:0,99,1485	0/0:38,0:38:99:0,102,1399	0/0:36,0:36:99:0,99,1199	0/0:34,0:34:99:0,99,1033	0/0:37,0:37:99:0,109,1217	0/0:40,0:40:99:0,120,1360	0/0:45,0:45:99:0,100,1395	0/0:41,0:41:99:0,102,1530	0/0:42,0:42:99:0,99,1485	0/0:34,0:34:99:0,99,1322	0/0:35,0:35:99:0,99,1485	0/0:34,0:34:99:0,99,1074	0/0:38,0:38:99:0,99,1305	0/0:38,0:38:99:0,99,1273	0/0:37,0:37:99:0,102,1530	0/0:39,0:39:99:0,101,1190	0/0:34,0:34:99:0,102,1271	0/0:37,0:37:99:0,99,1282	0/0:42,0:42:99:0,102,1530	0/0:33,0:33:99:0,99,1135	0/0:38,0:38:99:0,99,1332	0/0:33,0:33:99:0,99,1087	0/0:39,0:39:99:0,99,1452	0/0:39,0:39:99:0,101,1205	1/1:0,83:83:99:2523,248,0	0/0:36,0:36:99:0,102,1354	0/0:39,0:39:99:0,99,1227	0/0:33,0:33:99:0,99,1048	sQD	first described in Felkel et al., 2018
LipY764_contig4	24776	.	G	T	679.18	.	AC=2;AF=0.026;AN=78;DP=1354;ExcessHet=0.0283;FS=0.000;InbreedingCoeff=0.9999;MLEAC=2;MLEAF=0.026;MQ=60.00;QD=29.53;SOR=0.963	GT:AD:DP:GQ:PL	0/0:35,0:35:99:0,99,1102	0/0:32,0:32:90:0,90,1350	0/0:36,0:36:99:0,101,1304	0/0:35,0:35:99:0,99,1159	0/0:22,0:22:60:0,60,730	0/0:27,0:27:81:0,81,898	0/0:37,0:37:99:0,99,1269	0/0:37,0:37:99:0,99,1126	0/0:37,0:37:99:0,99,1485	0/0:37,0:37:99:0,99,1485	0/0:39,0:39:99:0,99,1338	0/0:36,0:36:99:0,99,1331	0/0:31,0:31:81:0,81,1215	0/0:37,0:37:99:0,107,1190	0/0:39,0:39:99:0,105,1253	0/0:44,0:44:99:0,106,1761	0/0:36,0:36:99:0,102,1190	0/0:38,0:38:99:0,99,1279	0/0:35,0:35:99:0,102,1106	0/0:36,0:36:99:0,99,1354	0/0:43,0:43:99:0,105,1407	0/0:38,0:38:99:0,99,1388	0/0:36,0:36:99:0,99,1135	0/0:31,0:31:81:0,81,1215	0/0:33,0:33:93:0,93,1395	0/0:21,0:21:60:0,60,644	0/0:37,0:37:99:0,99,1157	0/0:38,0:38:99:0,102,1530	0/0:41,0:41:99:0,114,1710	0/0:38,0:38:99:0,102,1530	0/0:32,0:32:84:0,84,1260	0/0:33,0:33:81:0,81,1215	0/0:36,0:36:90:0,90,1350	0/0:38,0:38:99:0,101,1177	0/0:27,0:27:40:0,40,847	1/1:0,23:23:69:737,69,0	0/0:35,0:35:99:0,99,1230	0/0:39,0:39:99:0,100,1280	0/0:29,0:29:68:0,68,845	sQF	first described in Felkel et al., 2018
LipY764_contig293	1381	.	T	C	8333.63	.	AC=40;AF=0.513;AN=78;BaseQRankSum=0.253;ClippingRankSum=0.00;DP=481;ExcessHet=96.9467;FS=3.994;InbreedingCoeff=-0.9525;MLEAC=40;MLEAF=0.513;MQ=59.90;MQRankSum=0.00;QD=17.54;ReadPosRankSum=0.328;SOR=0.414	GT:AD:DP:GQ:PL	0/1:7,2:9:55:55,0,167	0/1:8,2:10:52:52,0,217	0/1:6,8:14:99:222,0,183	0/1:7,8:15:99:259,0,176	0/1:3,4:7:99:138,0,101	0/1:8,8:16:99:278,0,214	0/1:5,3:8:99:99,0,117	0/1:6,4:10:99:129,0,182	0/1:11,11:22:99:341,0,350	0/1:3,11:14:81:370,0,81	0/1:8,5:13:99:165,0,176	0/1:5,8:13:99:287,0,161	0/1:4,6:10:97:184,0,97	0/1:8,4:12:99:122,0,249	0/1:4,6:10:99:211,0,127	0/1:3,12:15:63:368,0,63	0/1:9,9:18:99:277,0,301	0/1:6,5:11:99:135,0,212	0/1:8,10:18:99:277,0,272	0/1:6,8:14:99:278,0,170	0/1:13,14:27:99:480,0,353	0/1:7,5:12:99:160,0,249	0/1:3,4:7:69:142,0,69	0/1:2,5:7:45:151,0,45	0/1:9,3:12:86:86,0,299	0/1:2,4:6:63:139,0,63	0/1:8,5:13:99:124,0,245	0/1:4,7:11:99:220,0,126	0/1:2,6:8:25:221,0,25	0/1:2,7:9:50:211,0,50	0/1:5,6:11:99:212,0,152	1/1:0,4:4:12:163,12,0	0/1:8,14:22:99:386,0,228	0/1:4,11:15:99:393,0,118	0/1:5,6:11:99:208,0,156	0/1:5,1:6:23:23,0,177	0/1:4,13:17:99:411,0,112	0/1:5,9:14:99:321,0,125	0/1:5,5:10:99:168,0,174		did not pass IGV check
LipY764_contig35	1023	.	C	A	6812.20	.	AC=70;AF=1.00;AN=70;DP=188;ExcessHet=3.0103;FS=0.000;InbreedingCoeff=-0.0253;MLEAC=70;MLEAF=1.00;MQ=59.01;QD=28.07;SOR=2.541	GT:AD:DP:GQ:PL	1/1:0,5:5:15:160,15,0	1/1:0,7:7:21:242,21,0	1/1:0,7:7:21:238,21,0	1/1:0,5:5:15:162,15,0	1/1:0,5:5:15:200,15,0	1/1:0,6:6:18:237,18,0	1/1:0,6:6:18:241,18,0	1/1:0,3:3:9:86,9,0	1/1:0,2:2:6:82,6,0	1/1:0,4:4:12:127,12,0	1/1:0,6:6:18:208,18,0	1/1:0,4:4:12:159,12,0	./.:0,0:0:.:0,0,0	1/1:0,9:9:27:355,27,0	1/1:0,4:4:12:159,12,0	1/1:0,8:8:24:279,24,0	1/1:0,9:9:27:337,27,0	1/1:0,8:8:24:315,24,0	1/1:0,6:6:18:177,18,0	1/1:0,10:10:30:357,30,0	1/1:0,6:6:18:209,18,0	1/1:0,7:7:21:285,21,0	1/1:0,3:3:9:114,9,0	1/1:0,4:4:12:125,12,0	./.:0,0:0:.:0,0,0	1/1:0,3:3:9:118,9,0	./.:0,0:0:.:0,0,0	1/1:0,5:5:15:140,15,0	1/1:0,3:3:9:118,9,0	1/1:0,3:3:9:122,9,0	1/1:0,3:3:9:118,9,0	1/1:0,8:8:24:322,24,0	1/1:0,8:8:24:231,24,0	1/1:0,5:5:15:200,15,0	./.:0,0:0:.:0,0,0	1/1:0,3:3:9:122,9,0	1/1:0,3:3:9:118,9,0	1/1:0,3:3:9:118,9,0	1/1:0,7:7:21:254,21,0		did not pass IGV check
LipY764_contig360	11	.	G	C	9290.98	.	AC=74;AF=0.974;AN=76;BaseQRankSum=2.37;ClippingRankSum=0.00;DP=283;ExcessHet=3.0686;FS=25.443;InbreedingCoeff=-0.0410;MLEAC=74;MLEAF=0.974;MQ=58.86;MQRankSum=0.00;QD=27.57;ReadPosRankSum=1.31;SOR=5.385	GT:AD:DP:GQ:PL	0/1:3,5:8:35:172,0,35	1/1:0,3:3:9:90,9,0	1/1:0,8:8:24:305,24,0	1/1:0,6:6:18:231,18,0	1/1:0,8:8:24:295,24,0	1/1:0,7:7:21:276,21,0	1/1:0,5:5:15:192,15,0	1/1:0,6:6:18:233,18,0	1/1:0,7:7:21:272,21,0	1/1:0,6:6:18:229,18,0	1/1:0,6:6:18:237,18,0	1/1:0,5:5:15:192,15,0	1/1:0,5:5:15:190,15,0	1/1:0,7:7:21:277,21,0	1/1:0,9:9:27:342,27,0	1/1:0,9:9:27:344,27,0	1/1:0,13:13:39:486,39,0	1/1:0,9:9:27:324,27,0	1/1:0,7:7:21:276,21,0	1/1:0,9:9:27:342,27,0	1/1:0,8:8:24:309,24,0	1/1:0,9:9:27:286,27,0	1/1:0,5:5:15:172,15,0	1/1:0,7:7:21:272,21,0	1/1:0,4:4:12:159,12,0	1/1:0,4:4:12:152,12,0	1/1:0,8:8:24:280,24,0	1/1:0,8:8:24:282,24,0	1/1:0,2:2:6:74,6,0	1/1:0,4:4:12:159,12,0	1/1:0,2:2:6:82,6,0	1/1:0,8:8:24:310,24,0	1/1:0,10:10:30:362,30,0	1/1:0,6:6:18:226,18,0	0/1:2,5:7:28:173,0,28	./.:3,0:3:.:0,0,0	1/1:0,7:7:21:272,21,0	1/1:0,6:6:18:227,18,0	1/1:0,7:7:21:240,21,0		did not pass IGV check
LipY764_contig360	25	.	A	T	19898.50	.	AC=76;AF=0.974;AN=78;BaseQRankSum=-4.330e-01;ClippingRankSum=0.00;DP=614;ExcessHet=3.0671;FS=16.816;InbreedingCoeff=-0.0313;MLEAC=78;MLEAF=1.00;MQ=59.06;MQRankSum=0.00;QD=34.68;ReadPosRankSum=-3.730e-01;SOR=3.610	GT:AD:DP:GQ:PL	0/1:3,14:17:8:435,0,8	1/1:0,12:12:36:395,36,0	1/1:0,19:19:57:730,57,0	1/1:0,12:12:36:453,36,0	1/1:0,17:17:51:639,51,0	1/1:0,13:13:39:505,39,0	1/1:0,8:8:24:318,24,0	1/1:0,11:11:33:412,33,0	1/1:0,14:14:42:531,42,0	1/1:0,14:14:42:492,42,0	1/1:0,13:13:39:490,39,0	1/1:0,15:15:45:567,45,0	1/1:0,10:10:30:372,30,0	1/1:0,11:11:33:408,33,0	1/1:0,16:16:48:629,48,0	1/1:0,17:17:51:633,51,0	1/1:0,21:21:63:794,63,0	1/1:1,19:20:19:686,19,0	1/1:0,14:14:42:531,42,0	1/1:0,21:21:63:777,63,0	1/1:0,19:19:57:735,57,0	1/1:0,16:16:48:561,48,0	1/1:0,12:12:36:417,36,0	1/1:0,17:17:51:649,51,0	1/1:0,9:9:27:327,27,0	1/1:0,9:9:27:352,27,0	1/1:0,17:17:51:614,51,0	1/1:0,18:18:54:654,54,0	1/1:0,7:7:21:238,21,0	1/1:0,12:12:36:477,36,0	1/1:1,13:14:1:358,1,0	1/1:0,14:14:42:456,42,0	1/1:0,17:17:50:582,50,0	1/1:0,15:15:45:497,45,0	0/1:2,12:14:8:404,0,8	1/1:0,11:11:33:380,33,0	1/1:0,12:12:36:449,36,0	1/1:1,15:16:7:555,7,0	1/1:0,13:13:39:434,39,0		did not pass IGV check
LipY764_contig360	36	.	G	A	28666.07	.	AC=77;AF=0.987;AN=78;BaseQRankSum=1.79;ClippingRankSum=0.00;DP=988;ExcessHet=3.0103;FS=7.915;InbreedingCoeff=-0.0161;MLEAC=77;MLEAF=0.987;MQ=56.72;MQRankSum=0.00;QD=30.10;ReadPosRankSum=-1.334e+00;SOR=3.348	GT:AD:DP:GQ:PL	0/1:3,19:22:16:591,0,16	1/1:0,16:16:48:573,48,0	1/1:0,29:29:87:1125,87,0	1/1:0,19:19:57:727,57,0	1/1:0,22:22:66:835,66,0	1/1:0,17:17:51:642,51,0	1/1:0,10:10:30:360,30,0	1/1:0,16:16:48:576,48,0	1/1:0,21:21:63:749,63,0	1/1:0,24:24:72:824,72,0	1/1:0,22:22:66:785,66,0	1/1:0,22:22:66:798,66,0	1/1:0,15:15:45:532,45,0	1/1:0,17:17:51:626,51,0	1/1:0,28:28:84:1078,84,0	1/1:0,24:24:72:891,72,0	1/1:0,28:28:84:1077,84,0	1/1:1,29:30:79:1057,79,0	1/1:0,21:21:63:772,63,0	1/1:0,28:28:84:1002,84,0	1/1:0,27:27:81:1013,81,0	1/1:0,21:21:63:729,63,0	1/1:0,19:19:57:674,57,0	1/1:0,24:24:72:898,72,0	1/1:0,10:10:30:372,30,0	1/1:0,11:11:33:377,33,0	1/1:0,23:23:69:819,69,0	1/1:0,26:26:78:973,78,0	1/1:0,16:16:48:445,48,0	1/1:0,20:20:60:712,60,0	1/1:1,16:17:10:507,10,0	1/1:0,18:18:54:654,54,0	1/1:0,27:27:81:916,81,0	1/1:0,20:20:60:740,60,0	1/1:2,17:19:7:574,7,0	1/1:0,16:16:47:550,47,0	1/1:0,18:18:54:690,54,0	1/1:1,24:25:34:810,34,0	1/1:0,20:20:60:629,60,0		did not pass IGV check
LipY764_contig376	857	.	A	AATTGATATGAGTTACTGTCTC	21813.92	.	AC=78;AF=1.00;AN=78;BaseQRankSum=2.93;ClippingRankSum=0.00;DP=503;ExcessHet=3.0103;FS=0.000;InbreedingCoeff=-0.0011;MLEAC=78;MLEAF=1.00;MQ=35.54;MQRankSum=0.588;QD=30.41;ReadPosRankSum=1.05;SOR=3.969	GT:AD:DP:GQ:PL	1/1:0,7:7:23:358,23,0	1/1:0,13:13:39:559,39,0	1/1:0,19:19:66:989,66,0	1/1:0,6:6:18:270,18,0	1/1:0,6:6:24:359,24,0	1/1:0,13:13:45:675,45,0	1/1:0,9:9:30:442,30,0	1/1:0,7:7:24:359,24,0	1/1:0,10:10:33:459,33,0	1/1:0,16:16:59:855,59,0	1/1:0,14:14:48:719,48,0	1/1:0,14:14:53:764,53,0	1/1:0,6:6:21:306,21,0	1/1:0,13:13:44:646,44,0	1/1:0,11:11:36:535,36,0	1/1:1,13:14:34:619,34,0	1/1:0,16:16:50:718,50,0	1/1:0,8:8:26:394,26,0	1/1:0,10:11:62:854,62,0	1/1:0,11:11:41:602,41,0	1/1:0,15:15:53:809,53,0	1/1:0,18:18:60:862,60,0	1/1:0,6:6:18:269,18,0	1/1:0,7:7:30:415,30,0	1/1:0,8:8:26:400,26,0	1/1:0,8:8:24:347,24,0	1/1:1,14:15:34:618,34,0	1/1:0,23:23:76:1050,76,0	1/1:0,6:6:21:306,21,0	1/1:0,12:12:36:530,36,0	1/1:0,9:9:29:438,29,0	1/1:0,10:10:38:548,38,0	1/1:0,12:12:38:584,38,0	1/1:0,6:6:24:342,24,0	1/1:0,7:7:38:563,38,0	1/1:0,10:10:33:484,33,0	1/1:0,15:15:62:855,62,0	1/1:0,11:11:39:584,39,0	1/1:0,8:8:24:360,24,0		did not pass IGV check
LipY764_contig458	679	.	G	C	65337.30	.	AC=40;AF=0.513;AN=78;BaseQRankSum=1.08;ClippingRankSum=0.00;DP=2394;ExcessHet=96.9467;FS=4.450;InbreedingCoeff=-0.9462;MLEAC=40;MLEAF=0.513;MQ=52.18;MQRankSum=-4.240e-01;QD=27.30;ReadPosRankSum=-8.630e-01;SOR=0.704	GT:AD:DP:GQ:PL	0/1:13,47:60:99:1574,0,228	0/1:15,38:53:99:1298,0,356	0/1:10,77:87:70:2651,0,70	0/1:5,42:47:42:1409,0,42	0/1:9,51:60:99:1602,0,117	0/1:13,52:65:99:1746,0,216	0/1:10,39:49:99:1358,0,174	0/1:15,37:52:99:1211,0,395	0/1:14,59:73:99:1995,0,259	0/1:8,57:65:99:1971,0,99	0/1:16,61:77:99:2007,0,330	0/1:14,46:60:99:1586,0,282	0/1:9,43:52:96:1488,0,96	0/1:12,58:70:99:2067,0,157	0/1:17,47:64:99:1574,0,345	0/1:14,53:67:99:1799,0,279	0/1:12,60:72:99:2026,0,202	0/1:7,54:61:88:1786,0,88	0/1:15,55:70:99:1873,0,334	0/1:18,60:78:99:1939,0,429	0/1:15,58:73:99:1948,0,282	0/1:14,49:63:99:1660,0,275	0/1:10,41:51:99:1320,0,173	0/1:5,22:27:80:784,0,80	1/1:4,54:58:43:1896,43,0	0/1:14,21:35:99:661,0,327	0/1:14,52:66:99:1737,0,278	0/1:13,78:91:99:2704,0,160	0/1:4,39:43:11:1328,0,11	0/1:11,51:62:99:1717,0,177	0/1:15,54:69:99:1734,0,279	0/1:12,65:77:99:2076,0,142	0/1:12,58:70:99:1871,0,161	0/1:8,29:37:99:927,0,130	0/1:14,52:66:99:1785,0,313	0/1:10,35:45:99:1106,0,222	0/1:11,61:72:97:2142,0,97	0/1:6,55:61:24:1850,0,24	0/1:6,39:45:61:1264,0,61		did not pass IGV check
LipY764_contig458	732	.	G	C	17474.20	.	AC=42;AF=0.538;AN=78;BaseQRankSum=-1.770e-01;ClippingRankSum=0.00;DP=753;ExcessHet=78.3885;FS=5.018;InbreedingCoeff=-0.8681;MLEAC=42;MLEAF=0.538;MQ=55.69;MQRankSum=-5.860e-01;QD=23.21;ReadPosRankSum=0.247;SOR=0.393	GT:AD:DP:GQ:PL	0/1:7,19:26:99:508,0,140	0/1:2,12:14:35:379,0,35	0/1:7,21:28:99:703,0,139	1/1:1,14:15:13:441,13,0	0/1:5,15:20:99:444,0,112	0/1:7,11:18:99:339,0,190	0/1:6,7:13:99:219,0,134	0/1:9,9:18:99:306,0,263	0/1:7,11:18:99:363,0,219	0/1:3,21:24:36:684,0,36	0/1:6,17:23:99:521,0,175	0/1:5,9:14:99:295,0,155	0/1:2,14:16:33:488,0,33	0/1:5,18:23:95:567,0,95	0/1:7,11:18:99:333,0,167	0/1:6,12:18:99:314,0,173	0/1:5,15:20:99:454,0,125	1/1:1,16:17:10:475,10,0	0/1:5,12:17:99:407,0,140	0/1:7,18:25:99:559,0,149	0/1:5,18:23:99:573,0,103	0/1:4,14:18:73:467,0,73	0/1:5,13:18:99:376,0,112	0/1:2,11:13:43:309,0,43	0/1:2,18:20:21:590,0,21	0/1:6,4:10:99:109,0,164	0/1:6,18:24:99:513,0,137	0/1:4,30:34:61:973,0,61	0/1:1,7:8:17:208,0,17	0/1:5,14:19:99:373,0,135	0/1:7,24:31:99:768,0,179	0/1:9,18:27:99:574,0,230	0/1:6,19:25:99:606,0,107	0/1:3,9:12:75:245,0,75	0/1:6,16:22:99:528,0,141	0/1:4,8:12:99:268,0,123	0/1:4,19:23:90:538,0,90	1/1:2,17:19:8:547,8,0	0/1:2,8:10:44:246,0,44		did not pass IGV check
LipY764_contig509	2779	.	A	G	35459.76	.	AC=41;AF=0.526;AN=78;BaseQRankSum=0.117;ClippingRankSum=0.00;DP=1835;ExcessHet=86.8395;FS=0.000;InbreedingCoeff=-0.9043;MLEAC=41;MLEAF=0.526;MQ=57.79;MQRankSum=3.03;QD=19.38;ReadPosRankSum=-2.450e-01;SOR=0.681	GT:AD:DP:GQ:PL	1/1:2,28:30:15:746,15,0	0/1:6,24:30:99:757,0,109	0/1:21,43:64:99:1286,0,475	0/1:8,29:37:99:810,0,173	0/1:12,19:31:99:602,0,216	0/1:16,32:48:99:982,0,323	0/1:12,30:42:99:832,0,296	0/1:7,29:36:99:909,0,117	0/1:17,27:44:99:804,0,458	0/1:21,31:52:99:909,0,506	0/1:23,43:66:99:1210,0,465	0/1:9,43:52:99:1295,0,125	0/1:13,30:43:99:858,0,277	0/1:15,38:53:99:1044,0,328	0/1:21,61:82:99:1885,0,460	0/1:26,44:70:99:1213,0,537	0/1:22,39:61:99:1223,0,441	0/1:23,39:62:99:1144,0,525	0/1:18,51:69:99:1421,0,435	0/1:30,43:73:99:1211,0,722	0/1:29,29:58:99:810,0,677	0/1:18,42:60:99:1062,0,325	0/1:16,34:50:99:992,0,332	0/1:8,24:32:99:606,0,138	0/1:24,18:42:99:498,0,573	0/1:10,11:21:99:349,0,202	0/1:16,29:45:99:761,0,327	0/1:20,36:56:99:972,0,413	0/1:9,26:35:99:693,0,168	0/1:9,23:32:99:605,0,161	0/1:7,26:33:99:787,0,104	0/1:17,27:44:99:697,0,415	0/1:20,35:55:99:906,0,448	0/1:10,27:37:99:689,0,200	1/1:4,44:48:20:1348,20,0	0/1:11,16:27:99:450,0,260	0/1:11,24:35:99:649,0,244	0/1:12,33:45:99:967,0,237	0/1:9,21:30:99:613,0,188		did not pass IGV check
LipY764_contig645	1168	.	G	C	5145.01	.	AC=38;AF=0.487;AN=78;BaseQRankSum=0.023;ClippingRankSum=0.00;DP=320;ExcessHet=49.6147;FS=1.616;InbreedingCoeff=-0.6972;MLEAC=39;MLEAF=0.500;MQ=59.77;MQRankSum=0.00;QD=17.68;ReadPosRankSum=0.00;SOR=0.540	GT:AD:DP:GQ:PL	0/1:1,2:3:32:40,0,32	0/1:4,4:8:99:139,0,104	0/1:4,8:12:99:254,0,114	1/1:0,4:4:12:163,12,0	1/1:0,4:4:12:131,12,0	0/1:3,7:10:88:223,0,88	0/1:2,3:5:62:100,0,62	0/1:3,7:10:89:160,0,89	0/1:5,5:10:99:138,0,139	0/1:7,4:11:99:130,0,248	0/1:1,4:5:26:116,0,26	0/1:8,6:14:99:170,0,240	0/0:4,0:4:12:0,12,155	0/1:2,3:5:66:103,0,66	0/1:13,4:17:99:112,0,443	0/1:6,6:12:99:204,0,168	0/1:5,11:16:99:355,0,136	0/1:5,8:13:99:271,0,147	0/0:7,0:7:0:0,0,178	0/1:7,10:17:99:295,0,168	0/1:2,2:4:65:65,0,70	0/1:2,3:5:66:107,0,66	0/1:4,6:10:99:206,0,125	0/1:1,2:3:32:68,0,32	0/1:5,2:7:45:45,0,152	0/1:1,3:4:29:110,0,29	0/0:3,0:3:0:0,0,50	0/1:4,5:9:99:168,0,132	0/1:4,5:9:99:131,0,132	0/1:2,3:5:61:102,0,61	0/1:7,2:9:40:40,0,175	0/1:1,3:4:29:110,0,29	0/1:3,2:5:66:66,0,103	0/1:10,1:11:8:8,0,306	0/0:4,0:4:12:0,12,148	0/1:4,7:11:95:245,0,95	0/1:4,4:8:99:139,0,139	1/1:0,11:11:33:403,33,0	0/1:6,5:11:99:167,0,179		did not pass IGV check
LipY764_contig66	9873	.	A	G	45120.96	.	AC=78;AF=1.00;AN=78;BaseQRankSum=1.86;ClippingRankSum=0.00;DP=1334;ExcessHet=3.0103;FS=0.000;InbreedingCoeff=-0.0000;MLEAC=78;MLEAF=1.00;MQ=38.69;MQRankSum=1.14;QD=33.82;ReadPosRankSum=1.67;SOR=1.895	GT:AD:DP:GQ:PL	1/1:0,28:28:84:963,84,0	1/1:0,30:30:89:986,89,0	1/1:0,56:56:99:1856,168,0	1/1:0,27:27:81:932,81,0	1/1:0,27:27:80:843,80,0	1/1:1,36:37:79:1204,79,0	1/1:1,22:23:59:691,59,0	1/1:0,30:30:89:1009,89,0	1/1:0,42:42:99:1494,126,0	1/1:0,39:39:99:1349,117,0	1/1:0,38:38:99:1299,114,0	1/1:0,32:32:96:1092,96,0	1/1:0,25:25:74:822,74,0	1/1:0,37:37:99:1245,109,0	1/1:0,37:37:99:1316,111,0	1/1:0,43:43:99:1418,129,0	1/1:0,40:40:99:1406,120,0	1/1:0,36:36:99:1321,108,0	1/1:0,40:40:99:1375,119,0	1/1:0,53:53:99:1860,159,0	1/1:0,53:53:99:1840,159,0	1/1:0,42:42:99:1385,126,0	1/1:0,33:33:98:1069,98,0	1/1:0,35:35:99:1182,105,0	1/1:0,24:24:72:874,72,0	1/1:0,19:19:57:638,57,0	1/1:0,26:26:78:828,78,0	1/1:0,46:46:99:1545,138,0	1/1:0,24:24:72:794,72,0	1/1:0,27:27:80:859,80,0	1/1:0,30:30:90:977,90,0	1/1:0,29:29:87:1004,87,0	1/1:0,33:33:99:1102,99,0	1/1:0,35:35:99:1206,105,0	1/1:0,25:25:75:877,75,0	1/1:0,31:31:92:944,92,0	1/1:0,40:40:99:1437,120,0	1/1:0,38:38:99:1319,114,0	1/1:0,24:24:72:783,72,0		did not pass IGV check
LipY764_contig66	9898	.	T	A	34197.96	.	AC=78;AF=1.00;AN=78;DP=957;ExcessHet=3.0103;FS=0.000;InbreedingCoeff=-0.0000;MLEAC=78;MLEAF=1.00;MQ=32.50;QD=30.65;SOR=1.778	GT:AD:DP:GQ:PL	1/1:0,21:21:63:784,63,0	1/1:0,20:20:60:725,60,0	1/1:0,46:46:99:1611,137,0	1/1:0,24:24:71:832,71,0	1/1:0,18:18:54:642,54,0	1/1:0,28:28:84:1041,84,0	1/1:0,16:16:48:561,48,0	1/1:0,22:22:66:790,66,0	1/1:0,32:32:96:1131,96,0	1/1:0,28:28:84:1059,84,0	1/1:0,28:28:84:975,84,0	1/1:0,23:23:69:829,69,0	1/1:0,15:15:45:546,45,0	1/1:0,30:30:89:1072,89,0	1/1:0,25:25:75:939,75,0	1/1:0,34:34:99:1208,102,0	1/1:0,31:31:93:1104,93,0	1/1:0,29:29:87:1051,87,0	1/1:0,31:31:92:1044,92,0	1/1:0,42:42:99:1516,126,0	1/1:0,39:39:99:1418,117,0	1/1:0,30:30:90:1044,90,0	1/1:0,24:24:72:853,72,0	1/1:0,22:22:66:784,66,0	1/1:0,19:19:57:707,57,0	1/1:0,11:11:33:427,33,0	1/1:0,15:15:45:497,45,0	1/1:0,29:29:87:1049,87,0	1/1:0,17:17:51:614,51,0	1/1:0,16:16:48:596,48,0	1/1:0,19:19:57:691,57,0	1/1:0,18:18:54:645,54,0	1/1:0,25:25:74:844,74,0	1/1:0,22:22:65:771,65,0	1/1:0,20:20:60:747,60,0	1/1:0,20:20:60:727,60,0	1/1:0,32:32:95:1094,95,0	1/1:0,22:22:65:756,65,0	1/1:0,14:14:42:497,42,0		did not pass IGV check
LipY764_contig66	9912	.	T	G	33140.96	.	AC=78;AF=1.00;AN=78;DP=929;ExcessHet=3.0103;FS=0.000;InbreedingCoeff=-0.0000;MLEAC=78;MLEAF=1.00;MQ=34.07;QD=29.21;SOR=1.378	GT:AD:DP:GQ:PL	1/1:0,16:16:48:561,48,0	1/1:0,18:18:54:647,54,0	1/1:0,45:45:99:1638,135,0	1/1:0,23:23:69:859,69,0	1/1:0,18:18:54:624,54,0	1/1:0,27:27:81:981,81,0	1/1:0,20:20:60:720,60,0	1/1:0,22:22:66:802,66,0	1/1:0,29:29:87:1049,87,0	1/1:0,26:26:78:964,78,0	1/1:0,23:23:69:811,69,0	1/1:0,20:20:60:722,60,0	1/1:0,14:14:42:511,42,0	1/1:0,26:26:78:948,78,0	1/1:0,23:23:69:864,69,0	1/1:0,34:34:99:1161,102,0	1/1:0,29:29:87:1045,87,0	1/1:0,29:29:86:1020,86,0	1/1:0,32:32:96:1132,96,0	1/1:0,37:37:99:1347,111,0	1/1:0,41:41:99:1478,123,0	1/1:0,28:28:83:902,83,0	1/1:0,20:20:60:710,60,0	1/1:0,19:19:57:693,57,0	1/1:0,19:19:57:683,57,0	1/1:0,14:14:42:517,42,0	1/1:0,17:17:50:509,50,0	1/1:0,28:28:83:991,83,0	1/1:0,16:16:48:571,48,0	1/1:0,18:18:54:665,54,0	1/1:0,18:18:54:621,54,0	1/1:0,18:18:54:653,54,0	1/1:0,26:26:78:927,78,0	1/1:0,24:24:72:869,72,0	1/1:0,21:21:63:775,63,0	1/1:0,18:18:54:628,54,0	1/1:0,31:31:93:1070,93,0	1/1:0,25:25:75:847,75,0	1/1:0,17:17:51:649,51,0		did not pass IGV check
LipY764_contig66	9926	.	C	T	31328.96	.	AC=78;AF=1.00;AN=78;DP=916;ExcessHet=3.0103;FS=0.000;InbreedingCoeff=-0.0000;MLEAC=78;MLEAF=1.00;MQ=37.72;QD=34.20;SOR=0.974	GT:AD:DP:GQ:PL	1/1:0,17:17:51:568,51,0	1/1:0,19:19:57:647,57,0	1/1:0,39:39:99:1461,117,0	1/1:0,21:21:63:787,63,0	1/1:0,17:17:51:548,51,0	1/1:0,30:30:90:1046,90,0	1/1:0,22:22:66:750,66,0	1/1:0,19:19:56:569,56,0	1/1:0,26:26:78:899,78,0	1/1:0,20:20:60:655,60,0	1/1:0,22:22:66:735,66,0	1/1:0,19:19:57:668,57,0	1/1:0,15:15:45:497,45,0	1/1:0,24:24:72:875,72,0	1/1:0,25:25:75:929,75,0	1/1:0,33:33:99:1167,99,0	1/1:0,30:30:90:1078,90,0	1/1:0,34:34:99:1035,100,0	1/1:0,29:29:87:1002,87,0	1/1:0,33:33:99:1157,99,0	1/1:0,36:36:99:1218,108,0	1/1:0,27:27:81:917,81,0	1/1:0,22:22:65:765,65,0	1/1:0,17:17:51:621,51,0	1/1:0,21:21:63:731,63,0	1/1:0,12:12:36:391,36,0	1/1:0,19:19:56:593,56,0	1/1:0,25:25:75:885,75,0	1/1:0,12:12:36:373,36,0	1/1:0,23:23:69:759,69,0	1/1:0,14:14:42:467,42,0	1/1:0,22:22:66:813,66,0	1/1:0,29:29:86:930,86,0	1/1:0,23:23:69:809,69,0	1/1:0,23:23:69:777,69,0	1/1:0,21:21:63:702,63,0	1/1:0,35:35:99:1152,105,0	1/1:0,22:22:66:746,66,0	1/1:0,19:19:56:630,56,0		did not pass IGV check
LipY764_contig81	13686	.	G	GGAAGAT	6129.26	.	AC=60;AF=1.00;AN=60;DP=142;ExcessHet=3.0103;FS=0.000;InbreedingCoeff=-0.0352;MLEAC=60;MLEAF=1.00;MQ=48.50;QD=28.75;SOR=2.200	GT:AD:DP:GQ:PL	./.:1,0:1:.:0,0,0	./.:0,0:0:.:0,0,0	1/1:0,2:2:6:90,6,0	./.:0,0:0:.:0,0,0	1/1:0,4:4:12:171,12,0	./.:1,0:1:.:0,0,0	./.:0,0:0:.:0,0,0	1/1:0,4:4:12:180,12,0	1/1:0,3:3:12:171,12,0	1/1:0,5:5:15:225,15,0	1/1:0,11:11:33:495,33,0	1/1:0,7:7:21:315,21,0	1/1:0,3:3:9:135,9,0	1/1:0,6:6:18:270,18,0	1/1:0,9:9:27:405,27,0	1/1:0,5:5:15:225,15,0	1/1:0,2:2:6:90,6,0	1/1:0,3:3:9:135,9,0	1/1:0,6:6:18:261,18,0	1/1:0,4:4:12:180,12,0	1/1:0,5:5:15:225,15,0	1/1:0,3:3:9:135,9,0	1/1:0,5:5:15:225,15,0	1/1:0,2:2:6:90,6,0	1/1:0,4:4:12:180,12,0	./.:0,0:0:.:0,0,0	1/1:0,7:7:21:315,21,0	1/1:0,7:7:21:306,21,0	1/1:0,4:4:12:180,12,0	./.:0,0:0:.:0,0,0	1/1:0,4:4:12:180,12,0	1/1:0,3:3:9:135,9,0	1/1:0,3:3:9:135,9,0	1/1:0,3:3:9:135,9,0	./.:0,0:0:.:0,0,0	1/1:0,3:3:9:135,9,0	1/1:0,5:5:15:225,15,0	1/1:0,4:4:15:212,15,0	./.:2,0:2:.:0,0,0		did not pass IGV check
LipY764_contig90	30812	.	C	A	11216.04	.	AC=78;AF=1.00;AN=78;DP=311;ExcessHet=3.0103;FS=0.000;InbreedingCoeff=-0.0085;MLEAC=78;MLEAF=1.00;MQ=55.94;QD=23.57;SOR=3.053	GT:AD:DP:GQ:PL	1/1:0,6:6:18:237,18,0	1/1:0,6:6:18:232,18,0	1/1:0,12:12:36:401,36,0	1/1:0,8:8:24:301,24,0	1/1:0,9:9:27:313,27,0	1/1:0,5:5:15:187,15,0	1/1:0,2:2:6:75,6,0	1/1:0,6:6:18:234,18,0	1/1:0,5:5:15:166,15,0	1/1:0,8:8:24:278,24,0	1/1:0,12:12:36:471,36,0	1/1:0,8:8:24:255,24,0	1/1:0,4:4:12:146,12,0	1/1:0,6:6:18:201,18,0	1/1:0,12:12:36:426,36,0	1/1:0,5:5:15:193,15,0	1/1:0,8:8:24:306,24,0	1/1:0,10:10:30:372,30,0	1/1:0,8:8:24:267,24,0	1/1:0,11:11:33:422,33,0	1/1:0,10:10:30:358,30,0	1/1:0,9:9:27:337,27,0	1/1:0,10:10:30:339,30,0	1/1:0,6:6:18:238,18,0	1/1:0,6:6:18:200,18,0	1/1:0,6:6:18:232,18,0	1/1:0,13:13:39:418,39,0	1/1:0,11:11:33:433,33,0	1/1:0,4:4:12:156,12,0	1/1:0,12:12:36:407,36,0	1/1:0,7:7:21:266,21,0	1/1:0,13:13:39:474,39,0	1/1:0,11:11:33:360,33,0	1/1:0,9:9:27:356,27,0	1/1:0,7:7:21:241,21,0	1/1:0,6:6:18:232,18,0	1/1:0,6:6:18:206,18,0	1/1:0,10:10:30:383,30,0	1/1:0,4:4:12:120,12,0		did not pass IGV check
LipY764_contig91	6593	.	T	C	66936.18	.	AC=76;AF=0.974;AN=78;DP=2147;ExcessHet=0.0283;FS=0.000;InbreedingCoeff=1.0000;MLEAC=76;MLEAF=0.974;MQ=59.66;QD=31.68;SOR=0.879	GT:AD:DP:GQ:PL	1/1:0,35:35:99:1081,105,0	1/1:0,49:49:99:1602,147,0	1/1:0,90:90:99:2875,269,0	1/1:0,47:47:99:1530,141,0	1/1:0,42:42:99:1207,125,0	1/1:0,49:49:99:1658,147,0	1/1:0,37:37:99:1243,111,0	1/1:0,28:28:83:922,83,0	1/1:0,45:45:99:1398,134,0	1/1:0,42:42:99:1329,126,0	1/1:0,61:61:99:1859,183,0	1/1:0,57:57:99:1820,170,0	0/0:34,0:34:83:0,83,1084	1/1:0,29:29:87:1054,87,0	1/1:0,66:66:99:2093,197,0	1/1:0,70:70:99:2237,209,0	1/1:0,77:77:99:2446,230,0	1/1:0,69:69:99:2260,206,0	1/1:0,73:73:99:2259,218,0	1/1:0,72:72:99:2110,213,0	1/1:0,66:66:99:2163,198,0	1/1:0,70:70:99:2261,210,0	1/1:0,36:36:99:1104,108,0	1/1:0,58:58:99:1786,173,0	1/1:0,41:41:99:1386,123,0	1/1:0,40:40:99:1146,120,0	1/1:0,55:55:99:1776,165,0	1/1:0,78:78:99:2538,233,0	1/1:0,51:51:99:1474,152,0	1/1:0,55:55:99:1749,165,0	1/1:0,90:90:99:2868,269,0	1/1:0,69:69:99:2114,207,0	1/1:0,61:61:99:1908,181,0	1/1:0,60:60:99:1929,180,0	1/1:0,45:45:99:1496,135,0	1/1:0,43:43:99:1329,129,0	1/1:0,60:60:99:1912,179,0	1/1:0,67:67:99:2217,200,0	1/1:0,30:30:90:855,90,0		did not pass IGV check
LipY764_contig91	30742	.	G	A	5775.44	.	AC=75;AF=0.987;AN=76;BaseQRankSum=-2.530e-01;ClippingRankSum=0.00;DP=169;ExcessHet=3.0103;FS=0.000;InbreedingCoeff=-0.0488;MLEAC=75;MLEAF=0.987;MQ=54.54;MQRankSum=0.842;QD=34.38;ReadPosRankSum=-8.420e-01;SOR=2.069	GT:AD:DP:GQ:PL	1/1:0,7:7:21:230,21,0	1/1:0,6:6:18:201,18,0	1/1:0,4:4:12:120,12,0	1/1:0,4:4:12:152,12,0	1/1:0,2:2:6:75,6,0	1/1:0,3:3:9:111,9,0	1/1:0,3:3:9:106,9,0	1/1:0,3:3:9:99,9,0	1/1:0,3:3:9:111,9,0	1/1:0,5:5:15:188,15,0	1/1:0,4:4:12:120,12,0	0/1:1,4:5:19:137,0,19	1/1:0,2:2:6:71,6,0	1/1:0,5:5:15:192,15,0	1/1:0,7:7:21:234,21,0	1/1:0,5:5:15:161,15,0	1/1:0,4:4:12:119,12,0	1/1:0,5:5:15:162,15,0	1/1:0,7:7:21:258,21,0	1/1:0,5:5:15:184,15,0	1/1:0,5:5:15:157,15,0	1/1:0,8:8:24:274,24,0	1/1:0,3:3:9:111,9,0	1/1:0,3:3:9:83,9,0	1/1:0,4:4:12:148,12,0	1/1:0,3:3:9:111,9,0	1/1:0,8:8:23:235,23,0	1/1:0,5:5:15:187,15,0	1/1:0,3:3:9:115,9,0	1/1:0,3:3:9:107,9,0	1/1:0,3:3:9:114,9,0	./.:1,0:1:.:0,0,0	1/1:0,5:5:15:193,15,0	1/1:0,5:5:15:185,15,0	1/1:0,3:3:9:117,9,0	1/1:0,5:5:15:195,15,0	1/1:0,4:4:12:148,12,0	1/1:0,7:7:21:230,21,0	1/1:0,2:2:6:71,6,0		did not pass IGV check

## Sheet: Sheet 2
#CHROM	POS	ID	REF	ALT	QUAL	FILTER	INFO	FORMAT	PRZ4	Foal2	IceAnd	CON15	CON3	K98037	YAK1	65666	BW-350	Y_PR_14_011	Y_PR_09_032	BW-347	Y_PR_07_017	BW-355	BW-357	BW-374	ECA100	Y_PR_06_080	ECA105	BW-377	Y_PR_14_016	Marchador	TRA02	W98040	S97077	TRA01	Y_PR_05_067	Y_PR_05_108	K744	Y_PR_05_069	Y_PR_06_072	BW-365	NGS27-29	Y_PR_05_127	Marw	K98031	BW-348	Y_PR_07_078	Y_PR_07_228	BW-349	BW-351
								MSY haplotype	P	N	I	Ad-bA	Ad-bA1	Ad-bN	Ad-hA	Ad-hA1	Ad-hA1	Ad-hA1	Ad-hA1a	Ad-hB	Ad-hB	Ad-hC	Ad-hC	Ad-hC	Ad-hC	Ad-hC	Ad-hC	Ad-hC1	Am-a	Am-s	Ao-aA1b	Ao-aA1a2	Ao-aA1a2a	Ao-aA1a4	Ao-aA1a3	Ao-aA1a1a	Ao-aA1a1b	Ao-aA1a5	Ao-aA2	Ao-aA3	Ao-aD1	Ao-aD2	Ao-aM	Ao-nM2	Ao-nM1b	Ao-nM1b2	Ao-nM1b2	Ao-nM1b2	Ao-nM1b2a
								Input data	whole_genome NGS	whole_genome NGS	whole_genome NGS	whole_genome NGS	whole_genome NGS	target_enrichment	whole_genome NGS	whole_genome NGS	whole_genome NGS	target_enrichment	target_enrichment	whole_genome NGS	target_enrichment	whole_genome NGS	whole_genome NGS	target_enrichment	whole_genome NGS	target_enrichment	whole_genome NGS	target_enrichment	target_enrichment	whole_genome NGS	whole_genome NGS	target_enrichment	target_enrichment	whole_genome NGS	target_enrichment	target_enrichment	whole_genome NGS	target_enrichment	target_enrichment	target_enrichment	whole_genome NGS	target_enrichment	whole_genome NGS	target_enrichment	whole_genome NGS	target_enrichment	target_enrichment	whole_genome NGS	whole_genome NGS
								Number of variants with 'no Call'	0	2	0	16	18	10	12	1	0	12	13	1	16	0	2	9	2	18	1	12	13	6	0	14	11	0	11	20	3	18	10	17	7	14	0	11	3	17	17	8	7
LipY764_contig14	3071	.	T	C	45065.2	.	AB=0;ABP=0;AC=86;AF=0.279221;AN=308;AO=1542;CIGAR=1X;DP=3193;DPB=3193;DPRA=2.41703;EPP=20.675;EPPR=26.6699;GTI=6;LEN=1;MEANALT=1.02326;MQM=59.7523;MQMR=59.7178;NS=154;NUMALT=1;ODDS=0.45857;PAIRED=1;PAIREDR=1;PAO=0;PQA=0;PQR=0;PRO=0;QA=53491;QR=59522;RO=1648;RPL=942;RPP=167.721;RPPR=57.8452;RPR=600;RUN=1;SAF=575;SAP=219.403;SAR=967;SRF=663;SRP=139.629;SRR=985;TYPE=snp;technology.SANGER=1;technolog…	GT:DP:AD:RO:QR:AO:QA:GL	0/0:8:8,0:8:298:0:0:0,-2.40824,-27.1732	0/0:4:4,0:4:152:0:0:0,-1.20412,-14.0499	0/0:18:18,0:18:1238:0:0:0,-5.41854,-96.709	1/1:4:0,4:0:0:4:155:-14.3235,-1.20412,0	1/1:2:0,2:0:0:2:71:-6.74108,-0.60206,0	1/1:56:0,56:0:0:56:1915:-172.616,-16.8577,0	1/1:4:0,4:0:0:4:160:-14.7836,-1.20412,0	1/1:3:0,3:0:0:3:111:-10.3512,-0.90309,0	1/1:4:0,4:0:0:4:148:-13.682,-1.20412,0	1/1:73:0,73:0:0:73:2534:-228.309,-21.9752,0	1/1:65:0,65:0:0:65:2263:-203.929,-19.567,0	1/1:8:0,8:0:0:8:279:-24.6586,-2.40824,0	1/1:56:0,56:0:0:56:1914:-172.53,-16.8577,0	1/1:9:0,9:0:0:9:286:-26.0456,-2.70927,0	1/1:7:0,7:0:0:7:232:-21.2007,-2.10721,0	1/1:87:0,87:0:0:87:3058:-275.45,-26.1896,0	1/1:5:0,5:0:0:5:191:-17.5581,-1.50515,0	1/1:73:0,73:0:0:73:2513:-226.416,-21.9752,0	1/1:5:0,5:0:0:5:187:-17.1913,-1.50515,0	1/1:45:0,45:0:0:45:1590:-143.387,-13.5464,0	1/1:48:0,48:0:0:48:1652:-148.96,-14.4494,0	1/1:4:0,4:0:0:4:146:-13.4973,-1.20412,0	1/1:15:0,15:0:0:15:565:-51.1843,-4.51545,0	1/1:70:0,70:0:0:70:2398:-215.371,-21.0721,0	1/1:104:0,102:0:0:102:3454:-310.693,-30.7051,0	1/1:7:0,7:0:0:7:273:-24.9358,-2.10721,0	1/1:68:0,68:0:0:68:2369:-213.466,-20.47,0	1/1:41:0,41:0:0:41:1417:-127.821,-12.3422,0	1/1:4:0,4:0:0:4:144:-13.3114,-1.20412,0	1/1:49:0,49:0:0:49:1701:-153.371,-14.7505,0	1/1:87:0,87:0:0:87:2980:-268.416,-26.1896,0	1/1:83:0,83:0:0:83:2956:-265.574,-24.9855,0	1/1:5:0,5:0:0:5:150:-13.7368,-1.50515,0	1/1:42:0,42:0:0:42:1448:-130.609,-12.6433,0	1/1:14:0,14:0:0:14:443:-40.167,-4.21442,0	1/1:65:0,65:0:0:65:2258:-202.764,-19.567,0	1/1:6:0,6:0:0:6:188:-17.2253,-1.80618,0	1/1:79:0,79:0:0:79:2712:-243.893,-23.7814,0	1/1:54:0,54:0:0:54:1886:-170.014,-16.2556,0	1/1:9:0,9:0:0:9:329:-29.9589,-2.70927,0	1/1:3:0,3:0:0:3:101:-9.42241,-0.90309,0
LipY764_contig240	2104	.	G	A	3926.95	.	AB=0.652174;ABP=12.2627;AC=41;AF=0.179825;AN=228;AO=152;CIGAR=1X;DP=686;DPB=686;DPRA=1.63609;EPP=7.63896;EPPR=6.94022;GTI=12;LEN=1;MEANALT=1.04;MQM=58.5724;MQMR=57.1394;NS=114;NUMALT=1;ODDS=0.0534584;PAIRED=1;PAIREDR=1;PAO=0;PQA=0;PQR=0;PRO=0;QA=5648;QR=20298;RO=531;RPL=71;RPP=4.4389;RPPR=3.93042;RPR=81;RUN=1;SAF=74;SAP=3.23888;SAR=78;SRF=268;SRP=3.11254;SRR=263;TYPE=snp;technology.SANGER=0.98026…	GT:DP:AD:RO:QR:AO:QA:GL	0/0:14:14,0:14:510:0:0:0,-4.21442,-46.235	0/0:3:3,0:3:114:0:0:0,-0.90309,-10.6324	0/0:14:14,0:14:917:0:0:0,-4.21442,-73.6687	1/1:3:0,3:0:0:3:116:-10.8175,-0.90309,0	1/1:4:0,4:0:0:4:159:-14.692,-1.20412,0	.	1/1:3:0,3:0:0:3:115:-10.7247,-0.90309,0	1/1:11:0,11:0:0:11:399:-36.2404,-3.31133,0	1/1:5:0,5:0:0:5:174:-15.6758,-1.50515,0	.	.	1/1:4:0,4:0:0:4:125:-11.5565,-1.20412,0	.	1/1:8:0,8:0:0:8:296:-26.2079,-2.40824,0	1/1:6:0,6:0:0:6:222:-19.5482,-1.80618,0	.	0/1:8:1,7:1:37:7:268:-22.0748,0,-0.427943	.	1/1:8:0,8:0:0:8:305:-27.8095,-2.40824,0	.	.	1/1:4:0,4:0:0:4:150:-13.8648,-1.20412,0	1/1:12:0,12:0:0:12:443:-40.21,-3.61236,0	.	.	1/1:6:0,6:0:0:6:217:-19.8801,-1.80618,0	.	.	1/1:8:0,8:0:0:8:309:-28.1716,-2.40824,0	.	.	.	1/1:3:0,3:0:0:3:106:-9.31219,-0.90309,0	.	0/1:30:8,22:8:241:22:783:-61.75,0,-8.74397	.	1/1:13:0,13:0:0:13:449:-40.7369,-3.91339,0	.	.	1/1:6:0,6:0:0:6:222:-20.3381,-1.80618,0	1/1:9:0,9:0:0:9:333:-30.3222,-2.70927,0
LipY764_contig79	13451	.	G	A	38720.7	.	AB=0;ABP=0;AC=86;AF=0.282895;AN=304;AO=1321;CIGAR=1X;DP=2855;DPB=2855;DPRA=2.21416;EPP=6.33901;EPPR=6.69458;GTI=7;LEN=1;MEANALT=1;MQM=59.7888;MQMR=59.8382;NS=152;NUMALT=1;ODDS=0.131742;PAIRED=1;PAIREDR=1;PAO=0;PQA=0;PQR=0;PRO=0;QA=45837;QR=55507;RO=1533;RPL=540;RPP=98.4844;RPPR=61.3823;RPR=781;RUN=1;SAF=709;SAP=18.4769;SAR=612;SRF=792;SRP=6.69458;SRR=741;TYPE=snp;technology.SANGER=1;technology.il…	GT:DP:AD:RO:QR:AO:QA:GL	0/0:7:7,0:7:263:0:0:0,-2.10721,-24.0256	0/0:8:8,0:8:300:0:0:0,-2.40824,-27.3566	0/0:16:16,0:16:1104:0:0:0,-4.81648,-85.9826	1/1:3:0,3:0:0:3:107:-9.97925,-0.90309,0	1/1:3:0,3:0:0:3:116:-10.8168,-0.90309,0	1/1:78:0,78:0:0:78:2612:-235.306,-23.4803,0	1/1:4:0,4:0:0:4:159:-14.6914,-1.20412,0	1/1:8:0,8:0:0:8:297:-27.0811,-2.40824,0	1/1:7:0,7:0:0:7:245:-22.3891,-2.10721,0	1/1:51:0,51:0:0:51:1716:-154.712,-15.3525,0	1/1:64:0,64:0:0:64:2280:-205.462,-19.2659,0	1/1:6:0,6:0:0:6:204:-18.6922,-1.80618,0	1/1:57:0,57:0:0:57:1930:-173.965,-17.1587,0	1/1:9:0,9:0:0:9:319:-29.0496,-2.70927,0	1/1:2:0,2:0:0:2:70:-6.64712,-0.60206,0	1/1:75:0,75:0:0:75:2581:-232.161,-22.5773,0	1/1:6:0,6:0:0:6:240:-21.9762,-1.80618,0	1/1:42:0,42:0:0:42:1443:-129.455,-12.6433,0	1/1:6:0,6:0:0:6:218:-19.9692,-1.80618,0	1/1:46:0,46:0:0:46:1631:-147.078,-13.8474,0	1/1:56:0,56:0:0:56:1966:-177.212,-16.8577,0	1/1:3:0,3:0:0:3:115:-10.7238,-0.90309,0	1/1:16:0,16:0:0:16:579:-52.4365,-4.81648,0	1/1:59:0,59:0:0:59:2069:-186.477,-17.7608,0	1/1:77:0,77:0:0:77:2652:-238.918,-23.1793,0	1/1:6:0,6:0:0:6:194:-17.7763,-1.80618,0	1/1:64:0,64:0:0:64:2272:-204.743,-19.2659,0	1/1:25:0,25:0:0:25:879:-79.4268,-7.52575,0	1/1:12:0,12:0:0:12:470:-42.6486,-3.61236,0	1/1:35:0,35:0:0:35:1167:-105.32,-10.5361,0	1/1:81:0,81:0:0:81:2788:-251.156,-24.3834,0	1/1:37:0,37:0:0:37:1229:-110.897,-11.1381,0	1/1:5:0,5:0:0:5:180:-14.8056,-1.50515,0	1/1:45:0,45:0:0:45:1536:-138.524,-13.5464,0	1/1:15:0,15:0:0:15:557:-50.4595,-4.51545,0	1/1:63:0,63:0:0:63:2167:-195.289,-18.9649,0	1/1:5:0,5:0:0:5:185:-17.01,-1.50515,0	1/1:52:0,52:0:0:52:1796:-161.025,-15.6536,0	1/1:42:0,42:0:0:42:1424:-128.444,-12.6433,0	1/1:4:0,4:0:0:4:148:-13.682,-1.20412,0	1/1:3:0,3:0:0:3:111:-10.3539,-0.90309,0
LipY764_contig112	2021	.	G	A	6073.33	.	AB=0;ABP=0;AC=34;AF=0.112583;AN=302;AO=223;CIGAR=1X;DP=1722;DPB=1722;DPRA=1.18472;EPP=21.015;EPPR=104.175;GTI=0;LEN=1;MEANALT=1.05882;MQM=59.861;MQMR=59.8275;NS=151;NUMALT=1;ODDS=9.72643;PAIRED=1;PAIREDR=1;PAO=0;PQA=0;PQR=0;PRO=0;QA=7853;QR=53063;RO=1496;RPL=103;RPP=5.82445;RPPR=7.24293;RPR=120;RUN=1;SAF=131;SAP=17.8211;SAR=92;SRF=891;SRP=121.739;SRR=605;TYPE=snp;technology.SANGER=1;technology.il…	GT:DP:AD:RO:QR:AO:QA:GL	0/0:8:8,0:8:314:0:0:0,-2.40824,-27.5096	0/0:4:4,0:4:152:0:0:0,-1.20412,-14.0499	0/0:10:10,0:10:694:0:0:0,-3.0103,-54.1355	1/1:2:0,2:0:0:2:80:-7.59157,-0.60206,0	1/1:2:0,2:0:0:2:78:-7.4033,-0.60206,0	1/1:20:0,20:0:0:20:699:-63.2325,-6.0206,0	1/1:5:0,3:0:0:3:119:-10.891,-0.90309,0	1/1:4:0,4:0:0:4:150:-13.8624,-1.20412,0	1/1:4:0,4:0:0:4:148:-12.8849,-1.20412,0	1/1:29:0,29:0:0:29:975:-88.0492,-8.72987,0	1/1:34:0,34:0:0:34:1167:-105.326,-10.235,0	1/1:6:0,6:0:0:6:218:-19.9726,-1.80618,0	1/1:23:0,23:0:0:23:815:-73.6708,-6.92369,0	1/1:5:0,5:0:0:5:185:-17.01,-1.50515,0	1/1:2:0,2:0:0:2:74:-7.02588,-0.60206,0	1/1:34:0,34:0:0:34:1142:-103.071,-10.235,0	1/1:5:0,5:0:0:5:197:-18.1061,-1.50515,0	1/1:20:0,20:0:0:20:716:-64.7677,-6.0206,0	1/1:5:0,5:0:0:5:194:-17.8321,-1.50515,0	1/1:25:0,25:0:0:25:896:-80.9604,-7.52575,0	0/0:21:21,0:21:726:0:0:0,-6.32163,-65.6585	0/0:1:1,0:1:35:0:0:0,-0.30103,-3.49863	0/0:10:10,0:10:392:0:0:0,-3.0103,-35.6368	0/0:33:33,0:33:1095:0:0:0,-9.93399,-98.8394	0/0:46:46,0:46:1556:0:0:0,-13.8474,-140.318	0/0:2:2,0:2:82:0:0:0,-0.60206,-7.77968	0/0:32:32,0:32:1062:0:0:0,-9.63296,-95.1704	0/0:8:8,0:8:247:0:0:0,-2.40824,-22.5302	0/0:10:10,0:10:384:0:0:0,-3.0103,-34.9098	0/0:24:24,0:24:819:0:0:0,-7.22472,-74.0188	0/0:35:35,0:35:1177:0:0:0,-10.536,-106.224	0/0:27:27,0:27:964:0:0:0,-8.12781,-87.0768	0/0:5:5,0:5:158:0:0:0,-1.50515,-14.5296	0/0:28:28,0:28:927:0:0:0,-8.42884,-83.7285	0/0:17:17,0:17:621:0:0:0,-5.11751,-56.2129	0/0:48:48,0:48:1605:0:0:0,-14.4494,-144.724	0/0:2:2,0:2:74:0:0:0,-0.60206,-7.00777	0/0:30:30,0:30:997:0:0:0,-9.0309,-89.9679	0/0:26:26,0:26:919:0:0:0,-7.82678,-83.0262	0/0:1:1,0:1:37:0:0:0,-0.30103,-3.69783	0/0:2:2,0:2:74:0:0:0,-0.60206,-7.02588
LipY764_contig97	5676	.	A	T	1281.33	.	AB=0;ABP=0;AC=6;AF=0.0194805;AN=308;AO=51;CIGAR=1X;DP=2085;DPB=2085;DPRA=1.26205;EPP=3.05288;EPPR=16.4285;GTI=2;LEN=1;MEANALT=1;MQM=60;MQMR=59.832;NS=154;NUMALT=1;ODDS=0.202523;PAIRED=1;PAIREDR=1;PAO=0;PQA=0;PQR=0;PRO=0;QA=1713;QR=72062;RO=2030;RPL=29;RPP=5.09662;RPPR=8.25179;RPR=22;RUN=1;SAF=23;SAP=4.07475;SAR=28;SRF=975;SRP=9.85632;SRR=1055;TYPE=snp;technology.SANGER=1;technology.illumina=0;tec…	GT:DP:AD:RO:QR:AO:QA:GL	0/0:6:6,0:6:202:0:0:0,-1.80618,-18.5066	0/0:8:8,0:8:266:0:0:0,-2.40824,-24.2595	0/0:15:15,0:15:936:0:0:0,-4.51545,-76.0831	1/1:6:0,6:0:0:6:236:-21.6107,-1.80618,0	1/1:4:0,4:0:0:4:135:-12.4802,-1.20412,0	1/1:41:0,41:0:0:41:1342:-121.059,-12.3422,0	0/0:6:6,0:6:235:0:0:0,-1.80618,-21.5198	0/0:6:6,0:6:209:0:0:0,-1.80618,-19.1469	0/0:11:11,0:11:379:0:0:0,-3.31133,-34.4388	0/0:31:31,0:31:1074:0:0:0,-9.33193,-96.9644	0/0:43:43,0:43:1525:0:0:0,-12.9443,-137.484	0/0:6:6,0:6:222:0:0:0,-1.80618,-20.3381	0/0:30:30,0:30:1042:0:0:0,-9.0309,-94.0859	0/0:9:9,0:9:333:0:0:0,-2.70927,-30.3222	0/0:9:9,0:9:329:0:0:0,-2.70927,-29.9589	0/0:57:57,0:57:1987:0:0:0,-17.1587,-179.099	0/0:6:6,0:6:227:0:0:0,-1.80618,-20.7917	0/0:24:24,0:24:812:0:0:0,-7.22472,-72.6832	0/0:5:5,0:5:180:0:0:0,-1.50515,-16.5504	0/0:37:37,0:37:1294:0:0:0,-11.1381,-116.757	0/0:33:33,0:33:1163:0:0:0,-9.93399,-104.976	0/0:4:4,0:4:130:0:0:0,-1.20412,-12.0203	0/0:11:11,0:11:378:0:0:0,-3.31133,-34.342	0/0:36:36,0:36:1242:0:0:0,-10.8371,-112.077	0/0:68:68,0:68:2365:0:0:0,-20.47,-213.102	0/0:1:1,0:1:35:0:0:0,-0.30103,-3.49863	0/0:46:46,0:46:1579:0:0:0,-13.8474,-142.392	0/0:44:44,0:44:1542:0:0:0,-13.2453,-139.068	0/0:8:8,0:8:264:0:0:0,-2.40824,-24.0802	0/0:35:35,0:35:1244:0:0:0,-10.536,-112.265	0/0:59:59,0:59:2087:0:0:0,-17.7608,-188.1	0/0:36:36,0:36:1236:0:0:0,-10.8371,-111.534	0/0:6:6,0:6:189:0:0:0,-1.80618,-17.3166	0/0:24:24,0:24:815:0:0:0,-7.22472,-73.658	0/0:10:10,0:10:372:0:0:0,-3.0103,-33.8265	0/0:36:36,0:36:1195:0:0:0,-10.8371,-107.407	0/0:9:8,0:8:282:0:0:0,-2.40824,-25.4284	0/0:34:34,0:34:1189:0:0:0,-10.235,-107.311	0/0:41:41,0:41:1438:0:0:0,-12.3422,-129.712	0/0:12:12,0:12:411:0:0:0,-3.61236,-37.3126	0/0:12:12,0:12:421:0:0:0,-3.61236,-38.2191
LipY764_contig327	4566	.	A	T	880541	.	AB=0;ABP=0;AC=6;AF=0.0197368;AN=304;AO=40;CIGAR=1X;DP=1893;DPB=1893;DPRA=1.24301;EPP=6.48466;EPPR=76.3709;GTI=2;LEN=1;MEANALT=1;MQM=60;MQMR=59.6146;NS=152;NUMALT=1;ODDS=3.02498;PAIRED=1;PAIREDR=1;PAO=0;PQA=0;PQR=0;PRO=0;QA=1336;QR=65789;RO=1850;RPL=16;RPP=6.48466;RPPR=114.359;RPR=24;RUN=1;SAF=20;SAP=3.0103;SAR=20;SRF=1161;SRP=264.507;SRR=689;TYPE=snp;technology.SANGER=1;technology.illumina=0;tech…	GT:DP:AD:RO:QR:AO:QA:GL	0/0:8:8,0:8:291:0:0:0,-2.40824,-26.5325	0/0:5:5,0:5:166:0:0:0,-1.50515,-15.2629	0/0:25:25,0:25:1681:0:0:0,-7.52575,-133.139	1/1:3:0,3:0:0:3:111:-10.3538,-0.90309,0	1/1:3:0,3:0:0:3:110:-10.2609,-0.90309,0	1/1:30:0,30:0:0:30:1021:-92.1931,-9.0309,0	0/0:1:1,0:1:35:0:0:0,-0.30103,-3.49863	0/0:9:9,0:9:324:0:0:0,-2.70927,-29.5026	0/0:10:10,0:10:346:0:0:0,-3.0103,-31.471	0/0:43:43,0:43:1409:0:0:0,-12.9443,-127.091	0/0:31:31,0:31:1067:0:0:0,-9.33193,-96.3318	0/0:11:11,0:11:366:0:0:0,-3.31133,-33.2571	0/0:32:32,0:32:1123:0:0:0,-9.63296,-101.377	0/0:12:12,0:12:413:0:0:0,-3.61236,-37.4948	0/0:5:5,0:5:185:0:0:0,-1.50515,-17.01	0/0:48:48,0:48:1612:0:0:0,-14.4494,-145.354	0/0:3:3,0:3:114:0:0:0,-0.90309,-10.6319	0/0:18:18,0:18:605:0:0:0,-5.41854,-54.7637	0/0:7:7,0:7:253:0:0:0,-2.10721,-23.1136	0/0:18:18,0:18:622:0:0:0,-5.41854,-55.5961	0/0:19:19,0:19:665:0:0:0,-5.71957,-60.1728	0/0:7:7,0:7:267:0:0:0,-2.10721,-24.3902	0/0:12:12,0:12:425:0:0:0,-3.61236,-38.5801	0/0:33:33,0:33:1059:0:0:0,-9.93399,-95.5941	0/0:27:27,0:27:915:0:0:0,-8.12781,-82.5973	0/0:3:3,0:3:112:0:0:0,-0.90309,-10.4463	0/0:34:34,0:34:1162:0:0:0,-10.235,-104.88	0/0:24:24,0:24:829:0:0:0,-7.22472,-74.9242	0/0:7:7,0:7:273:0:0:0,-2.10721,-24.9368	0/0:20:20,0:20:694:0:0:0,-6.0206,-62.7783	0/0:34:34,0:34:1110:0:0:0,-10.235,-100.175	0/0:29:27,2:27:908:2:72:0,-1.89315,-75.1849	0/0:8:8,0:8:253:0:0:0,-2.40824,-23.0758	0/0:31:31,0:31:1051:0:0:0,-9.33193,-94.8903	0/0:14:14,0:14:526:0:0:0,-4.21442,-47.6757	0/0:41:41,0:41:1385:0:0:0,-12.3422,-124.936	0/0:8:8,0:8:273:0:0:0,-2.40824,-24.8974	0/0:43:43,0:43:1490:0:0:0,-12.9443,-134.392	0/0:31:31,0:31:1046:0:0:0,-9.33193,-94.4368	0/0:4:4,0:4:148:0:0:0,-1.20412,-13.682	0/0:12:12,0:12:384:0:0:0,-3.61236,-34.8632
LipY764_contig367	4708	.	T	C	1214.01	.	AB=0;ABP=0;AC=6;AF=0.0196078;AN=306;AO=46;CIGAR=1X;DP=1868;DPB=1868;DPRA=1.26235;EPP=6.03148;EPPR=35.4751;GTI=2;LEN=1;MEANALT=1;MQM=60;MQMR=59.7957;NS=153;NUMALT=1;ODDS=0.662917;PAIRED=1;PAIREDR=1;PAO=0;PQA=0;PQR=0;PRO=0;QA=1632;QR=66877;RO=1821;RPL=25;RPP=3.76559;RPPR=13.3239;RPR=21;RUN=1;SAF=22;SAP=3.19912;SAR=24;SRF=878;SRP=8.04845;SRR=943;TYPE=snp;technology.SANGER=1;technology.illumina=0;tec…	GT:DP:AD:RO:QR:AO:QA:GL	0/0:8:8,0:8:309:0:0:0,-2.40824,-28.1693	0/0:5:5,0:5:188:0:0:0,-1.50515,-17.2844	0/0:13:13,0:13:878:0:0:0,-3.91339,-69.662	1/1:6:0,6:0:0:6:239:-21.8839,-1.80618,0	1/1:3:0,3:0:0:3:122:-11.3725,-0.90309,0	1/1:37:0,37:0:0:37:1271:-114.682,-11.1381,0	0/0:5:5,0:5:196:0:0:0,-1.50515,-18.0143	0/0:7:7,0:7:269:0:0:0,-2.10721,-24.5717	0/0:7:7,0:7:259:0:0:0,-2.10721,-23.6661	0/0:35:35,0:35:1219:0:0:0,-10.536,-110.008	0/0:26:26,0:26:936:0:0:0,-7.82678,-84.5595	0/0:9:9,0:9:323:0:0:0,-2.70927,-29.4129	0/0:31:31,0:31:1108:0:0:0,-9.33193,-100.031	0/0:12:12,0:12:417:0:0:0,-3.61236,-37.0743	0/0:5:5,0:5:185:0:0:0,-1.50515,-17.01	0/0:43:43,0:43:1498:0:0:0,-12.9443,-135.112	0/0:6:6,0:6:197:0:0:0,-1.80618,-18.0444	0/0:25:25,0:25:870:0:0:0,-7.52575,-78.6124	0/0:4:4,0:4:160:0:0:0,-1.20412,-14.784	0/0:31:31,0:31:1112:0:0:0,-9.33193,-100.391	0/0:24:24,0:24:856:0:0:0,-7.22472,-77.3611	0/0:4:4,0:4:158:0:0:0,-1.20412,-14.5998	0/0:7:7,0:7:274:0:0:0,-2.10721,-25.0278	0/0:32:32,0:32:1074:0:0:0,-9.63296,-96.9532	0/0:55:55,0:55:1940:0:0:0,-16.5566,-174.874	0/0:8:8,0:8:294:0:0:0,-2.40824,-26.5737	0/0:36:36,0:36:1251:0:0:0,-10.8371,-112.886	0/0:17:17,0:17:591:0:0:0,-5.11751,-53.5153	0/0:6:6,0:6:241:0:0:0,-1.80618,-22.0663	0/0:20:20,0:20:703:0:0:0,-6.0206,-63.5935	0/0:48:48,0:48:1678:0:0:0,-14.4494,-151.303	0/0:16:16,0:16:563:0:0:0,-4.81648,-50.9992	0/0:2:2,0:2:72:0:0:0,-0.60206,-6.83672	0/0:28:28,0:28:969:0:0:0,-8.42884,-87.5172	0/0:16:16,0:16:611:0:0:0,-4.81648,-55.3208	0/0:33:33,0:33:1150:0:0:0,-9.93399,-103.101	0/0:4:4,0:4:148:0:0:0,-1.20412,-13.682	0/0:22:22,0:22:788:0:0:0,-6.62266,-71.2448	0/0:27:27,0:27:964:0:0:0,-8.12781,-87.0768	0/0:9:9,0:9:325:0:0:0,-2.70927,-29.5957	0/0:9:9,0:9:310:0:0:0,-2.70927,-28.2286
LipY764_contig39	8533	.	G	A	0.00898955	.	AB=0;ABP=0;AC=4;AF=0.0128205;AN=312;AO=5;CIGAR=1X;DP=4335;DPB=4335;DPRA=0.922264;EPP=6.91895;EPPR=24.9617;GTI=1;LEN=1;MEANALT=1;MQM=60;MQMR=59.8565;NS=156;NUMALT=1;ODDS=6.17927;PAIRED=1;PAIREDR=1;PAO=0;PQA=0;PQR=0;PRO=0;QA=148;QR=150364;RO=4321;RPL=4;RPP=6.91895;RPPR=131.17;RPR=1;RUN=1;SAF=2;SAP=3.44459;SAR=3;SRF=2212;SRP=8.34174;SRR=2109;TYPE=snp;technology.SANGER=1;technology.illumina=0;technol…	GT:DP:AD:RO:QR:AO:QA:GL	0/0:3:3,0:3:122:0:0:0,-0.90309,-11.3725	0/0:7:7,0:7:262:0:0:0,-2.10721,-23.9386	0/0:15:15,0:15:1013:0:0:0,-4.51545,-80.232	1/1:3:0,3:0:0:3:79:-7.36775,-0.90309,0	1/1:1:0,1:0:0:1:37:-3.69783,-0.30103,0	0/0:92:92,0:92:3167:0:0:0,-27.6948,-285.254	0/0:8:8,0:8:283:0:0:0,-2.40824,-25.8098	0/0:7:7,0:7:280:0:0:0,-2.10721,-25.5719	0/0:8:8,0:8:250:0:0:0,-2.40824,-22.8006	0/0:83:83,0:83:2789:0:0:0,-24.9855,-251.247	0/0:114:113,0:113:3894:0:0:0,-34.0164,-350.34	0/0:13:13,0:13:454:0:0:0,-3.91339,-41.1868	0/0:107:107,0:107:3631:0:0:0,-32.2102,-326.997	0/0:12:12,0:12:398:0:0:0,-3.61236,-36.1319	0/0:10:10,0:10:366:0:0:0,-3.0103,-33.2874	0/0:118:118,0:118:3961:0:0:0,-35.5215,-356.664	0/0:8:8,0:8:291:0:0:0,-2.40824,-26.5383	0/0:86:86,0:86:2869:0:0:0,-25.8886,-258.441	0/0:6:6,0:6:220:0:0:0,-1.80618,-20.1532	0/0:95:95,0:95:3214:0:0:0,-28.5978,-288.782	0/0:73:72,1:72:2479:1:32:0,-18.7759,-220.162	0/0:3:3,0:3:108:0:0:0,-0.90309,-10.073	0/0:8:7,0:7:256:0:0:0,-2.10721,-23.1409	0/0:94:94,0:94:3205:0:0:0,-28.2968,-288.675	0/0:129:129,0:129:4424:0:0:0,-38.8329,-398.336	0/0:4:4,0:4:157:0:0:0,-1.20412,-14.5072	0/0:122:122,0:122:4228:0:0:0,-36.7257,-380.707	0/0:65:65,0:65:2213:0:0:0,-19.5669,-199.432	0/0:5:5,0:5:192:0:0:0,-1.50515,-17.6486	0/0:70:70,0:70:2383:0:0:0,-21.0721,-214.721	0/0:128:128,0:128:4426:0:0:0,-38.5318,-398.466	0/0:96:96,0:96:3250:0:0:0,-28.8989,-292.721	0/0:10:10,0:10:305:0:0:0,-3.0103,-27.7448	0/0:76:76,0:76:2595:0:0:0,-22.8783,-233.798	0/0:4:4,0:4:150:0:0:0,-1.20412,-13.8617	0/0:78:78,0:78:2561:0:0:0,-23.4803,-230.733	0/0:9:9,0:9:325:0:0:0,-2.70927,-29.0996	0/0:122:122,0:122:4165:0:0:0,-36.7257,-375.024	0/0:106:106,0:106:3632:0:0:0,-31.9092,-327.074	0/0:8:8,0:8:269:0:0:0,-2.40824,-24.5336	0/0:14:14,0:14:462:0:0:0,-4.21442,-41.8881
LipY764_contig264	8582	.	T	C	657802	.	AB=0;ABP=0;AC=4;AF=0.0130719;AN=306;AO=7;CIGAR=1X;DP=2821;DPB=2821;DPRA=0.321085;EPP=3.32051;EPPR=6.69075;GTI=2;LEN=1;MEANALT=1;MQM=60;MQMR=59.7241;NS=153;NUMALT=1;ODDS=4.11371;PAIRED=1;PAIREDR=1;PAO=0;PQA=0;PQR=0;PRO=0;QA=247;QR=99488;RO=2809;RPL=4;RPP=3.32051;RPPR=37.4269;RPR=3;RUN=1;SAF=0;SAP=18.2106;SAR=7;SRF=1584;SRP=102.641;SRR=1225;TYPE=snp;technology.SANGER=1;technology.illumina=0;technol…	GT:DP:AD:RO:QR:AO:QA:GL	0/0:6:6,0:6:231:0:0:0,-1.80618,-21.1572	0/0:6:6,0:6:228:0:0:0,-1.80618,-20.885	0/0:12:12,0:12:824:0:0:0,-3.61236,-64.5869	1/1:2:0,2:0:0:2:81:-7.68573,-0.60206,0	1/1:4:0,4:0:0:4:152:-14.0495,-1.20412,0	0/0:42:42,0:42:1366:0:0:0,-12.6433,-123.216	0/0:3:3,0:3:108:0:0:0,-0.90309,-10.0725	0/0:11:11,0:11:424:0:0:0,-3.31133,-38.5121	0/0:12:11,1:11:328:1:14:0,-2.21237,-28.4042	0/0:51:50,0:50:1591:0:0:0,-15.0515,-143.31	0/0:50:50,0:50:1736:0:0:0,-15.0515,-156.517	0/0:3:3,0:3:111:0:0:0,-0.90309,-10.3539	0/0:55:55,0:55:1917:0:0:0,-16.5566,-172.803	0/0:6:6,0:6:222:0:0:0,-1.80618,-20.3381	0/0:7:7,0:7:259:0:0:0,-2.10721,-23.6661	0/0:87:87,0:87:3010:0:0:0,-26.1896,-270.43	0/0:4:4,0:4:154:0:0:0,-1.20412,-14.233	0/0:50:50,0:50:1760:0:0:0,-15.0515,-157.983	0/0:9:9,0:9:315:0:0:0,-2.70927,-28.6818	0/0:61:61,0:61:2084:0:0:0,-18.3628,-187.823	0/0:40:40,0:40:1314:0:0:0,-12.0412,-118.538	0/0:3:3,0:3:110:0:0:0,-0.90309,-10.2604	0/0:14:14,0:14:501:0:0:0,-4.21442,-45.4032	0/0:52:52,0:52:1797:0:0:0,-15.6536,-162.003	0/0:74:74,0:74:2500:0:0:0,-22.2762,-225.242	0/0:8:8,0:8:283:0:0:0,-2.40824,-25.8112	0/0:72:72,0:72:2477:0:0:0,-21.6742,-223.177	0/0:31:31,0:31:1040:0:0:0,-9.33193,-93.8861	0/0:11:11,0:11:412:0:0:0,-3.31133,-37.425	0/0:66:66,0:66:2324:0:0:0,-19.868,-209.419	0/0:93:93,0:93:3270:0:0:0,-27.9958,-294.519	0/0:50:50,0:50:1730:0:0:0,-15.0515,-155.976	0/0:5:5,0:5:180:0:0:0,-1.50515,-16.5521	0/0:37:37,0:37:1276:0:0:0,-11.1381,-115.133	0/0:15:15,0:15:548:0:0:0,-4.51545,-49.6489	0/0:43:43,0:43:1417:0:0:0,-12.9443,-127.797	0/0:2:2,0:2:74:0:0:0,-0.60206,-7.02588	0/0:67:67,0:67:2234:0:0:0,-20.169,-201.308	0/0:40:40,0:40:1358:0:0:0,-12.0412,-122.506	0/0:10:10,0:10:370:0:0:0,-3.0103,-32.082	0/0:3:3,0:3:111:0:0:0,-0.90309,-10.3539
LipY764_contig494	4187	.	T	A	0.0500668	.	AB=0;ABP=0;AC=2;AF=0.0070922;AN=282;AO=2;CIGAR=1X;DP=1068;DPB=1068;DPRA=0.262664;EPP=7.35324;EPPR=108.903;GTI=0;LEN=1;MEANALT=1;MQM=44.5;MQMR=56.772;NS=141;NUMALT=1;ODDS=4.46467;PAIRED=1;PAIREDR=1;PAO=0;PQA=0;PQR=0;PRO=0;QA=52;QR=38336;RO=1066;RPL=1;RPP=3.0103;RPPR=765.967;RPR=1;RUN=1;SAF=1;SAP=3.0103;SAR=1;SRF=218;SRP=811.507;SRR=848;TYPE=snp;technology.SANGER=1;technology.illumina=0;technology.…	GT:DP:AD:RO:QR:AO:QA:GL	0/0:6:6,0:6:228:0:0:0,-1.80618,-18.6415	0/0:5:5,0:5:190:0:0:0,-1.50515,-15.7218	0/0:12:12,0:12:837:0:0:0,-3.61236,-56.5737	0/0:2:2,0:2:81:0:0:0,-0.60206,-7.68573	1/1:2:0,2:0:0:2:52:-4.35173,-0.60206,0	0/0:20:20,0:20:678:0:0:0,-6.0206,-61.334	0/0:5:5,0:5:195:0:0:0,-1.50515,-16.799	0/0:3:3,0:3:113:0:0:0,-0.90309,-10.5383	0/0:3:3,0:3:107:0:0:0,-0.90309,-9.98181	0/0:23:23,0:23:750:0:0:0,-6.92369,-67.0944	0/0:23:23,0:23:764:0:0:0,-6.92369,-68.3612	0/0:2:2,0:2:74:0:0:0,-0.60206,-7.02588	0/0:15:15,0:15:527:0:0:0,-4.51545,-47.7602	0/0:3:3,0:3:111:0:0:0,-0.90309,-8.74552	0/0:2:2,0:2:51:0:0:0,-0.60206,-4.8306	0/0:21:21,0:21:718:0:0:0,-6.32163,-62.8249	0/0:1:1,0:1:40:0:0:0,-0.30103,-3.99568	0/0:7:7,0:7:233:0:0:0,-2.10721,-21.2943	0/0:2:2,0:2:80:0:0:0,-0.60206,-7.59179	0/0:20:20,0:20:634:0:0:0,-6.0206,-57.3434	0/0:18:18,0:18:617:0:0:0,-5.41854,-55.1461	0/0:2:2,0:2:68:0:0:0,-0.60206,-5.26759	0/0:6:6,0:6:216:0:0:0,-1.80618,-18.6159	0/0:13:13,0:13:425:0:0:0,-3.91339,-38.5623	0/0:28:28,0:28:948:0:0:0,-8.42884,-84.9195	0/0:4:4,0:4:151:0:0:0,-1.20412,-13.1593	0/0:23:23,0:23:778:0:0:0,-6.92369,-68.8671	0/0:7:7,0:7:218:0:0:0,-2.10721,-19.9248	0/0:4:4,0:4:150:0:0:0,-1.20412,-13.8655	0/0:16:16,0:16:512:0:0:0,-4.81648,-46.371	0/0:22:22,0:22:788:0:0:0,-6.62266,-71.2448	0/0:12:12,0:12:376:0:0:0,-3.61236,-34.1405	.	0/0:9:9,0:9:320:0:0:0,-2.70927,-28.4342	0/0:16:16,0:16:594:0:0:0,-4.81648,-53.7891	0/0:24:24,0:24:813:0:0:0,-7.22472,-72.7762	.	0/0:13:13,0:13:443:0:0:0,-3.91339,-40.1955	0/0:13:13,0:13:460:0:0:0,-3.91339,-41.0299	0/0:4:4,0:4:148:0:0:0,-1.20412,-12.8849	0/0:1:1,0:1:37:0:0:0,-0.30103,-3.69783
LipY764_contig6	9425	.	A	G	1880.72	.	AB=0;ABP=0;AC=2;AF=0.00662252;AN=302;AO=68;CIGAR=1X;DP=3391;DPB=3391;DPRA=3.06952;EPP=4.1599;EPPR=15.4587;GTI=2;LEN=1;MEANALT=1;MQM=59.0882;MQMR=59.804;NS=151;NUMALT=1;ODDS=0.86724;PAIRED=1;PAIREDR=1;PAO=0;PQA=0;PQR=0;PRO=0;QA=2362;QR=118860;RO=3322;RPL=35;RPP=3.13803;RPPR=3.22209;RPR=33;RUN=1;SAF=36;SAP=3.52123;SAR=32;SRF=1730;SRP=15.4587;SRR=1592;TYPE=snp;technology.SANGER=1;technology.illumina…	GT:DP:AD:RO:QR:AO:QA:GL	0/0:7:7,0:7:269:0:0:0,-2.10721,-24.5729	0/0:4:4,0:4:152:0:0:0,-1.20412,-14.0499	0/0:28:28,0:28:1918:0:0:0,-8.42884,-149.981	0/0:4:4,0:4:149:0:0:0,-1.20412,-13.772	0/0:3:3,0:3:116:0:0:0,-0.90309,-10.8155	1/1:68:0,68:0:0:68:2362:-211.707,-20.47,0	0/0:8:8,0:8:308:0:0:0,-2.40824,-28.0777	0/0:4:4,0:4:145:0:0:0,-1.20412,-13.4033	0/0:7:7,0:7:245:0:0:0,-2.10721,-22.3891	0/0:69:69,0:69:2252:0:0:0,-20.7711,-202.922	0/0:69:69,0:69:2435:0:0:0,-20.7711,-219.406	0/0:5:5,0:5:181:0:0:0,-1.50515,-16.6432	0/0:69:69,0:69:2388:0:0:0,-20.7711,-215.162	0/0:6:6,0:6:195:0:0:0,-1.80618,-17.8662	0/0:10:10,0:10:366:0:0:0,-3.0103,-33.2874	0/0:92:92,0:92:3296:0:0:0,-27.6948,-296.859	0/0:9:9,0:9:344:0:0:0,-2.70927,-31.3158	0/0:61:61,0:61:2137:0:0:0,-18.3628,-192.595	0/0:9:9,0:9:334:0:0:0,-2.70927,-30.4065	0/0:57:57,0:57:2001:0:0:0,-17.1587,-180.36	0/0:65:65,0:65:2268:0:0:0,-19.5669,-203.951	0/0:6:6,0:6:234:0:0:0,-1.80618,-21.4276	0/0:10:10,0:10:372:0:0:0,-3.0103,-33.8274	0/0:80:80,0:80:2787:0:0:0,-24.0824,-250.639	0/0:93:93,0:93:3214:0:0:0,-27.9958,-289.052	0/0:4:4,0:4:109:0:0:0,-1.20412,-10.0798	0/0:75:75,0:75:2619:0:0:0,-22.5772,-235.954	0/0:44:44,0:44:1568:0:0:0,-13.2453,-141.412	0/0:7:7,0:7:269:0:0:0,-2.10721,-24.5725	0/0:62:62,0:62:2182:0:0:0,-18.6639,-196.644	0/0:110:110,0:110:3779:0:0:0,-33.1133,-338.904	0/0:45:45,0:45:1600:0:0:0,-13.5463,-144.29	0/0:4:4,0:4:146:0:0:0,-1.20412,-13.4977	0/0:56:56,0:56:1977:0:0:0,-16.8577,-178.203	0/0:17:16,0:16:580:0:0:0,-4.81648,-52.4371	0/0:59:59,0:59:2035:0:0:0,-17.7608,-183.416	0/0:4:4,0:4:148:0:0:0,-1.20412,-13.682	0/0:99:99,0:99:3493:0:0:0,-29.802,-314.581	0/0:66:66,0:66:2306:0:0:0,-19.868,-207.096	0/0:9:9,0:9:329:0:0:0,-2.70927,-29.9589	0/0:3:3,0:3:88:0:0:0,-0.90309,-8.20927
LipY764_contig444	256	.	A	T	380004	.	AB=0.210526;ABP=16.8392;AC=3;AF=0.0104167;AN=288;AO=7;CIGAR=1X;DP=877;DPB=877;DPRA=1.8269;EPP=3.32051;EPPR=10.8376;GTI=1;LEN=1;MEANALT=1;MQM=60;MQMR=57.8356;NS=144;NUMALT=1;ODDS=5.27833;PAIRED=1;PAIREDR=1;PAO=0;PQA=0;PQR=0;PRO=0;QA=204;QR=32833;RO=870;RPL=3;RPP=3.32051;RPPR=53.3385;RPR=4;RUN=1;SAF=4;SAP=3.32051;SAR=3;SRF=547;SRP=128.247;SRR=323;TYPE=snp;technology.SANGER=1;technology.illumina=0;t…	GT:DP:AD:RO:QR:AO:QA:GL	0/0:12:12,0:12:469:0:0:0,-3.61236,-42.5582	0/0:6:6,0:6:228:0:0:0,-1.80618,-20.885	0/0:22:22,0:22:1520:0:0:0,-6.62266,-117.637	0/0:4:4,0:4:163:0:0:0,-1.20412,-15.0584	0/0:1:1,0:1:36:0:0:0,-0.30103,-3.59827	1/1:3:0,3:0:0:3:86:-8.02344,-0.90309,0	.	0/0:6:6,0:6:233:0:0:0,-1.80618,-19.0971	0/0:2:2,0:2:74:0:0:0,-0.60206,-6.20731	0/0:13:13,0:13:445:0:0:0,-3.91339,-40.3754	0/0:6:6,0:6:194:0:0:0,-1.80618,-17.7776	0/0:3:3,0:3:107:0:0:0,-0.90309,-9.98181	0/0:6:6,0:6:186:0:0:0,-1.80618,-16.3316	0/0:3:3,0:3:101:0:0:0,-0.90309,-9.42241	0/0:4:4,0:4:148:0:0:0,-1.20412,-13.682	0/0:12:12,0:12:407:0:0:0,-3.61236,-36.9555	0/0:6:6,0:6:224:0:0:0,-1.80618,-19.4839	.	0/0:5:5,0:5:194:0:0:0,-1.50515,-17.8321	0/0:2:2,0:2:72:0:0:0,-0.60206,-6.83672	0/0:7:7,0:7:252:0:0:0,-2.10721,-23.029	0/0:3:3,0:3:113:0:0:0,-0.90309,-10.5383	0/0:9:9,0:9:346:0:0:0,-2.70927,-31.4929	0/0:11:11,0:11:392:0:0:0,-3.31133,-35.6201	0/0:15:15,0:15:490:0:0:0,-4.51545,-44.4086	0/0:8:8,0:8:320:0:0:0,-2.40824,-28.0532	0/0:7:7,0:7:244:0:0:0,-2.10721,-22.2994	.	0/0:8:8,0:8:304:0:0:0,-2.40824,-26.8498	0/0:6:6,0:6:212:0:0:0,-1.80618,-19.4248	0/1:19:15,4:15:498:4:118:-5.19159,0,-39.4152	0/0:5:5,0:5:176:0:0:0,-1.50515,-16.185	0/0:1:1,0:1:14:0:0:0,-0.30103,-1.38701	0/0:3:3,0:3:104:0:0:0,-0.90309,-9.7028	0/0:12:12,0:12:427:0:0:0,-3.61236,-37.6428	0/0:4:4,0:4:127:0:0:0,-1.20412,-11.7444	0/0:2:2,0:2:51:0:0:0,-0.60206,-4.84293	0/0:5:5,0:5:180:0:0:0,-1.50515,-15.837	0/0:7:7,0:7:248:0:0:0,-2.10721,-22.6642	0/0:4:4,0:4:144:0:0:0,-1.20412,-13.3132	.
LipY764_contig17	47067	.	C	T	754542	.	AB=0;ABP=0;AC=2;AF=0.00653595;AN=306;AO=34;CIGAR=1X;DP=1732;DPB=1732;DPRA=1.70149;EPP=9.39698;EPPR=319.829;GTI=0;LEN=1;MEANALT=1;MQM=60;MQMR=59.7803;NS=153;NUMALT=1;ODDS=1.43473;PAIRED=1;PAIREDR=1;PAO=0;PQA=0;PQR=0;PRO=0;QA=1131;QR=61097;RO=1693;RPL=17;RPP=3.0103;RPPR=65.6546;RPR=17;RUN=1;SAF=19;SAP=4.03217;SAR=15;SRF=778;SRP=27.0838;SRR=915;TYPE=snp;technology.SANGER=0.970588;technology.illumina…	GT:DP:AD:RO:QR:AO:QA:GL	0/0:9:9,0:9:320:0:0:0,-2.70927,-27.3201	0/0:7:7,0:7:258:0:0:0,-2.10721,-23.5741	0/0:17:16,1:16:1094:1:50:0,-0.158902,-80.7394	0/0:2:2,0:2:71:0:0:0,-0.60206,-6.74206	0/0:4:4,0:4:152:0:0:0,-1.20412,-14.0485	1/1:32:0,32:0:0:32:1070:-96.595,-9.63296,0	0/0:5:5,0:5:182:0:0:0,-1.50515,-16.7346	0/0:7:7,0:7:235:0:0:0,-2.10721,-21.4709	0/0:6:6,0:6:222:0:0:0,-1.80618,-19.5482	0/0:31:31,0:31:1092:0:0:0,-9.33193,-97.8876	0/0:22:22,0:22:717:0:0:0,-6.62266,-64.8182	0/0:8:8,0:8:284:0:0:0,-2.40824,-25.9027	0/0:16:16,0:16:548:0:0:0,-4.81648,-49.6441	0/0:5:5,0:5:170:0:0:0,-1.50515,-15.6319	0/0:8:8,0:8:269:0:0:0,-2.40824,-24.5336	0/0:47:47,0:47:1594:0:0:0,-14.1484,-143.74	0/0:8:8,0:8:308:0:0:0,-2.40824,-28.0813	0/0:28:28,0:28:966:0:0:0,-8.42884,-87.2476	0/0:6:6,0:6:220:0:0:0,-1.80618,-20.1532	0/0:23:23,0:23:803:0:0:0,-6.92369,-72.5884	0/0:37:37,0:37:1272:0:0:0,-11.1381,-114.775	0/0:5:5,0:5:182:0:0:0,-1.50515,-16.7327	0/0:12:12,0:12:434:0:0:0,-3.61236,-39.3911	0/0:27:27,0:27:904:0:0:0,-8.12781,-81.6614	0/0:35:35,0:35:1174:0:0:0,-10.536,-105.249	0/0:6:6,0:6:220:0:0:0,-1.80618,-20.1537	0/0:28:28,0:28:988:0:0:0,-8.42884,-89.2339	0/0:20:19,0:19:621:0:0:0,-5.71957,-55.8394	0/0:8:8,0:8:301:0:0:0,-2.40824,-27.4431	0/0:20:20,0:20:675:0:0:0,-6.0206,-61.0612	0/0:36:36,0:36:1233:0:0:0,-10.8371,-111.267	0/0:23:23,0:23:794:0:0:0,-6.92369,-71.7737	0/0:5:5,0:5:180:0:0:0,-1.50515,-16.5521	0/0:35:35,0:35:1200:0:0:0,-10.536,-108.297	0/0:24:24,0:24:884:0:0:0,-7.22472,-79.8723	0/0:30:30,0:30:1016:0:0:0,-9.0309,-91.7397	0/0:7:7,0:7:255:0:0:0,-2.10721,-22.5138	0/0:35:35,0:35:1182:0:0:0,-10.536,-106.675	0/0:23:23,0:23:786:0:0:0,-6.92369,-71.0521	0/0:5:5,0:5:185:0:0:0,-1.50515,-17.01	0/0:4:4,0:4:148:0:0:0,-1.20412,-13.682
LipY764_contig212	7150	.	C	T	524852	.	AB=0.166667;ABP=8.80089;AC=3;AF=0.00974026;AN=308;AO=24;CIGAR=1X;DP=1718;DPB=1718;DPRA=1.53989;EPP=3.0103;EPPR=28.8883;GTI=1;LEN=1;MEANALT=1;MQM=60;MQMR=59.7252;NS=154;NUMALT=1;ODDS=0.600331;PAIRED=1;PAIREDR=1;PAO=0;PQA=0;PQR=0;PRO=0;QA=838;QR=61274;RO=1692;RPL=12;RPP=3.0103;RPPR=5.72592;RPR=12;RUN=1;SAF=12;SAP=3.0103;SAR=12;SRF=814;SRP=8.26701;SRR=878;TYPE=snp;technology.SANGER=1;technology.illu…	GT:DP:AD:RO:QR:AO:QA:GL	0/0:7:7,0:7:276:0:0:0,-2.10721,-25.205	0/0:9:9,0:9:328:0:0:0,-2.70927,-29.3038	0/0:24:24,0:24:1661:0:0:0,-7.22472,-129.036	0/0:3:3,0:3:119:0:0:0,-0.90309,-11.0945	0/0:6:6,0:6:225:0:0:0,-1.80618,-20.6085	1/1:22:0,22:0:0:22:769:-69.5286,-6.62266,0	0/0:2:2,0:2:74:0:0:0,-0.60206,-7.02486	0/0:6:6,0:6:234:0:0:0,-1.80618,-21.4284	0/0:8:8,0:8:273:0:0:0,-2.40824,-24.8974	0/0:23:22,1:22:770:1:32:0,-3.72438,-65.717	0/0:32:32,0:32:1110:0:0:0,-9.63296,-100.205	0/0:9:9,0:9:315:0:0:0,-2.70927,-28.6864	0/0:19:19,0:19:671:0:0:0,-5.71957,-60.7158	0/0:7:7,0:7:226:0:0:0,-2.10721,-20.6409	0/0:5:5,0:5:162:0:0:0,-1.50515,-14.896	0/0:47:47,0:47:1568:0:0:0,-14.1484,-141.399	0/0:8:8,0:8:283:0:0:0,-2.40824,-25.8038	0/0:15:15,0:15:518:0:0:0,-4.51545,-46.9434	0/0:6:6,0:6:227:0:0:0,-1.80618,-20.7917	0/0:26:26,0:26:899:0:0:0,-7.82678,-81.0316	0/0:22:22,0:22:788:0:0:0,-6.62266,-71.2448	0/0:6:6,0:6:225:0:0:0,-1.80618,-20.6107	0/0:15:15,0:15:543:0:0:0,-4.51545,-49.1956	0/0:34:34,0:34:1162:0:0:0,-10.235,-104.877	0/0:46:46,0:46:1550:0:0:0,-13.8474,-139.781	0/0:9:9,0:9:345:0:0:0,-2.70927,-31.4035	0/0:30:30,0:30:1047:0:0:0,-9.0309,-94.5392	0/0:18:18,0:18:632:0:0:0,-5.41854,-57.2068	0/0:7:7,0:7:254:0:0:0,-2.10721,-23.2061	0/0:20:20,0:20:695:0:0:0,-6.0206,-62.8714	0/0:41:41,0:41:1431:0:0:0,-12.3422,-129.085	0/0:27:26,0:26:911:0:0:0,-7.82678,-81.4548	0/0:3:3,0:3:82:0:0:0,-0.90309,-7.65107	0/0:26:26,0:26:877:0:0:0,-7.82678,-79.2362	0/0:18:18,0:18:696:0:0:0,-5.41854,-62.9632	0/0:23:23,0:23:794:0:0:0,-6.92369,-71.7758	0/0:5:5,0:5:167:0:0:0,-1.50515,-15.3582	0/0:36:36,0:36:1210:0:0:0,-10.8371,-109.191	0/0:39:39,0:39:1358:0:0:0,-11.7402,-122.085	0/0:5:5,0:5:175:0:0:0,-1.50515,-16.0918	0/0:2:2,0:2:74:0:0:0,-0.60206,-7.02588
LipY764_contig435	4534	.	T	C	1207.7	.	AB=0.5;ABP=3.0103;AC=3;AF=0.01;AN=300;AO=51;CIGAR=1X;DP=2066;DPB=2066;DPRA=1.91063;EPP=4.07475;EPPR=9.07813;GTI=1;LEN=1;MEANALT=1;MQM=58.7843;MQMR=59.692;NS=150;NUMALT=1;ODDS=0.299853;PAIRED=1;PAIREDR=1;PAO=0;PQA=0;PQR=0;PRO=0;QA=1634;QR=72146;RO=2013;RPL=30;RPP=6.45911;RPPR=115.553;RPR=21;RUN=1;SAF=19;SAP=10.206;SAR=32;SRF=891;SRP=60.5721;SRR=1122;TYPE=snp;technology.SANGER=1;technology.illumina…	GT:DP:AD:RO:QR:AO:QA:GL	0/0:3:3,0:3:117:0:0:0,-0.90309,-10.9102	0/0:10:10,0:10:370:0:0:0,-3.0103,-33.6493	0/0:21:21,0:21:1401:0:0:0,-6.32163,-111.801	0/0:4:4,0:4:152:0:0:0,-1.20412,-14.048	0/0:1:1,0:1:35:0:0:0,-0.30103,-3.49863	1/1:50:0,50:0:0:50:1603:-143.404,-15.0515,0	0/0:6:6,0:6:206:0:0:0,-1.80618,-18.8732	0/0:9:9,0:9:350:0:0:0,-2.70927,-31.857	0/0:5:5,0:5:181:0:0:0,-1.50515,-16.6432	0/0:21:21,0:21:677:0:0:0,-6.32163,-61.2266	0/0:35:35,0:35:1239:0:0:0,-10.536,-111.112	0/0:11:11,0:11:393:0:0:0,-3.31133,-35.7085	0/0:35:35,0:35:1248:0:0:0,-10.536,-112.625	0/0:7:7,0:7:249:0:0:0,-2.10721,-22.7536	0/0:12:12,0:12:440:0:0:0,-3.61236,-39.9442	0/0:43:43,0:43:1486:0:0:0,-12.9443,-134.027	0/0:7:7,0:7:253:0:0:0,-2.10721,-23.1136	0/0:27:27,0:27:926:0:0:0,-8.12781,-83.6363	0/0:7:7,0:7:264:0:0:0,-2.10721,-24.1185	0/0:30:30,0:30:1007:0:0:0,-9.0309,-89.0943	0/0:33:33,0:33:1088:0:0:0,-9.93399,-98.2094	0/0:4:4,0:4:154:0:0:0,-1.20412,-13.188	0/0:11:11,0:11:407:0:0:0,-3.31133,-36.9673	0/0:43:43,0:43:1489:0:0:0,-12.9443,-133.598	0/0:58:58,0:58:2026:0:0:0,-17.4597,-182.61	0/0:6:6,0:6:220:0:0:0,-1.80618,-20.1541	0/0:33:33,0:33:1172:0:0:0,-9.93399,-105.787	0/0:17:17,0:17:604:0:0:0,-5.11751,-54.6906	0/0:8:8,0:8:277:0:0:0,-2.40824,-25.2592	0/0:32:32,0:32:1132:0:0:0,-9.63296,-102.189	0/0:45:45,0:45:1595:0:0:0,-13.5463,-143.138	0/0:35:35,0:35:1234:0:0:0,-10.536,-111.361	0/0:9:9,0:9:309:0:0:0,-2.70927,-28.1413	0/0:19:19,0:19:680:0:0:0,-5.71957,-60.8256	0/0:20:20,0:20:728:0:0:0,-6.0206,-65.8332	0/0:37:37,0:37:1299:0:0:0,-11.1381,-117.21	0/0:3:3,0:3:111:0:0:0,-0.90309,-10.3539	0/0:29:29,0:29:1028:0:0:0,-8.72987,-92.833	0/0:31:31,0:31:1074:0:0:0,-9.33193,-96.9644	0/0:8:8,0:8:282:0:0:0,-2.40824,-25.7196	0/0:7:7,0:7:259:0:0:0,-2.10721,-22.8783
LipY764_contig150	8337	.	A	G,T	18463	.	AB=0,0.25;ABP=0,5.18177;AC=28,3;AF=0.0909091,0.00974026;AN=308;AO=561,100;CIGAR=1X,1X;DP=4119;DPB=4119;DPRA=1.7353,2.56124;EPP=11.5607,11.6962;EPPR=7.77018;GTI=2;LEN=1,1;MEANALT=1,1;MQM=59.779,60;MQMR=59.8265;NS=154;NUMALT=2;ODDS=4.27702;PAIRED=1,1;PAIREDR=1;PAO=0,0;PQA=0,0;PQR=0;PRO=0;QA=19226,3276;QR=119136;RO=3453;RPL=265,48;RPP=6.73006,3.35774;RPPR=43.2633;RPR=296,52;RUN=1,1;SAF=309,58;SAP=15…	GT:DP:AD:RO:QR:AO:QA:GL	0/0:11:11,0,0:11:395:0,0:0,0:0,-3.31133,-35.8888,-3.31133,-35.8888,-35.8888	0/0:11:10,0,0:10:361:0,0:0,0:0,-3.0103,-32.6632,-3.0103,-32.6632,-32.6632	0/0:16:15,0,1:15:1004:0,1:0,40:0,-4.51545,-79.1882,-0.820801,-75.9047,-75.6037	0/0:2:1,0,0:1:31:0,0:0,0:0,-0.30103,-2.90948,-0.30103,-2.90948,-2.90948	0/0:1:1,0,0:1:34:0,0:0,0:0,-0.30103,-3.39891,-0.30103,-3.39891,-3.39891	0/0:85:85,0,0:85:2869:0,0:0,0:0,-25.5875,-258.438,-25.5875,-258.438,-258.438	1/1:3:0,3,0:0:0:3,0:119,0:-11.0954,-0.90309,0,-11.0954,-0.90309,-11.0954	1/1:7:0,7,0:0:0:7,0:277,0:-25.2988,-2.10721,0,-25.2988,-2.10721,-25.2988	1/1:6:0,6,0:0:0:6,0:218,0:-19.9726,-1.80618,0,-19.9726,-1.80618,-19.9726	1/1:70:0,70,0:0:0:70,0:2339,0:-210.759,-21.0721,0,-210.759,-21.0721,-210.759	1/1:86:0,86,0:0:0:86,0:2893,0:-259.981,-25.8886,0,-259.981,-25.8886,-259.981	1/1:7:0,7,0:0:0:7,0:232,0:-21.2007,-2.10721,0,-21.2007,-2.10721,-21.2007	1/1:84:0,84,0:0:0:84,0:2864,0:-257.938,-25.2865,0,-257.938,-25.2865,-257.938	1/1:5:0,5,0:0:0:5,0:185,0:-17.01,-1.50515,0,-17.01,-1.50515,-17.01	1/1:9:0,9,0:0:0:9,0:310,0:-28.2286,-2.70927,0,-28.2286,-2.70927,-28.2286	1/1:107:0,107,0:0:0:107,0:3664,0:-329.264,-32.2102,0,-329.264,-32.2102,-329.264	1/1:4:0,4,0:0:0:4,0:154,0:-14.233,-1.20412,0,-14.233,-1.20412,-14.233	1/1:84:0,84,0:0:0:84,0:2874,0:-258.894,-25.2865,0,-258.894,-25.2865,-258.894	1/1:11:0,11,0:0:0:11,0:394,0:-35.7993,-3.31133,0,-35.7993,-3.31133,-35.7993	1/1:77:0,77,0:0:0:77,0:2671,0:-240.632,-23.1793,0,-240.632,-23.1793,-240.632	0/0:58:58,0,0:58:2037:0,0:0,0:0,-17.4597,-183.599,-17.4597,-183.599,-183.599	0/0:8:8,0,0:8:278:0,0:0,0:0,-2.40824,-24.647,-2.40824,-24.647,-24.647	0/0:9:9,0,0:9:317:0,0:0,0:0,-2.70927,-28.8623,-2.70927,-28.8623,-28.8623	0/0:88:87,0,0:87:2946:0,0:0,0:0,-26.1896,-264.795,-26.1896,-264.795,-264.795	0/0:106:106,0,0:106:3622:0,0:0,0:0,-31.9092,-324.783,-31.9092,-324.783,-324.783	0/0:8:8,0,0:8:271:0,0:0,0:0,-2.40824,-24.7155,-2.40824,-24.7155,-24.7155	0/0:105:105,0,0:105:3627:0,0:0,0:0,-31.6081,-326.632,-31.6081,-326.632,-326.632	0/0:56:56,0,0:56:1899:0,0:0,0:0,-16.8577,-171.174,-16.8577,-171.174,-171.174	0/0:8:8,0,0:8:284:0,0:0,0:0,-2.40824,-25.9001,-2.40824,-25.9001,-25.9001	0/0:92:92,0,0:92:3190:0,0:0,0:0,-27.6948,-287.321,-27.6948,-287.321,-287.321	0/0:139:139,0,0:139:4884:0,0:0,0:0,-41.8432,-438.585,-41.8432,-438.585,-438.585	0/0:68:68,0,0:68:2334:0,0:0,0:0,-20.47,-210.313,-20.47,-210.313,-210.313	0/0:7:7,0,0:7:205:0,0:0,0:0,-2.10721,-18.735,-2.10721,-18.735,-18.735	0/0:57:57,0,0:57:1887:0,0:0,0:0,-17.1587,-170.077,-17.1587,-170.077,-170.077	0/0:11:11,0,0:11:362:0,0:0,0:0,-3.31133,-32.8925,-3.31133,-32.8925,-32.8925	0/0:93:92,1,0:92:3174:1,0:32,0:0,-24.7965,-282.681,-27.6948,-282.982,-285.561	0/0:6:6,0,0:6:214:0,0:0,0:0,-1.80618,-19.6071,-1.80618,-19.6071,-19.6071	0/0:115:115,0,0:115:4037:0,0:0,0:0,-34.6184,-362.819,-34.6184,-362.819,-362.819	0/0:102:102,0,0:102:3492:0,0:0,0:0,-30.7051,-314.429,-30.7051,-314.429,-314.429	0/0:5:5,0,0:5:185:0,0:0,0:0,-1.50515,-17.01,-1.50515,-17.01,-17.01	0/0:5:5,0,0:5:181:0,0:0,0:0,-1.50515,-16.6432,-1.50515,-16.6432,-16.6432
LipY764_contig306	5	.	A	G	0.061278	.	AB=0;ABP=0;AC=26;AF=0.0984848;AN=264;AO=14;CIGAR=1X;DP=149;DPB=149;DPRA=0.949288;EPP=33.4109;EPPR=279.045;GTI=12;LEN=1;MEANALT=1;MQM=33.4286;MQMR=32.9037;NS=132;NUMALT=1;ODDS=5.0779;PAIRED=1;PAIREDR=1;PAO=0;PQA=0;PQR=0;PRO=0;QA=510;QR=5201;RO=135;RPL=0;RPP=33.4109;RPPR=296.159;RPR=14;RUN=1;SAF=14;SAP=33.4109;SAR=0;SRF=133;SRP=279.045;SRR=2;TYPE=snp;technology.SANGER=1;technology.illumina=0;techno…	GT:DP:AD:RO:QR:AO:QA:GL	0/0:2:2,0:2:74:0:0:0,-0.60206,-5.95247	0/0:1:1,0:1:38:0:0:0,-0.30103,-2.84856	0/0:1:1,0:1:70:0:0:0,-0.30103,-2.89997	0/0:1:1,0:1:40:0:0:0,-0.30103,-2.86684	.	0/0:2:2,0:2:68:0:0:0,-0.60206,-5.71937	.	1/1:1:0,1:0:0:1:38:-2.84856,-0.30103,0	1/1:1:0,1:0:0:1:37:-2.83618,-0.30103,0	1/1:1:0,1:0:0:1:36:-2.82108,-0.30103,0	1/1:2:0,2:0:0:2:68:-5.71937,-0.60206,0	1/1:1:0,1:0:0:1:37:-2.83618,-0.30103,0	1/1:1:0,1:0:0:1:36:-2.82108,-0.30103,0	1/1:1:0,1:0:0:1:37:-2.83618,-0.30103,0	1/1:1:0,1:0:0:1:37:-2.83618,-0.30103,0	1/1:1:0,1:0:0:1:36:-2.82108,-0.30103,0	1/1:1:0,1:0:0:1:40:-2.86684,-0.30103,0	1/1:1:0,1:0:0:1:32:-3.19931,-0.30103,0	1/1:1:0,1:0:0:1:40:-2.86684,-0.30103,0	1/1:1:0,1:0:0:1:36:-2.82108,-0.30103,0	0/0:1:1,0:1:36:0:0:0,-0.30103,-2.82108	0/0:1:1,0:1:37:0:0:0,-0.30103,-3.69783	0/0:1:1,0:1:41:0:0:0,-0.30103,-2.87346	0/0:1:1,0:1:36:0:0:0,-0.30103,-2.82108	0/0:1:1,0:1:36:0:0:0,-0.30103,-2.82108	0/0:1:1,0:1:40:0:0:0,-0.30103,-2.86684	0/0:1:1,0:1:36:0:0:0,-0.30103,-2.82108	.	0/0:1:1,0:1:41:0:0:0,-0.30103,-2.87346	0/0:1:1,0:1:32:0:0:0,-0.30103,-3.19931	0/0:1:1,0:1:36:0:0:0,-0.30103,-2.82108	0/0:1:1,0:1:36:0:0:0,-0.30103,-2.82108	0/0:1:1,0:1:36:0:0:0,-0.30103,-2.82108	0/0:2:2,0:2:68:0:0:0,-0.60206,-5.71937	0/0:1:1,0:1:41:0:0:0,-0.30103,-2.87346	0/0:2:2,0:2:68:0:0:0,-0.60206,-5.71937	.	.	.	0/0:1:1,0:1:37:0:0:0,-0.30103,-2.83618	0/0:1:1,0:1:37:0:0:0,-0.30103,-2.83618
LipY764_contig251	12181	.	A	C	6186.74	.	AB=0;ABP=0;AC=28;AF=0.0909091;AN=308;AO=227;CIGAR=1X;DP=1815;DPB=1815;DPRA=1.37154;EPP=4.62695;EPPR=4.78472;GTI=0;LEN=1;MEANALT=1;MQM=59.5903;MQMR=59.8632;NS=154;NUMALT=1;ODDS=12.6575;PAIRED=1;PAIREDR=1;PAO=0;PQA=0;PQR=0;PRO=0;QA=7974;QR=58452;RO=1586;RPL=105;RPP=5.77486;RPPR=3.55796;RPR=122;RUN=1;SAF=122;SAP=5.77486;SAR=105;SRF=826;SRP=8.97432;SRR=760;TYPE=snp;technology.SANGER=1;technology.illu…	GT:DP:AD:RO:QR:AO:QA:GL	0/0:9:9,0:9:336:0:0:0,-2.70927,-30.5911	0/0:5:5,0:5:187:0:0:0,-1.50515,-17.1927	0/0:23:23,0:23:1593:0:0:0,-6.92369,-123.698	0/0:1:1,0:1:39:0:0:0,-0.30103,-3.89656	0/0:2:2,0:2:82:0:0:0,-0.60206,-7.77968	0/0:24:24,0:24:864:0:0:0,-7.22472,-78.0826	1/1:4:0,4:0:0:4:146:-13.4967,-1.20412,0	1/1:8:0,8:0:0:8:317:-28.8955,-2.40824,0	1/1:9:0,9:0:0:9:325:-29.5957,-2.70927,0	1/1:27:0,27:0:0:27:935:-84.4621,-8.12781,0	1/1:37:0,37:0:0:37:1294:-116.757,-11.1381,0	1/1:5:0,5:0:0:5:162:-14.0913,-1.50515,0	1/1:33:2,31:2:72:31:1081:-90.7575,-3.09727,0	1/1:3:0,3:0:0:3:111:-10.3539,-0.90309,0	1/1:13:0,13:0:0:13:473:-42.9106,-3.91339,0	1/1:36:0,36:0:0:36:1243:-111.977,-10.8371,0	1/1:4:0,4:0:0:4:154:-14.233,-1.20412,0	1/1:17:0,17:0:0:17:582:-52.6992,-5.11751,0	1/1:8:0,8:0:0:8:285:-25.9881,-2.40824,0	1/1:24:0,24:0:0:24:852:-77.0004,-7.22472,0	0/0:18:18,0:18:644:0:0:0,-5.41854,-57.5868	0/0:7:7,0:7:262:0:0:0,-2.10721,-23.9352	0/0:18:18,0:18:687:0:0:0,-5.41854,-62.1522	0/0:37:37,0:37:1294:0:0:0,-11.1381,-116.757	0/0:42:42,0:42:1478:0:0:0,-12.6433,-133.311	0/0:8:8,0:8:307:0:0:0,-2.40824,-27.9895	0/0:38:38,0:38:1312:0:0:0,-11.4391,-118.372	0/0:27:27,0:27:968:0:0:0,-8.12781,-87.4374	0/0:5:5,0:5:194:0:0:0,-1.50515,-17.8313	0/0:33:33,0:33:1144:0:0:0,-9.93399,-103.263	0/0:45:45,0:45:1612:0:0:0,-13.5463,-145.37	0/0:22:22,0:22:788:0:0:0,-6.62266,-71.2448	0/0:6:6,0:6:216:0:0:0,-1.80618,-19.7905	0/0:34:34,0:34:1189:0:0:0,-10.235,-106.609	0/0:10:10,0:10:378:0:0:0,-3.0103,-34.3671	0/0:26:26,0:26:905:0:0:0,-7.82678,-81.7604	0/0:6:6,0:6:214:0:0:0,-1.80618,-19.6071	0/0:29:29,0:29:1014:0:0:0,-8.72987,-91.5679	0/0:29:29,0:29:1001:0:0:0,-8.72987,-90.3978	0/0:3:3,0:3:111:0:0:0,-0.90309,-10.3539	0/0:8:8,0:8:296:0:0:0,-2.40824,-26.9942
LipY764_contig157	1039	.	A	T	2856.71	.	AB=0;ABP=0;AC=26;AF=0.0849673;AN=306;AO=122;CIGAR=1X;DP=1082;DPB=1082;DPRA=1.36859;EPP=3.0103;EPPR=12.597;GTI=0;LEN=1;MEANALT=1;MQM=60;MQMR=59.6113;NS=153;NUMALT=1;ODDS=13.861;PAIRED=1;PAIREDR=1;PAO=0;PQA=0;PQR=0;PRO=0;QA=4183;QR=34382;RO=957;RPL=38;RPP=40.6729;RPPR=54.7467;RPR=84;RUN=1;SAF=87;SAP=51.1387;SAR=35;SRF=574;SRP=85.7872;SRR=383;TYPE=snp;technology.SANGER=1;technology.illumina=0;techno…	GT:DP:AD:RO:QR:AO:QA:GL	0/0:4:4,0:4:154:0:0:0,-1.20412,-14.2317	0/0:15:15,0:15:563:0:0:0,-4.51545,-51.0111	0/0:16:16,0:16:1102:0:0:0,-4.81648,-86.1303	0/0:2:2,0:2:75:0:0:0,-0.60206,-7.1188	0/0:2:2,0:2:72:0:0:0,-0.60206,-6.83664	0/0:17:17,0:17:586:0:0:0,-5.11751,-52.3566	.	1/1:4:0,4:0:0:4:124:-11.4632,-1.20412,0	1/1:6:0,6:0:0:6:172:-15.7604,-1.80618,0	1/1:11:0,11:0:0:11:348:-31.6253,-3.31133,0	1/1:14:0,14:0:0:14:504:-45.6981,-4.21442,0	1/1:11:0,11:0:0:11:387:-35.1637,-3.31133,0	1/1:8:0,8:0:0:8:262:-23.8974,-2.40824,0	1/1:11:0,11:0:0:11:403:-36.6158,-3.31133,0	1/1:7:0,7:0:0:7:259:-23.6661,-2.10721,0	1/1:13:0,13:0:0:13:442:-40.1021,-3.91339,0	1/1:8:0,8:0:0:8:270:-24.6282,-2.40824,0	1/1:7:0,7:0:0:7:252:-23.029,-2.10721,0	1/1:10:0,10:0:0:10:340:-30.9246,-3.0103,0	1/1:12:0,12:0:0:12:420:-38.134,-3.61236,0	0/0:8:8,0:8:284:0:0:0,-2.40824,-25.9034	0/0:2:2,0:2:61:0:0:0,-0.60206,-5.13248	0/0:7:7,0:7:255:0:0:0,-2.10721,-23.2974	0/0:12:12,0:12:369:0:0:0,-3.61236,-33.4925	0/0:29:29,0:29:988:0:0:0,-8.72987,-89.2214	0/0:9:9,0:9:277:0:0:0,-2.70927,-25.2259	0/0:12:12,0:12:352:0:0:0,-3.61236,-31.9634	0/0:6:6,0:6:194:0:0:0,-1.80618,-17.7754	0/0:2:2,0:2:58:0:0:0,-0.60206,-5.5067	0/0:7:7,0:7:244:0:0:0,-2.10721,-22.2994	0/0:17:17,0:17:578:0:0:0,-5.11751,-52.3378	0/0:5:5,0:5:132:0:0:0,-1.50515,-12.1402	0/0:6:6,0:6:196:0:0:0,-1.80618,-17.7649	0/0:2:2,0:2:46:0:0:0,-0.60206,-4.36934	0/0:12:12,0:12:367:0:0:0,-3.61236,-33.3195	0/0:10:10,0:10:356:0:0:0,-3.0103,-32.3812	0/0:3:3,0:3:111:0:0:0,-0.90309,-10.3539	0/0:2:2,0:2:72:0:0:0,-0.60206,-6.83672	0/0:8:8,0:8:254:0:0:0,-2.40824,-23.1693	0/0:7:7,0:7:259:0:0:0,-2.10721,-23.6661	0/0:4:4,0:4:148:0:0:0,-1.20412,-13.682
LipY764_contig62	740	.	G	A	14742.9	.	AB=0;ABP=0;AC=28;AF=0.0909091;AN=308;AO=507;CIGAR=1X;DP=3935;DPB=3935;DPRA=1.4857;EPP=6.61229;EPPR=14.7678;GTI=0;LEN=1;MEANALT=1.14286;MQM=59.8777;MQMR=59.7157;NS=154;NUMALT=1;ODDS=6.034;PAIRED=1;PAIREDR=1;PAO=0;PQA=0;PQR=0;PRO=0;QA=17561;QR=117122;RO=3416;RPL=204;RPP=44.9878;RPPR=101.69;RPR=303;RUN=1;SAF=275;SAP=10.9295;SAR=232;SRF=1791;SRP=20.527;SRR=1625;TYPE=snp;technology.SANGER=1;technology…	GT:DP:AD:RO:QR:AO:QA:GL	0/0:9:9,0:9:344:0:0:0,-2.70927,-31.3141	0/0:7:7,0:7:239:0:0:0,-2.10721,-21.8384	0/0:19:19,0:19:1310:0:0:0,-5.71957,-99.3233	0/0:7:7,0:7:275:0:0:0,-2.10721,-25.1146	0/0:2:2,0:2:80:0:0:0,-0.60206,-7.59157	0/0:73:73,0:73:2424:0:0:0,-21.9752,-218.404	1/1:2:0,2:0:0:2:80:-6.43152,-0.60206,0	1/1:4:0,4:0:0:4:137:-12.6619,-1.20412,0	1/1:13:0,13:0:0:13:481:-43.6344,-3.91339,0	1/1:86:0,86:0:0:86:2911:-262.221,-25.8886,0	1/1:76:0,75:0:0:75:2519:-226.38,-22.5773,0	1/1:6:0,5:0:0:5:177:-16.1008,-1.50515,0	1/1:77:0,77:0:0:77:2707:-243.874,-23.1793,0	1/1:4:0,4:0:0:4:125:-11.5565,-1.20412,0	1/1:5:0,5:0:0:5:175:-16.0918,-1.50515,0	1/1:90:0,90:0:0:90:3125:-281.473,-27.0927,0	1/1:11:0,11:0:0:11:412:-37.4282,-3.31133,0	1/1:77:0,77:0:0:77:2686:-241.978,-23.1793,0	1/1:2:0,2:0:0:2:70:-6.64712,-0.60206,0	1/1:56:0,56:0:0:56:1956:-176.309,-16.8577,0	0/0:59:59,0:59:2010:0:0:0,-17.7608,-180.465	0/0:2:2,0:2:76:0:0:0,-0.60206,-7.21354	0/0:12:12,0:12:428:0:0:0,-3.61236,-38.8114	0/0:88:87,0:87:2846:0:0:0,-26.1896,-256.223	0/0:117:117,0:117:3925:0:0:0,-35.2205,-352.743	0/0:3:3,0:3:114:0:0:0,-0.90309,-9.98203	0/0:131:130,0:130:4273:0:0:0,-39.1339,-384.608	0/0:49:49,0:49:1552:0:0:0,-14.7505,-139.945	0/0:3:3,0:3:121:0:0:0,-0.90309,-11.28	0/0:83:82,0:82:2712:0:0:0,-24.6845,-244.172	0/0:135:135,0:135:4504:0:0:0,-40.639,-405.534	0/0:75:75,0:75:2534:0:0:0,-22.5772,-228.306	0/0:10:10,0:10:337:0:0:0,-3.0103,-29.8677	0/0:64:64,0:64:2134:0:0:0,-19.2659,-191.888	0/0:15:14,0:14:508:0:0:0,-4.21442,-45.9501	0/0:81:80,0:80:2648:0:0:0,-24.0824,-238.402	0/0:5:5,0:5:181:0:0:0,-1.50515,-16.6432	0/0:124:124,0:124:4094:0:0:0,-37.3277,-368.219	0/0:88:88,0:88:3034:0:0:0,-26.4906,-271.889	0/0:6:6,0:6:222:0:0:0,-1.80618,-20.3381	0/0:10:10,0:10:314:0:0:0,-3.0103,-28.5481
LipY764_contig510	3713	.	A	C	1375.81	.	AB=0;ABP=0;AC=28;AF=0.0952381;AN=294;AO=75;CIGAR=1X;DP=862;DPB=862;DPRA=1.08996;EPP=3.03925;EPPR=3.4766;GTI=1;LEN=1;MEANALT=1;MQM=59.5867;MQMR=57.2033;NS=147;NUMALT=1;ODDS=0.881071;PAIRED=1;PAIREDR=1;PAO=0;PQA=0;PQR=0;PRO=0;QA=2548;QR=28987;RO=787;RPL=49;RPP=18.3264;RPPR=125.852;RPR=26;RUN=1;SAF=15;SAP=61.6401;SAR=60;SRF=222;SRP=327.625;SRR=565;TYPE=snp;technology.SANGER=1;technology.illumina=0;t…	GT:DP:AD:RO:QR:AO:QA:GL	0/0:5:5,0:5:182:0:0:0,-1.50515,-16.7331	0/0:1:1,0:1:38:0:0:0,-0.30103,-3.79727	0/0:20:20,0:20:1365:0:0:0,-6.0206,-96.2366	0/0:3:3,0:3:123:0:0:0,-0.90309,-10.3251	0/0:4:4,0:4:150:0:0:0,-1.20412,-13.8648	0/0:13:13,0:13:451:0:0:0,-3.91339,-40.2144	1/1:1:0,1:0:0:1:41:-4.09457,-0.30103,0	1/1:4:0,4:0:0:4:141:-13.0355,-1.20412,0	1/1:2:0,2:0:0:2:70:-6.64712,-0.60206,0	1/1:11:0,11:0:0:11:358:-32.5335,-3.31133,0	1/1:12:0,12:0:0:12:400:-36.3193,-3.61236,0	1/1:4:0,4:0:0:4:144:-13.3132,-1.20412,0	1/1:5:0,5:0:0:5:165:-15.1736,-1.50515,0	1/1:6:0,6:0:0:6:180:-16.4932,-1.80618,0	1/1:2:0,2:0:0:2:70:-6.64712,-0.60206,0	1/1:7:0,7:0:0:7:243:-22.2075,-2.10721,0	1/1:3:0,3:0:0:3:120:-11.1879,-0.90309,0	1/1:4:0,4:0:0:4:135:-12.4825,-1.20412,0	1/1:5:0,5:0:0:5:187:-16.1527,-1.50515,0	1/1:8:0,8:0:0:8:275:-25.0835,-2.40824,0	0/0:3:3,0:3:108:0:0:0,-0.90309,-10.0752	0/0:2:2,0:2:63:0:0:0,-0.60206,-5.98377	0/0:7:7,0:7:240:0:0:0,-2.10721,-20.8119	0/0:9:9,0:9:280:0:0:0,-2.70927,-25.5001	0/0:24:24,0:24:836:0:0:0,-7.22472,-75.5575	0/0:4:4,0:4:133:0:0:0,-1.20412,-10.4566	0/0:16:16,0:16:572:0:0:0,-4.81648,-51.8134	0/0:3:3,0:3:86:0:0:0,-0.90309,-8.02344	0/0:5:5,0:5:198:0:0:0,-1.50515,-17.2427	0/0:6:6,0:6:212:0:0:0,-1.80618,-19.4248	0/0:25:25,0:25:861:0:0:0,-7.52575,-77.8002	0/0:7:7,0:7:248:0:0:0,-2.10721,-22.6642	0/0:2:2,0:2:73:0:0:0,-0.60206,-6.11273	0/0:4:4,0:4:144:0:0:0,-1.20412,-13.3136	0/0:8:8,0:8:297:0:0:0,-2.40824,-27.0791	0/0:11:11,0:11:388:0:0:0,-3.31133,-34.5508	0/0:5:5,0:5:177:0:0:0,-1.50515,-16.2764	0/0:7:7,0:7:252:0:0:0,-2.10721,-23.029	0/0:21:21,0:21:744:0:0:0,-6.32163,-67.2843	0/0:3:3,0:3:101:0:0:0,-0.90309,-9.42241	0/0:4:4,0:4:148:0:0:0,-1.20412,-13.682
LipY764_contig97	17439	.	G	A	1530.65	.	AB=0.5;ABP=3.0103;AC=22;AF=0.080292;AN=274;AO=67;CIGAR=1X;DP=715;DPB=715;DPRA=1.28694;EPP=3.04271;EPPR=3.0103;GTI=9;LEN=1;MEANALT=1;MQM=58.1493;MQMR=58.9475;NS=137;NUMALT=1;ODDS=1.29476;PAIRED=1;PAIREDR=1;PAO=0;PQA=0;PQR=0;PRO=0;QA=2366;QR=24963;RO=648;RPL=34;RPP=3.04271;RPPR=19.4304;RPR=33;RUN=1;SAF=33;SAP=3.04271;SAR=34;SRF=335;SRP=4.6322;SRR=313;TYPE=snp;technology.SANGER=1;technology.illumina…	GT:DP:AD:RO:QR:AO:QA:GL	0/0:6:6,0:6:227:0:0:0,-1.80618,-20.4132	0/0:8:8,0:8:304:0:0:0,-2.40824,-27.7201	0/0:17:17,0:17:1150:0:0:0,-5.11751,-83.0862	0/0:3:3,0:3:120:0:0:0,-0.90309,-11.1877	0/0:6:6,0:6:235:0:0:0,-1.80618,-21.5164	0/0:1:1,0:1:36:0:0:0,-0.30103,-3.59827	1/1:5:0,5:0:0:5:192:-17.6486,-1.50515,0	0/1:9:1,8:1:39:8:293:-24.007,0,-0.149387	1/1:7:0,7:0:0:7:244:-22.2966,-2.10721,0	.	1/1:1:0,1:0:0:1:36:-3.59827,-0.30103,0	1/1:7:0,7:0:0:7:232:-20.4129,-2.10721,0	.	1/1:8:0,8:0:0:8:242:-22.073,-2.40824,0	1/1:12:0,12:0:0:12:444:-39.5237,-3.61236,0	1/1:1:0,1:0:0:1:32:-3.19931,-0.30103,0	1/1:4:0,4:0:0:4:138:-12.7588,-1.20412,0	.	1/1:11:0,11:0:0:11:411:-37.3365,-3.31133,0	1/1:1:0,1:0:0:1:36:-3.59827,-0.30103,0	0/0:1:1,0:1:36:0:0:0,-0.30103,-3.59827	0/0:5:5,0:5:186:0:0:0,-1.50515,-15.3456	0/0:8:8,0:8:301:0:0:0,-2.40824,-27.4386	0/0:1:1,0:1:32:0:0:0,-0.30103,-3.19931	0/0:2:2,0:2:68:0:0:0,-0.60206,-6.45771	0/0:3:3,0:3:97:0:0:0,-0.90309,-9.04901	0/0:1:1,0:1:36:0:0:0,-0.30103,-3.59827	0/0:1:1,0:1:36:0:0:0,-0.30103,-3.59827	0/0:7:7,0:7:278:0:0:0,-2.10721,-25.3902	.	0/0:2:2,0:2:72:0:0:0,-0.60206,-6.83672	.	0/0:5:5,0:5:158:0:0:0,-1.50515,-14.5296	.	0/0:16:16,0:16:565:0:0:0,-4.81648,-51.1683	.	0/0:8:8,0:8:273:0:0:0,-2.40824,-24.8974	0/0:1:1,0:1:36:0:0:0,-0.30103,-3.59827	.	.	0/0:3:3,0:3:111:0:0:0,-0.90309,-10.3539
LipY764_contig615	33	.	T	G	0.00705907	.	AB=0;ABP=0;AC=26;AF=0.136842;AN=190;AO=21;CIGAR=1X;DP=180;DPB=180;DPRA=0.833091;EPP=11.386;EPPR=75.7888;GTI=6;LEN=1;MEANALT=1;MQM=49.6667;MQMR=52.5283;NS=95;NUMALT=1;ODDS=6.9865;PAIRED=1;PAIREDR=1;PAO=0;PQA=0;PQR=0;PRO=0;QA=755;QR=5984;RO=159;RPL=3;RPP=26.2761;RPPR=266.878;RPR=18;RUN=1;SAF=18;SAP=26.2761;SAR=3;SRF=126;SRP=121.13;SRR=33;TYPE=snp;technology.SANGER=1;technology.illumina=0;technology…	GT:DP:AD:RO:QR:AO:QA:GL	0/0:2:2,0:2:67:0:0:0,-0.60206,-6.36253	.	0/0:3:3,0:3:206:0:0:0,-0.90309,-16.6319	.	.	0/0:2:2,0:2:72:0:0:0,-0.60206,-6.09839	1/1:2:0,2:0:0:2:68:-6.45788,-0.60206,0	.	1/1:2:0,2:0:0:2:74:-7.02588,-0.60206,0	1/1:1:0,1:0:0:1:36:-2.82108,-0.30103,0	1/1:1:0,1:0:0:1:36:-3.59827,-0.30103,0	1/1:1:0,1:0:0:1:37:-3.69783,-0.30103,0	1/1:1:0,1:0:0:1:36:-2.82108,-0.30103,0	1/1:2:0,2:0:0:2:74:-7.02588,-0.60206,0	1/1:2:0,2:0:0:2:74:-6.20731,-0.60206,0	1/1:2:0,2:0:0:2:68:-5.71937,-0.60206,0	1/1:3:0,3:0:0:3:107:-9.98181,-0.90309,0	1/1:2:0,2:0:0:2:72:-5.36005,-0.60206,0	1/1:1:0,1:0:0:1:37:-3.69783,-0.30103,0	1/1:1:0,1:0:0:1:36:-2.82108,-0.30103,0	0/0:2:2,0:2:50:0:0:0,-0.60206,-4.74835	.	0/0:1:1,0:1:39:0:0:0,-0.30103,-3.89656	0/0:4:4,0:4:136:0:0:0,-1.20412,-11.8566	0/0:1:1,0:1:36:0:0:0,-0.30103,-3.59827	0/0:2:2,0:2:80:0:0:0,-0.60206,-7.59157	0/0:6:6,0:6:204:0:0:0,-1.80618,-16.8326	0/0:3:3,0:3:104:0:0:0,-0.90309,-9.7028	.	0/0:2:2,0:2:72:0:0:0,-0.60206,-6.83672	0/0:1:1,0:1:36:0:0:0,-0.30103,-2.82108	0/0:1:1,0:1:36:0:0:0,-0.30103,-2.82108	.	0/0:2:2,0:2:72:0:0:0,-0.60206,-6.09839	0/0:1:1,0:1:37:0:0:0,-0.30103,-3.69783	0/0:1:1,0:1:36:0:0:0,-0.30103,-2.82108	.	0/0:2:2,0:2:72:0:0:0,-0.60206,-6.09839	0/0:2:2,0:2:72:0:0:0,-0.60206,-6.83672	0/0:3:3,0:3:107:0:0:0,-0.90309,-9.98181	0/0:1:1,0:1:37:0:0:0,-0.30103,-3.69783
LipY764_contig42	34625	.	G	A	15348.9	.	AB=0;ABP=0;AC=28;AF=0.0903226;AN=310;AO=522;CIGAR=1X;DP=3868;DPB=3868;DPRA=1.84355;EPP=4.35811;EPPR=7.9268;GTI=0;LEN=1;MEANALT=1;MQM=59.7031;MQMR=59.7867;NS=155;NUMALT=1;ODDS=0.17132;PAIRED=1;PAIREDR=1;PAO=0;PQA=0;PQR=0;PRO=0;QA=18276;QR=118518;RO=3343;RPL=251;RPP=4.67426;RPPR=5.92617;RPR=271;RUN=1;SAF=285;SAP=12.5947;SAR=237;SRF=1695;SRP=4.44517;SRR=1648;TYPE=snp;technology.SANGER=1;technology.i…	GT:DP:AD:RO:QR:AO:QA:GL	0/0:13:13,0:13:494:0:0:0,-3.91339,-44.7985	0/0:7:7,0:7:263:0:0:0,-2.10721,-24.0295	0/0:26:26,0:26:1785:0:0:0,-7.82678,-139.527	0/0:4:4,0:4:161:0:0:0,-1.20412,-14.8753	0/0:5:5,0:5:172:0:0:0,-1.50515,-15.811	0/0:97:97,0:97:3347:0:0:0,-29.1999,-300.73	1/1:5:0,5:0:0:5:188:-17.2818,-1.50515,0	1/1:5:0,5:0:0:5:184:-16.9128,-1.50515,0	1/1:6:0,6:0:0:6:222:-20.3381,-1.80618,0	1/1:79:0,79:0:0:79:2761:-248.734,-23.7814,0	1/1:86:0,86:0:0:86:3012:-271.037,-25.8886,0	1/1:6:0,6:0:0:6:204:-18.6922,-1.80618,0	1/1:69:0,69:0:0:69:2429:-218.863,-20.7711,0	1/1:6:0,6:0:0:6:185:-16.9514,-1.80618,0	1/1:3:0,3:0:0:3:111:-10.3539,-0.90309,0	1/1:93:0,93:0:0:93:3261:-293.71,-27.9958,0	1/1:7:0,7:0:0:7:271:-24.7554,-2.10721,0	1/1:81:0,81:0:0:81:2828:-254.058,-24.3834,0	1/1:5:0,5:0:0:5:184:-16.9172,-1.50515,0	1/1:70:0,70:0:0:70:2404:-214.78,-21.0721,0	0/0:71:71,0:71:2459:0:0:0,-21.3731,-220.86	0/0:2:2,0:2:78:0:0:0,-0.60206,-7.40278	0/0:11:11,0:11:372:0:0:0,-3.31133,-33.7939	0/0:81:81,0:81:2784:0:0:0,-24.3834,-250.796	0/0:110:110,0:110:3814:0:0:0,-33.1133,-343.454	0/0:6:6,0:6:221:0:0:0,-1.80618,-20.2446	0/0:95:95,0:95:3315:0:0:0,-28.5978,-298.565	0/0:72:72,0:72:2503:0:0:0,-21.6742,-225.519	0/0:6:6,0:6:224:0:0:0,-1.80618,-20.5153	0/0:72:72,0:72:2525:0:0:0,-21.6742,-227.502	0/0:117:116,1:116:4101:1:32:0,-32.0212,-365.365	0/0:85:85,0:85:2951:0:0:0,-25.5875,-265.811	0/0:4:4,0:4:136:0:0:0,-1.20412,-12.5746	0/0:55:55,0:55:1880:0:0:0,-16.5566,-169.47	0/0:12:12,0:12:457:0:0:0,-3.61236,-41.476	0/0:68:67,0:67:2315:0:0:0,-20.169,-208.034	0/0:4:4,0:4:144:0:0:0,-1.20412,-13.3132	0/0:90:90,0:90:3172:0:0:0,-27.0927,-285.701	0/0:88:88,0:88:3016:0:0:0,-26.4906,-271.669	0/0:9:8,0:8:292:0:0:0,-2.40824,-26.4654	0/0:9:9,0:9:310:0:0:0,-2.70927,-27.4436
LipY764_contig79	14073	.	C	T	14140.6	.	AB=0;ABP=0;AC=28;AF=0.0933333;AN=300;AO=501;CIGAR=1X;DP=3396;DPB=3396;DPRA=1.81912;EPP=7.73033;EPPR=24.4777;GTI=0;LEN=1;MEANALT=1.2;MQM=59.8563;MQMR=59.7854;NS=150;NUMALT=1;ODDS=3.76947;PAIRED=1;PAIREDR=1;PAO=0;PQA=0;PQR=0;PRO=0;QA=16987;QR=101135;RO=2889;RPL=238;RPP=5.71922;RPPR=12.9507;RPR=263;RUN=1;SAF=260;SAP=4.57497;SAR=241;SRF=1519;SRP=19.6973;SRR=1370;TYPE=snp;technology.SANGER=1;technolog…	GT:DP:AD:RO:QR:AO:QA:GL	0/0:6:6,0:6:218:0:0:0,-1.80618,-19.9651	0/0:7:7,0:7:259:0:0:0,-2.10721,-23.6645	0/0:25:25,0:25:1728:0:0:0,-7.52575,-134.092	0/0:3:3,0:3:110:0:0:0,-0.90309,-10.2604	0/0:4:4,0:4:149:0:0:0,-1.20412,-13.7724	0/0:87:87,0:87:2956:0:0:0,-26.1896,-265.568	1/1:6:0,6:0:0:6:231:-21.1567,-1.80618,0	1/1:5:0,5:0:0:5:168:-15.4503,-1.50515,0	1/1:9:0,8:0:0:8:288:-25.9333,-2.40824,0	1/1:68:0,68:0:0:68:2274:-204.906,-20.47,0	1/1:77:0,77:0:0:77:2664:-240.002,-23.1793,0	1/1:12:0,12:0:0:12:413:-37.4945,-3.61236,0	1/1:62:0,62:0:0:62:2131:-191.944,-18.6639,0	1/1:7:0,7:0:0:7:255:-23.3016,-2.10721,0	1/1:9:0,8:0:0:8:217:-19.6385,-2.40824,0	1/1:100:0,99:0:0:99:3346:-301.203,-29.802,0	1/1:5:0,5:0:0:5:181:-16.6432,-1.50515,0	1/1:72:0,72:0:0:72:2407:-216.875,-21.6742,0	1/1:5:0,5:0:0:5:169:-15.536,-1.50515,0	1/1:65:0,65:0:0:65:2171:-194.94,-19.567,0	0/0:40:39,0:39:1295:0:0:0,-11.7402,-115.833	0/0:1:1,0:1:38:0:0:0,-0.30103,-3.79727	0/0:9:9,0:9:341:0:0:0,-2.70927,-31.0431	0/0:71:71,0:71:2387:0:0:0,-21.3731,-215.077	0/0:92:92,0:92:3156:0:0:0,-27.6948,-284.259	0/0:2:2,0:2:74:0:0:0,-0.60206,-7.02543	0/0:84:84,0:84:2812:0:0:0,-25.2865,-253.3	0/0:65:65,0:65:2234:0:0:0,-19.5669,-200.618	0/0:4:4,0:4:148:0:0:0,-1.20412,-13.6804	0/0:59:59,0:59:2008:0:0:0,-17.7608,-180.988	0/0:99:99,0:99:3438:0:0:0,-29.802,-309.634	0/0:62:61,0:61:2053:0:0:0,-18.3628,-184.846	0/0:2:2,0:2:72:0:0:0,-0.60206,-6.83672	0/0:38:38,0:38:1334:0:0:0,-11.4391,-120.358	0/0:14:14,0:14:519:0:0:0,-4.21442,-47.045	0/0:60:60,0:60:2025:0:0:0,-18.0618,-181.813	0/0:5:5,0:5:185:0:0:0,-1.50515,-17.01	0/0:93:93,0:93:3168:0:0:0,-27.9958,-285.339	0/0:80:80,0:80:2796:0:0:0,-24.0824,-251.878	0/0:3:3,0:3:107:0:0:0,-0.90309,-9.98181	0/0:5:5,0:5:185:0:0:0,-1.50515,-17.01
LipY764_contig49	25035	.	C	A	10209.7	.	AB=0;ABP=0;AC=26;AF=0.0855263;AN=304;AO=371;CIGAR=1X;DP=2957;DPB=2957;DPRA=1.53397;EPP=8.63506;EPPR=59.3602;GTI=0;LEN=1;MEANALT=1;MQM=59.6658;MQMR=59.6244;NS=152;NUMALT=1;ODDS=5.75298;PAIRED=1;PAIREDR=1;PAO=0;PQA=0;PQR=0;PRO=0;QA=12397;QR=91627;RO=2585;RPL=189;RPP=3.2971;RPPR=3.92509;RPR=182;RUN=1;SAF=182;SAP=3.2971;SAR=189;SRF=1274;SRP=4.1603;SRR=1311;TYPE=snp;technology.SANGER=1;technology.illu…	GT:DP:AD:RO:QR:AO:QA:GL	0/0:11:11,0:11:412:0:0:0,-3.31133,-37.4271	0/0:9:9,0:9:342:0:0:0,-2.70927,-31.1376	0/0:26:26,0:26:1739:0:0:0,-7.82678,-138.308	0/0:1:1,0:1:41:0:0:0,-0.30103,-4.09457	0/0:5:5,0:5:200:0:0:0,-1.50515,-18.3793	0/0:69:69,0:69:2422:0:0:0,-20.7711,-218.235	1/1:8:0,8:0:0:8:301:-26.2393,-2.40824,0	1/1:9:0,9:0:0:9:341:-31.0423,-2.70927,0	1/1:9:0,9:0:0:9:298:-27.1388,-2.70927,0	1/1:59:0,59:0:0:59:1825:-164.058,-17.7608,0	1/1:54:0,54:0:0:54:1754:-158.125,-16.2556,0	.	1/1:57:0,57:0:0:57:1919:-172.974,-17.1587,0	1/1:6:0,6:0:0:6:222:-20.3381,-1.80618,0	1/1:8:0,8:0:0:8:286:-26.0834,-2.40824,0	1/1:67:0,67:0:0:67:2265:-204.099,-20.169,0	1/1:2:0,2:0:0:2:74:-7.02588,-0.60206,0	1/1:47:0,47:0:0:47:1597:-144.007,-14.1484,0	1/1:4:0,4:0:0:4:141:-13.0343,-1.20412,0	1/1:41:0,41:0:0:41:1374:-123.943,-12.3422,0	0/0:49:49,0:49:1669:0:0:0,-14.7505,-149.083	0/0:5:5,0:5:159:0:0:0,-1.50515,-14.6111	0/0:13:13,0:13:488:0:0:0,-3.91339,-44.263	0/0:72:72,0:72:2486:0:0:0,-21.6742,-223.989	0/0:77:77,0:77:2684:0:0:0,-23.1793,-241.807	0/0:3:3,0:3:114:0:0:0,-0.90309,-10.6315	0/0:80:80,0:80:2807:0:0:0,-24.0824,-252.873	0/0:52:52,0:52:1794:0:0:0,-15.6536,-161.033	0/0:2:2,0:2:80:0:0:0,-0.60206,-7.59157	0/0:42:42,0:42:1425:0:0:0,-12.6433,-128.535	0/0:97:97,0:97:3384:0:0:0,-29.1999,-304.078	0/0:56:56,0:56:1894:0:0:0,-16.8577,-170.729	0/0:3:3,0:3:102:0:0:0,-0.90309,-8.43145	0/0:53:53,0:53:1801:0:0:0,-15.9546,-162.363	0/0:11:11,0:11:414:0:0:0,-3.31133,-37.6082	0/0:61:61,0:61:2132:0:0:0,-18.3628,-191.444	0/0:4:4,0:4:140:0:0:0,-1.20412,-12.9444	0/0:63:63,0:63:2195:0:0:0,-18.9649,-197.809	0/0:69:69,0:69:2412:0:0:0,-20.7711,-217.334	0/0:12:12,0:12:440:0:0:0,-3.61236,-39.9442	0/0:7:7,0:7:236:0:0:0,-2.10721,-21.5652
LipY764_contig57	7087	.	C	T	1516.18	.	AB=0;ABP=0;AC=28;AF=0.0965517;AN=290;AO=76;CIGAR=1X;DP=799;DPB=799;DPRA=1.1835;EPP=7.12467;EPPR=22.7704;GTI=3;LEN=1;MEANALT=1;MQM=57.5526;MQMR=59.3551;NS=145;NUMALT=1;ODDS=0.703299;PAIRED=1;PAIREDR=1;PAO=0;PQA=0;PQR=0;PRO=0;QA=2669;QR=27565;RO=721;RPL=35;RPP=4.03889;RPPR=8.07305;RPR=41;RUN=1;SAF=45;SAP=8.61041;SAR=31;SRF=399;SRP=20.867;SRR=322;TYPE=snp;technology.SANGER=0.986842;technology.illumi…	GT:DP:AD:RO:QR:AO:QA:GL	0/0:6:6,0:6:201:0:0:0,-1.80618,-17.378	0/0:13:13,0:13:419:0:0:0,-3.91339,-38.0087	0/0:21:20,1:20:1340:1:38:0,-2.52436,-101.608	0/0:6:6,0:6:226:0:0:0,-1.80618,-20.6998	0/0:3:3,0:3:120:0:0:0,-0.90309,-11.1877	0/0:1:1,0:1:36:0:0:0,-0.30103,-3.59827	1/1:5:0,5:0:0:5:183:-16.8227,-1.50515,0	1/1:11:0,11:0:0:11:402:-36.5158,-3.31133,0	1/1:8:0,8:0:0:8:296:-25.4216,-2.40824,0	1/1:3:0,3:0:0:3:108:-9.34979,-0.90309,0	1/1:3:0,3:0:0:3:93:-8.67673,-0.90309,0	1/1:5:0,5:0:0:5:181:-15.0578,-1.50515,0	1/1:1:0,1:0:0:1:36:-3.59827,-0.30103,0	1/1:6:0,6:0:0:6:218:-19.1827,-1.80618,0	1/1:10:0,10:0:0:10:270:-24.5605,-3.0103,0	1/1:4:0,4:0:0:4:144:-13.3136,-1.20412,0	1/1:8:0,8:0:0:8:287:-26.1745,-2.40824,0	1/1:1:0,1:0:0:1:36:-3.59827,-0.30103,0	1/1:9:0,9:0:0:9:345:-31.4077,-2.70927,0	1/1:1:0,1:0:0:1:32:-3.19931,-0.30103,0	0/0:1:1,0:1:36:0:0:0,-0.30103,-3.59827	0/0:2:2,0:2:72:0:0:0,-0.60206,-6.83432	0/0:11:11,0:11:409:0:0:0,-3.31133,-37.1549	0/0:2:2,0:2:72:0:0:0,-0.60206,-6.83672	.	0/0:4:4,0:4:151:0:0:0,-1.20412,-13.9541	0/0:1:1,0:1:14:0:0:0,-0.30103,-1.39999	.	0/0:5:5,0:5:169:0:0:0,-1.50515,-15.5412	0/0:1:1,0:1:36:0:0:0,-0.30103,-3.59827	0/0:2:2,0:2:68:0:0:0,-0.60206,-6.45771	.	0/0:2:2,0:2:72:0:0:0,-0.60206,-6.83672	0/0:2:2,0:2:72:0:0:0,-0.60206,-6.83672	0/0:10:10,0:10:383:0:0:0,-3.0103,-34.8196	0/0:5:5,0:5:171:0:0:0,-1.50515,-15.7255	0/0:5:5,0:5:139:0:0:0,-1.50515,-12.77	0/0:2:2,0:2:50:0:0:0,-0.60206,-4.74835	0/0:1:1,0:1:36:0:0:0,-0.30103,-3.59827	0/0:8:8,0:8:292:0:0:0,-2.40824,-26.6303	0/0:15:15,0:15:514:0:0:0,-4.51545,-45.798
LipY764_contig110	834	.	T	G	17480.5	.	AB=0;ABP=0;AC=28;AF=0.0921053;AN=304;AO=599;CIGAR=1X;DP=3993;DPB=3993;DPRA=2.09971;EPP=3.04293;EPPR=8.43193;GTI=1;LEN=1;MEANALT=1.05882;MQM=59.9482;MQMR=59.8354;NS=152;NUMALT=1;ODDS=1.38006;PAIRED=1;PAIREDR=1;PAO=0;PQA=0;PQR=0;PRO=0;QA=20826;QR=120617;RO=3390;RPL=245;RPP=46.0809;RPPR=131.572;RPR=354;RUN=1;SAF=336;SAP=22.3288;SAR=263;SRF=1856;SRP=69.4253;SRR=1534;TYPE=snp;technology.SANGER=1;techn…	GT:DP:AD:RO:QR:AO:QA:GL	0/0:11:11,0:11:418:0:0:0,-3.31133,-37.9687	0/0:7:7,0:7:264:0:0:0,-2.10721,-24.1206	0/0:21:21,0:21:1431:0:0:0,-6.32163,-109.792	0/0:1:1,0:1:36:0:0:0,-0.30103,-3.59827	0/0:2:2,0:2:70:0:0:0,-0.60206,-6.64733	0/0:88:88,0:88:3059:0:0:0,-26.4906,-275.531	1/1:10:0,10:0:0:10:386:-35.0912,-3.0103,0	1/1:9:0,9:0:0:9:335:-30.5001,-2.70927,0	1/1:11:0,11:0:0:11:403:-36.6158,-3.31133,0	1/1:66:0,66:0:0:66:2214:-199.512,-19.868,0	1/1:115:0,115:0:0:115:3977:-358.123,-34.6185,0	1/1:5:0,5:0:0:5:185:-17.01,-1.50515,0	1/1:99:0,99:0:0:99:3423:-308.284,-29.802,0	1/1:4:0,4:0:0:4:121:-11.1877,-1.20412,0	1/1:9:0,9:0:0:9:323:-28.6278,-2.70927,0	1/1:107:1,105:1:14:105:3684:-330.363,-30.6492,0	1/1:7:0,7:0:0:7:264:-24.1185,-2.10721,0	1/1:82:0,82:0:0:82:2877:-259.167,-24.6845,0	1/1:2:0,2:0:0:2:73:-6.93007,-0.60206,0	1/1:72:0,72:0:0:72:2504:-225.611,-21.6742,0	0/0:67:67,0:67:2374:0:0:0,-20.169,-213.918	0/0:3:3,0:3:118:0:0:0,-0.90309,-11.0016	0/0:14:14,0:14:538:0:0:0,-4.21442,-48.7606	0/0:107:107,0:107:3601:0:0:0,-32.2102,-324.29	0/0:110:110,0:110:3863:0:0:0,-33.1133,-347.165	0/0:11:11,0:11:413:0:0:0,-3.31133,-37.5122	0/0:96:96,0:96:3283:0:0:0,-28.8989,-295.685	0/0:56:56,0:56:1960:0:0:0,-16.8577,-175.968	0/0:9:9,0:9:335:0:0:0,-2.70927,-30.5009	0/0:73:73,0:73:2541:0:0:0,-21.9752,-228.747	0/0:119:118,1:118:4181:1:36:0,-32.2243,-372.685	0/0:73:73,0:73:2574:0:0:0,-21.9752,-231.908	0/0:5:5,0:5:184:0:0:0,-1.50515,-16.9182	0/0:67:67,0:67:2374:0:0:0,-20.169,-213.915	0/0:16:16,0:16:601:0:0:0,-4.81648,-54.4215	0/0:80:80,0:80:2761:0:0:0,-24.0824,-248.727	0/0:1:1,0:1:37:0:0:0,-0.30103,-3.69783	0/0:105:105,0:105:3604:0:0:0,-31.6081,-324.562	0/0:97:97,0:97:3456:0:0:0,-29.1999,-310.825	0/0:6:6,0:6:222:0:0:0,-1.80618,-20.3381	0/0:1:1,0:1:37:0:0:0,-0.30103,-3.69783
LipY764_contig110	2533	.	A	G	13142.1	.	AB=0;ABP=0;AC=28;AF=0.0897436;AN=312;AO=465;CIGAR=1X;DP=3197;DPB=3197;DPRA=1.82592;EPP=3.01497;EPPR=4.84562;GTI=0;LEN=1;MEANALT=1;MQM=59.8667;MQMR=59.7953;NS=156;NUMALT=1;ODDS=0.654028;PAIRED=1;PAIREDR=1;PAO=0;PQA=0;PQR=0;PRO=0;QA=15847;QR=94705;RO=2726;RPL=245;RPP=5.92895;RPPR=3.01349;RPR=220;RUN=1;SAF=234;SAP=3.05233;SAR=231;SRF=1323;SRP=8.1084;SRR=1403;TYPE=snp;technology.SANGER=1;technology.i…	GT:DP:AD:RO:QR:AO:QA:GL	0/0:10:10,0:10:367:0:0:0,-3.0103,-33.3725	0/0:3:3,0:3:91:0:0:0,-0.90309,-8.48874	0/0:21:21,0:21:1421:0:0:0,-6.32163,-112.106	0/0:3:3,0:3:111:0:0:0,-0.90309,-10.3538	0/0:5:5,0:5:177:0:0:0,-1.50515,-16.2735	0/0:63:63,0:63:2140:0:0:0,-18.9649,-192.159	1/1:8:0,8:0:0:8:275:-25.0782,-2.40824,0	1/1:4:0,4:0:0:4:131:-12.1143,-1.20412,0	1/1:10:0,10:0:0:10:356:-32.3792,-3.0103,0	1/1:57:0,57:0:0:57:1941:-174.956,-17.1587,0	1/1:83:0,83:0:0:83:2808:-252.958,-24.9855,0	1/1:9:0,9:0:0:9:333:-29.5371,-2.70927,0	1/1:67:0,67:0:0:67:2269:-204.466,-20.169,0	1/1:9:0,9:0:0:9:302:-27.5021,-2.70927,0	1/1:6:0,6:0:0:6:222:-20.3381,-1.80618,0	1/1:90:0,90:0:0:90:3098:-279.051,-27.0927,0	1/1:5:0,5:0:0:5:174:-15.999,-1.50515,0	1/1:47:0,47:0:0:47:1591:-142.767,-14.1484,0	1/1:9:0,9:0:0:9:317:-28.8692,-2.70927,0	1/1:59:0,59:0:0:59:2002:-180.45,-17.7608,0	0/0:44:44,0:44:1428:0:0:0,-13.2453,-128.795	0/0:2:2,0:2:74:0:0:0,-0.60206,-6.43766	0/0:11:11,0:11:426:0:0:0,-3.31133,-38.6914	0/0:64:64,0:64:2209:0:0:0,-19.2659,-199.069	0/0:88:88,0:88:2981:0:0:0,-26.4906,-268.517	0/0:3:3,0:3:88:0:0:0,-0.90309,-8.20727	0/0:82:82,0:82:2794:0:0:0,-24.6845,-251	0/0:48:47,0:47:1553:0:0:0,-14.1484,-139.686	0/0:4:4,0:4:122:0:0:0,-1.20412,-11.2807	0/0:77:77,0:77:2637:0:0:0,-23.1793,-237.575	0/0:85:85,0:85:2893:0:0:0,-25.5875,-260.599	0/0:44:44,0:44:1524:0:0:0,-13.2453,-137.447	0/0:10:10,0:10:347:0:0:0,-3.0103,-31.5636	0/0:52:52,0:52:1683:0:0:0,-15.6536,-151.732	0/0:21:21,0:21:716:0:0:0,-6.32163,-64.7384	0/0:66:66,0:66:2248:0:0:0,-19.868,-202.576	0/0:2:2,0:2:70:0:0:0,-0.60206,-6.64712	0/0:83:83,0:83:2770:0:0:0,-24.9855,-249.533	0/0:70:70,0:70:2430:0:0:0,-21.0721,-218.951	0/0:6:6,0:6:218:0:0:0,-1.80618,-19.9726	0/0:8:8,0:8:296:0:0:0,-2.40824,-25.4216
LipY764_contig189	11079	.	C	T	1238.11	.	AB=0.483871;ABP=3.08035;AC=18;AF=0.0697674;AN=258;AO=56;CIGAR=1X;DP=671;DPB=671;DPRA=1.19022;EPP=3.16541;EPPR=3.01383;GTI=7;LEN=1;MEANALT=1;MQM=58.3393;MQMR=55.7154;NS=129;NUMALT=1;ODDS=0.57532;PAIRED=1;PAIREDR=1;PAO=0;PQA=0;PQR=0;PRO=0;QA=1971;QR=23051;RO=615;RPL=26;RPP=3.63072;RPPR=7.33559;RPR=30;RUN=1;SAF=31;SAP=4.40625;SAR=25;SRF=350;SRP=28.5207;SRR=265;TYPE=snp;technology.SANGER=1;technology…	GT:DP:AD:RO:QR:AO:QA:GL	0/0:8:8,0:8:298:0:0:0,-2.40824,-26.1114	0/0:2:2,0:2:76:0:0:0,-0.60206,-7.21481	0/0:19:19,0:19:1284:0:0:0,-5.71957,-79.9599	0/0:3:3,0:3:120:0:0:0,-0.90309,-11.1877	0/0:2:2,0:2:76:0:0:0,-0.60206,-7.21354	0/0:2:2,0:2:72:0:0:0,-0.60206,-6.83672	0/1:2:1,1:1:35:1:35:-2.89657,0,-2.20073	1/1:7:0,7:0:0:7:248:-22.6561,-2.10721,0	0/1:6:2,4:2:64:4:138:-10.9526,0,-3.25169	.	.	0/1:8:1,7:1:37:7:251:-20.5288,0,-0.427943	.	1/1:17:1,16:1:37:16:565:-48.3386,-2.28133,0	1/1:6:0,6:0:0:6:199:-18.2317,-1.80618,0	1/1:1:0,1:0:0:1:32:-3.19931,-0.30103,0	1/1:6:0,6:0:0:6:215:-19.6962,-1.80618,0	.	1/1:5:0,5:0:0:5:187:-17.1913,-1.50515,0	.	.	0/0:7:7,0:7:247:0:0:0,-2.10721,-21.2938	0/0:9:9,0:9:307:0:0:0,-2.70927,-27.9585	.	.	0/1:7:6,1:6:217:1:35:-0.695577,0,-17.7685	0/0:1:1,0:1:36:0:0:0,-0.30103,-3.59827	.	0/0:9:9,0:9:322:0:0:0,-2.70927,-28.5372	0/0:2:2,0:2:72:0:0:0,-0.60206,-6.83672	0/0:1:1,0:1:32:0:0:0,-0.30103,-3.19931	.	0/0:4:4,0:4:145:0:0:0,-1.20412,-12.6868	.	0/0:17:17,0:17:622:0:0:0,-5.11751,-56.3038	0/0:1:1,0:1:32:0:0:0,-0.30103,-3.19931	0/1:4:3,1:3:111:1:32:-1.51963,0,-9.1498	.	.	0/0:6:6,0:6:207:0:0:0,-1.80618,-18.965	0/0:5:5,0:5:175:0:0:0,-1.50515,-16.0918
LipY764_contig167	10750	.	GAAAAAATG	GAAAAAAATG	5427.89	.	AB=0.6;ABP=3.44459;AC=27;AF=0.09;AN=300;AO=208;CIGAR=1M1I8M;DP=1750;DPB=1774.56;DPRA=1.48466;EPP=19.7139;EPPR=70.4618;GTI=12;LEN=1;MEANALT=1.92857;MQM=60;MQMR=59.7936;NS=150;NUMALT=1;ODDS=0.0142963;PAIRED=1;PAIREDR=1;PAO=0.666667;PQA=6.66667;PQR=6.66667;PRO=0.666667;QA=6990;QR=54236;RO=1502;RPL=125;RPP=21.4261;RPPR=12.2629;RPR=83;RUN=1;SAF=87;SAP=15.0787;SAR=121;SRF=706;SRP=14.7206;SRR=796;TYPE=i…	GT:DP:AD:RO:QR:AO:QA:GL	0/0:7:7,0:7:259:0:0:0,-2.10721,-23.6638	0/0:7:7,0:7:264:0:0:0,-2.10721,-24.1207	0/0:13:13,0:13:895:0:0:0,-3.91339,-69.5275	0/0:1:1,0:1:38:0:0:0,-0.30103,-3.79727	0/0:1:1,0:1:40:0:0:0,-0.30103,-3.99568	0/0:24:24,0:24:820:0:0:0,-7.22472,-74.1142	1/1:1:0,1:0:0:1:37:-3.69783,-0.30103,0	0/1:5:1,3:1:35:3:112:-8.89343,0,-1.94963	1/1:6:0,6:0:0:6:222:-20.3381,-1.80618,0	1/1:30:0,23:0:0:23:738:-66.4424,-6.92369,0	1/1:26:0,25:0:0:25:817:-73.5079,-7.52575,0	1/1:11:0,11:0:0:11:359:-32.6203,-3.31133,0	1/1:36:0,32:0:0:32:1049:-94.3769,-9.63296,0	1/1:4:0,4:0:0:4:129:-11.9276,-1.20412,0	1/1:7:0,7:0:0:7:232:-21.2007,-2.10721,0	1/1:45:0,38:0:0:38:1286:-115.721,-11.4391,0	1/1:6:0,6:0:0:6:227:-20.4549,-1.80618,0	1/1:24:0,23:0:0:23:741:-66.6747,-6.92369,0	1/1:7:0,6:0:0:6:230:-20.7272,-1.80618,0	1/1:24:0,23:0:0:23:811:-72.9887,-6.92369,0	0/0:37:35,0:35:1226:0:0:0,-10.536,-110.356	0/0:8:8,0:8:285:0:0:0,-2.40824,-25.9909	0/0:17:17,0:17:654:0:0:0,-5.11751,-59.191	0/0:28:28,0:28:963:0:0:0,-8.42884,-86.9801	0/0:41:41,0:41:1407:0:0:0,-12.3422,-126.733	0/0:7:7,0:7:264:0:0:0,-2.10721,-24.1165	0/0:40:38,0:38:1302:0:0:0,-11.4391,-117.119	0/0:23:23,0:23:808:0:0:0,-6.92369,-73.0409	0/0:4:4,0:4:146:0:0:0,-1.20412,-13.4964	0/0:32:31,0:31:1095:0:0:0,-9.33193,-98.5904	0/0:48:48,0:48:1669:0:0:0,-14.4494,-150.496	0/0:18:18,0:18:606:0:0:0,-5.41854,-54.8579	0/0:8:8,0:8:260:0:0:0,-2.40824,-23.3958	0/0:15:15,0:15:524:0:0:0,-4.51545,-47.4901	0/0:11:11,0:11:422:0:0:0,-3.31133,-38.3311	0/0:26:26,0:26:903:0:0:0,-7.82678,-81.5843	0/0:5:5,0:5:182:0:0:0,-1.50515,-16.7352	0/0:30:30,0:30:1059:0:0:0,-9.0309,-95.6221	0/0:29:29,0:29:1018:0:0:0,-8.72987,-91.933	0/0:14:14,0:14:508:0:0:0,-4.21442,-46.0582	0/0:7:7,0:7:252:0:0:0,-2.10721,-23.0286
LipY764_contig335	2797	.	G	A	10224.4	.	AB=0.875;ABP=12.7819;AC=27;AF=0.0882353;AN=306;AO=357;CIGAR=1X;DP=2581;DPB=2581;DPRA=1.78298;EPP=13.2351;EPPR=55.6104;GTI=1;LEN=1;MEANALT=1;MQM=59.8263;MQMR=59.6512;NS=153;NUMALT=1;ODDS=6.52382;PAIRED=1;PAIREDR=1;PAO=0;PQA=0;PQR=0;PRO=0;QA=12547;QR=79655;RO=2222;RPL=172;RPP=4.03825;RPPR=3.77647;RPR=185;RUN=1;SAF=180;SAP=3.06504;SAR=177;SRF=1114;SRP=3.04548;SRR=1108;TYPE=snp;technology.SANGER=1;te…	GT:DP:AD:RO:QR:AO:QA:GL	0/0:4:4,0:4:154:0:0:0,-1.20412,-13.2725	0/0:7:7,0:7:265:0:0:0,-2.10721,-24.2116	0/0:23:23,0:23:1525:0:0:0,-6.92369,-118.238	0/0:2:2,0:2:72:0:0:0,-0.60206,-6.83664	0/0:5:5,0:5:181:0:0:0,-1.50515,-16.641	0/0:44:44,0:44:1550:0:0:0,-13.2453,-139.79	1/1:6:0,6:0:0:6:225:-20.6075,-1.80618,0	1/1:13:0,13:0:0:13:479:-43.4453,-3.91339,0	0/1:8:1,7:1:37:7:224:-17.2756,0,-0.427943	1/1:44:0,44:0:0:44:1546:-139.43,-13.2453,0	1/1:63:0,63:0:0:63:2200:-198.261,-18.9649,0	1/1:2:0,2:0:0:2:74:-7.02588,-0.60206,0	1/1:58:0,58:0:0:58:2056:-185.312,-17.4597,0	1/1:7:0,7:0:0:7:249:-22.5599,-2.10721,0	1/1:4:0,4:0:0:4:125:-11.5565,-1.20412,0	1/1:50:0,50:0:0:50:1748:-157.599,-15.0515,0	1/1:8:0,8:0:0:8:307:-27.9893,-2.40824,0	1/1:55:0,55:0:0:55:1888:-170.193,-16.5567,0	1/1:6:0,6:0:0:6:228:-20.8841,-1.80618,0	1/1:32:0,32:0:0:32:1148:-103.63,-9.63296,0	0/0:39:39,0:39:1339:0:0:0,-11.7402,-120.802	0/0:3:3,0:3:98:0:0:0,-0.90309,-9.13754	0/0:15:15,0:15:539:0:0:0,-4.51545,-48.8353	0/0:41:41,0:41:1451:0:0:0,-12.3422,-130.885	0/0:63:61,2:61:2115:2:50:0,-14.2165,-185.864	0/0:5:5,0:5:188:0:0:0,-1.50515,-17.281	0/0:68:68,0:68:2326:0:0:0,-20.47,-209.163	0/0:30:30,0:30:1047:0:0:0,-9.0309,-94.5392	0/0:5:5,0:5:197:0:0:0,-1.50515,-17.1497	0/0:39:39,0:39:1357:0:0:0,-11.7402,-121.722	0/0:76:76,0:76:2677:0:0:0,-22.8783,-241.174	0/0:44:44,0:44:1538:0:0:0,-13.2453,-138.007	0/0:3:3,0:3:110:0:0:0,-0.90309,-9.53552	0/0:32:32,0:32:1140:0:0:0,-9.63296,-102.207	0/0:16:16,0:16:567:0:0:0,-4.81648,-51.3472	0/0:48:48,0:48:1645:0:0:0,-14.4494,-148.328	0/0:4:4,0:4:144:0:0:0,-1.20412,-13.3132	0/0:57:57,0:57:2024:0:0:0,-17.1587,-182.433	0/0:55:55,0:55:1944:0:0:0,-16.5566,-175.236	0/0:7:7,0:7:249:0:0:0,-2.10721,-22.7536	0/0:4:4,0:4:148:0:0:0,-1.20412,-13.682
LipY764_contig6	25497	.	A	G	16871.5	.	AB=0;ABP=0;AC=28;AF=0.0903226;AN=310;AO=581;CIGAR=1X;DP=3999;DPB=3999;DPRA=1.71197;EPP=6.60201;EPPR=6.9764;GTI=1;LEN=1;MEANALT=1;MQM=59.8399;MQMR=59.7612;NS=155;NUMALT=1;ODDS=2.91323;PAIRED=1;PAIREDR=1;PAO=0;PQA=0;PQR=0;PRO=0;QA=20009;QR=121696;RO=3417;RPL=287;RPP=3.19344;RPPR=3.47357;RPR=294;RUN=1;SAF=274;SAP=7.08041;SAR=307;SRF=1622;SRP=22.0299;SRR=1795;TYPE=snp;technology.SANGER=1;technology.i…	GT:DP:AD:RO:QR:AO:QA:GL	0/0:8:8,0:8:303:0:0:0,-2.40824,-27.625	0/0:6:6,0:6:228:0:0:0,-1.80618,-20.885	0/0:24:24,0:24:1631:0:0:0,-7.22472,-128.508	0/0:6:6,0:6:230:0:0:0,-1.80618,-21.064	0/0:3:3,0:3:120:0:0:0,-0.90309,-11.1877	0/0:83:83,0:83:2933:0:0:0,-24.9855,-264.203	1/1:4:0,4:0:0:4:140:-12.9389,-1.20412,0	1/1:8:0,8:0:0:8:304:-27.7149,-2.40824,0	1/1:20:0,20:0:0:20:703:-63.5871,-6.0206,0	1/1:67:0,67:0:0:67:2252:-202.501,-20.169,0	1/1:88:0,88:0:0:88:2942:-264.996,-26.4906,0	1/1:12:0,12:0:0:12:417:-37.857,-3.61236,0	1/1:91:0,91:0:0:91:3116:-280.661,-27.3937,0	1/1:9:0,9:0:0:9:333:-29.5371,-2.70927,0	1/1:5:0,5:0:0:5:154:-14.163,-1.50515,0	1/1:116:0,116:0:0:116:4037:-363.518,-34.9195,0	1/1:7:0,7:0:0:7:268:-24.4831,-2.10721,0	1/1:72:0,72:0:0:72:2448:-220.569,-21.6742,0	1/1:8:0,8:0:0:8:308:-28.0813,-2.40824,0	1/1:74:0,74:0:0:74:2587:-233.079,-22.2762,0	0/0:77:77,0:77:2633:0:0:0,-23.1793,-237.213	0/0:7:7,0:7:265:0:0:0,-2.10721,-24.2079	0/0:9:9,0:9:346:0:0:0,-2.70927,-31.494	0/0:86:86,0:86:3016:0:0:0,-25.8886,-271.657	0/0:103:103,0:103:3580:0:0:0,-31.0061,-322.405	0/0:9:9,0:9:352:0:0:0,-2.70927,-32.0399	0/0:88:88,0:88:3064:0:0:0,-26.4906,-275.986	0/0:87:87,0:87:3018:0:0:0,-26.1896,-271.416	0/0:9:9,0:9:314:0:0:0,-2.70927,-28.5852	0/0:79:79,0:79:2750:0:0:0,-23.7814,-247.729	0/0:129:129,0:129:4387:0:0:0,-38.8329,-395	0/0:76:76,0:76:2654:0:0:0,-22.8783,-239.099	0/0:7:7,0:7:229:0:0:0,-2.10721,-20.9273	0/0:61:61,0:61:2117:0:0:0,-18.3628,-189.666	0/0:13:13,0:13:489:0:0:0,-3.91339,-44.3487	0/0:82:82,0:82:2878:0:0:0,-24.6845,-259.254	0/0:9:9,0:9:323:0:0:0,-2.70927,-29.4129	0/0:110:110,0:110:3793:0:0:0,-33.1133,-341.566	0/0:98:98,0:98:3372:0:0:0,-29.5009,-303.689	0/0:8:8,0:8:292:0:0:0,-2.40824,-26.6303	0/0:3:3,0:3:111:0:0:0,-0.90309,-10.3539
LipY764_contig396	2202	.	T	G	9815.02	.	AB=0;ABP=0;AC=28;AF=0.0933333;AN=300;AO=341;CIGAR=1X;DP=2604;DPB=2604;DPRA=1.4638;EPP=6.99027;EPPR=9.1596;GTI=0;LEN=1;MEANALT=1;MQM=59.9091;MQMR=59.5566;NS=150;NUMALT=1;ODDS=11.5889;PAIRED=1;PAIREDR=1;PAO=0;PQA=0;PQR=0;PRO=0;QA=11945;QR=80393;RO=2260;RPL=164;RPP=4.08648;RPPR=19.2483;RPR=177;RUN=1;SAF=163;SAP=4.44309;SAR=178;SRF=1137;SRP=3.19862;SRR=1123;TYPE=snp;technology.SANGER=1;technology.ill…	GT:DP:AD:RO:QR:AO:QA:GL	0/0:4:4,0:4:148:0:0:0,-1.20412,-13.6768	0/0:8:8,0:8:303:0:0:0,-2.40824,-27.6293	0/0:16:16,0:16:1091:0:0:0,-4.81648,-85.8805	0/0:5:5,0:5:192:0:0:0,-1.50515,-17.6487	0/0:1:1,0:1:35:0:0:0,-0.30103,-3.49863	0/0:47:47,0:47:1591:0:0:0,-14.1484,-143.411	1/1:11:0,11:0:0:11:414:-36.6578,-3.31133,0	1/1:6:0,6:0:0:6:208:-19.0517,-1.80618,0	1/1:5:0,5:0:0:5:181:-16.6432,-1.50515,0	1/1:44:0,44:0:0:44:1547:-139.521,-13.2453,0	1/1:53:0,53:0:0:53:1818:-163.898,-15.9546,0	1/1:5:0,5:0:0:5:177:-16.2764,-1.50515,0	1/1:42:0,42:0:0:42:1453:-131.061,-12.6433,0	1/1:5:0,5:0:0:5:158:-14.5292,-1.50515,0	1/1:8:0,8:0:0:8:292:-26.6303,-2.40824,0	1/1:81:0,81:0:0:81:2840:-255.837,-24.3834,0	1/1:6:0,6:0:0:6:228:-20.8841,-1.80618,0	1/1:38:0,38:0:0:38:1348:-121.62,-11.4391,0	1/1:5:0,5:0:0:5:169:-15.536,-1.50515,0	1/1:32:0,32:0:0:32:1112:-100.384,-9.63296,0	0/0:36:36,0:36:1240:0:0:0,-10.8371,-111.894	0/0:6:6,0:6:214:0:0:0,-1.80618,-19.6058	0/0:18:18,0:18:610:0:0:0,-5.41854,-55.1831	0/0:48:48,0:48:1676:0:0:0,-14.4494,-151.11	0/0:84:84,0:84:2903:0:0:0,-25.2865,-261.074	0/0:6:6,0:6:228:0:0:0,-1.80618,-20.8837	0/0:76:76,0:76:2623:0:0:0,-22.8783,-236.31	0/0:53:53,0:53:1883:0:0:0,-15.9546,-169.748	0/0:5:5,0:5:174:0:0:0,-1.50515,-15.4983	0/0:45:45,0:45:1593:0:0:0,-13.5463,-142.957	0/0:75:75,0:75:2523:0:0:0,-22.5772,-227.309	0/0:40:40,0:40:1388:0:0:0,-12.0412,-125.21	0/0:9:9,0:9:270:0:0:0,-2.70927,-24.5913	0/0:42:42,0:42:1436:0:0:0,-12.6433,-129.515	0/0:15:14,0:14:514:0:0:0,-4.21442,-43.6239	0/0:52:52,0:52:1792:0:0:0,-15.6536,-160.854	0/0:10:10,0:10:336:0:0:0,-3.0103,-30.5628	0/0:50:50,0:50:1746:0:0:0,-15.0515,-157.423	0/0:52:52,0:52:1787:0:0:0,-15.6536,-160.392	0/0:5:5,0:5:185:0:0:0,-1.50515,-17.01	0/0:7:7,0:7:236:0:0:0,-2.10721,-21.5652
LipY764_contig198	10724	.	C	G	3279.78	.	AB=0;ABP=0;AC=10;AF=0.0328947;AN=304;AO=121;CIGAR=1X;DP=2895;DPB=2895;DPRA=1.28241;EPP=5.18177;EPPR=14.0995;GTI=0;LEN=1;MEANALT=1;MQM=59.7438;MQMR=59.8435;NS=152;NUMALT=1;ODDS=7.11515;PAIRED=1;PAIREDR=1;PAO=0;PQA=0;PQR=0;PRO=0;QA=4159;QR=98405;RO=2773;RPL=64;RPP=3.88966;RPPR=13.7298;RPR=57;RUN=1;SAF=70;SAP=9.48883;SAR=51;SRF=1484;SRP=32.7868;SRR=1289;TYPE=snp;technology.SANGER=1;technology.illumi…	GT:DP:AD:RO:QR:AO:QA:GL	0/0:7:7,0:7:269:0:0:0,-2.10721,-24.5719	0/0:12:12,0:12:443:0:0:0,-3.61236,-40.2138	0/0:20:20,0:20:1346:0:0:0,-6.0206,-106.87	0/0:2:2,0:2:63:0:0:0,-0.60206,-5.98344	0/0:1:1,0:1:38:0:0:0,-0.30103,-3.79727	0/0:47:47,0:47:1672:0:0:0,-14.1484,-150.767	1/1:5:0,5:0:0:5:199:-18.2884,-1.50515,0	1/1:7:0,7:0:0:7:247:-22.5668,-2.10721,0	1/1:10:0,10:0:0:10:366:-33.2874,-3.0103,0	1/1:45:0,45:0:0:45:1503:-134.849,-13.5464,0	1/1:54:0,54:0:0:54:1844:-166.231,-16.2556,0	0/0:11:11,0:11:377:0:0:0,-3.31133,-34.2563	0/0:54:54,0:54:1871:0:0:0,-16.2556,-168.662	0/0:16:16,0:16:537:0:0:0,-4.81648,-48.6432	0/0:3:3,0:3:88:0:0:0,-0.90309,-8.20927	0/0:86:86,0:86:2991:0:0:0,-25.8886,-269.418	0/0:6:6,0:6:231:0:0:0,-1.80618,-21.1571	0/0:39:39,0:39:1388:0:0:0,-11.7402,-125.219	0/0:6:6,0:6:224:0:0:0,-1.80618,-20.5186	0/0:35:35,0:35:1228:0:0:0,-10.536,-110.824	0/0:66:66,0:66:2259:0:0:0,-19.868,-203.566	0/0:5:5,0:5:180:0:0:0,-1.50515,-16.5514	0/0:16:16,0:16:598:0:0:0,-4.81648,-54.1512	0/0:55:55,0:55:1805:0:0:0,-16.5566,-162.714	0/0:98:98,0:98:3348:0:0:0,-29.5009,-300.832	0/0:6:6,0:6:209:0:0:0,-1.80618,-19.014	0/0:79:79,0:79:2728:0:0:0,-23.7814,-245.061	0/0:62:62,0:62:2093:0:0:0,-18.6639,-187.924	0/0:4:4,0:4:163:0:0:0,-1.20412,-15.0584	0/0:44:44,0:44:1558:0:0:0,-13.2453,-140.51	0/0:98:98,0:98:3484:0:0:0,-29.5009,-313.773	0/0:55:55,0:55:1886:0:0:0,-16.5566,-170.011	0/0:5:5,0:5:161:0:0:0,-1.50515,-14.8066	0/0:43:43,0:43:1531:0:0:0,-12.9443,-138.082	0/0:11:11,0:11:417:0:0:0,-3.31133,-37.8774	0/0:48:48,0:48:1678:0:0:0,-14.4494,-151.303	0/0:12:12,0:12:424:0:0:0,-3.61236,-38.4932	0/0:82:82,0:82:2896:0:0:0,-24.6845,-260.879	0/0:61:61,0:61:2086:0:0:0,-18.3628,-187.299	0/0:12:12,0:12:384:0:0:0,-3.61236,-34.8632	0/0:6:6,0:6:222:0:0:0,-1.80618,-20.3381
LipY764_contig468	1814	.	G	C	1872.72	.	AB=0;ABP=0;AC=8;AF=0.027027;AN=296;AO=72;CIGAR=1X;DP=1720;DPB=1720;DPRA=1.57282;EPP=12.7819;EPPR=115.631;GTI=2;LEN=1;MEANALT=1;MQM=60;MQMR=59.6417;NS=148;NUMALT=1;ODDS=7.49075;PAIRED=1;PAIREDR=1;PAO=0;PQA=0;PQR=0;PRO=0;QA=2537;QR=59174;RO=1644;RPL=43;RPP=8.92153;RPPR=8.08764;RPR=29;RUN=1;SAF=36;SAP=3.0103;SAR=36;SRF=853;SRP=8.08764;SRR=791;TYPE=snp;technology.SANGER=1;technology.illumina=0;techno…	GT:DP:AD:RO:QR:AO:QA:GL	0/0:8:8,0:8:307:0:0:0,-2.40824,-27.9892	0/0:9:9,0:9:318:0:0:0,-2.70927,-28.089	0/0:23:23,0:23:1568:0:0:0,-6.92369,-123.313	0/0:2:2,0:2:82:0:0:0,-0.60206,-7.77968	.	0/0:35:35,0:35:1166:0:0:0,-10.536,-104.528	0/0:7:7,0:7:263:0:0:0,-2.10721,-23.5286	1/1:12:0,12:0:0:12:454:-41.2036,-3.61236,0	1/1:8:0,8:0:0:8:288:-26.2665,-2.40824,0	1/1:23:0,23:0:0:23:812:-73.4009,-6.92369,0	1/1:29:0,29:0:0:29:983:-88.7715,-8.72987,0	0/0:3:3,0:3:111:0:0:0,-0.90309,-10.3539	0/0:18:18,0:18:648:0:0:0,-5.41854,-58.6519	0/0:5:5,0:5:185:0:0:0,-1.50515,-17.01	0/0:5:5,0:5:185:0:0:0,-1.50515,-17.01	0/0:38:38,0:38:1286:0:0:0,-11.4391,-116.03	0/0:9:9,0:9:328:0:0:0,-2.70927,-29.0787	0/0:22:22,0:22:762:0:0:0,-6.62266,-68.8955	0/0:4:4,0:4:150:0:0:0,-1.20412,-13.8642	0/0:25:25,0:25:883:0:0:0,-7.52575,-79.7875	0/0:25:25,0:25:844:0:0:0,-7.52575,-76.2645	0/0:3:3,0:3:107:0:0:0,-0.90309,-9.98208	0/0:15:15,0:15:557:0:0:0,-4.51545,-50.4616	0/0:40:40,0:40:1331:0:0:0,-12.0412,-120.073	0/0:48:48,0:48:1675:0:0:0,-14.4494,-151.036	0/0:4:4,0:4:142:0:0:0,-1.20412,-13.1263	0/0:24:24,0:24:786:0:0:0,-7.22472,-71.0375	0/0:12:12,0:12:420:0:0:0,-3.61236,-38.134	0/0:5:5,0:5:161:0:0:0,-1.50515,-14.7865	0/0:19:19,0:19:607:0:0:0,-5.71957,-54.9295	0/0:30:30,0:30:1012:0:0:0,-9.0309,-91.3814	0/0:16:16,0:16:563:0:0:0,-4.81648,-50.2948	0/0:1:1,0:1:36:0:0:0,-0.30103,-3.59827	0/0:22:22,0:22:753:0:0:0,-6.62266,-68.0851	0/0:9:9,0:9:301:0:0:0,-2.70927,-27.3993	0/0:43:43,0:43:1511:0:0:0,-12.9443,-136.282	0/0:7:7,0:7:245:0:0:0,-2.10721,-21.8912	0/0:19:19,0:19:658:0:0:0,-5.71957,-59.5391	0/0:15:15,0:15:510:0:0:0,-4.51545,-45.5153	0/0:3:3,0:3:111:0:0:0,-0.90309,-10.3539	0/0:6:6,0:6:218:0:0:0,-1.80618,-19.9726
LipY764_contig192	14225	.	C	T	433786	.	AB=0;ABP=0;AC=8;AF=0.0277778;AN=288;AO=21;CIGAR=1X;DP=663;DPB=663;DPRA=1.14486;EPP=3.1137;EPPR=4.36324;GTI=5;LEN=1;MEANALT=1;MQM=60;MQMR=59.3567;NS=144;NUMALT=1;ODDS=3.25235;PAIRED=1;PAIREDR=1;PAO=0;PQA=0;PQR=0;PRO=0;QA=736;QR=23485;RO=642;RPL=16;RPP=15.5221;RPPR=22.5468;RPR=5;RUN=1;SAF=7;SAP=8.07707;SAR=14;SRF=308;SRP=5.29677;SRR=334;TYPE=snp;technology.SANGER=1;technology.illumina=0;technology.…	GT:DP:AD:RO:QR:AO:QA:GL	0/0:9:9,0:9:337:0:0:0,-2.70927,-30.6836	0/0:11:11,0:11:411:0:0:0,-3.31133,-37.3392	0/0:12:12,0:12:837:0:0:0,-3.61236,-64.9137	0/0:4:4,0:4:151:0:0:0,-1.20412,-13.9563	0/0:2:2,0:2:70:0:0:0,-0.60206,-6.64712	0/0:2:2,0:2:59:0:0:0,-0.60206,-5.60414	0/0:4:4,0:4:142:0:0:0,-1.20412,-13.1242	1/1:8:0,8:0:0:8:294:-26.8057,-2.40824,0	1/1:9:0,9:0:0:9:313:-28.5031,-2.70927,0	1/1:2:0,2:0:0:2:57:-5.41331,-0.60206,0	1/1:2:0,2:0:0:2:72:-6.83672,-0.60206,0	0/0:7:7,0:7:222:0:0:0,-2.10721,-20.2882	0/0:1:1,0:1:14:0:0:0,-0.30103,-1.39999	0/0:6:6,0:6:218:0:0:0,-1.80618,-19.9726	0/0:4:4,0:4:134:0:0:0,-1.20412,-12.39	0/0:3:3,0:3:108:0:0:0,-0.90309,-10.0752	0/0:4:4,0:4:157:0:0:0,-1.20412,-14.5085	0/0:2:2,0:2:64:0:0:0,-0.60206,-6.07869	0/0:3:3,0:3:117:0:0:0,-0.90309,-10.9099	0/0:2:2,0:2:68:0:0:0,-0.60206,-6.45771	0/0:1:1,0:1:36:0:0:0,-0.30103,-3.59827	0/0:1:1,0:1:41:0:0:0,-0.30103,-4.09457	0/0:9:9,0:9:317:0:0:0,-2.70927,-28.8638	0/0:1:1,0:1:36:0:0:0,-0.30103,-3.59827	0/0:3:3,0:3:86:0:0:0,-0.90309,-8.02344	0/0:6:6,0:6:231:0:0:0,-1.80618,-21.1565	0/0:3:3,0:3:108:0:0:0,-0.90309,-10.0752	0/0:1:1,0:1:32:0:0:0,-0.30103,-3.19931	0/0:11:11,0:11:388:0:0:0,-3.31133,-35.242	.	0/0:3:3,0:3:104:0:0:0,-0.90309,-9.7028	0/0:1:1,0:1:36:0:0:0,-0.30103,-3.59827	0/0:9:9,0:9:285:0:0:0,-2.70927,-24.7687	0/0:2:2,0:2:72:0:0:0,-0.60206,-6.83672	0/0:15:15,0:15:561:0:0:0,-4.51545,-50.825	0/0:1:1,0:1:36:0:0:0,-0.30103,-3.59827	0/0:4:4,0:4:144:0:0:0,-1.20412,-13.3132	0/0:1:1,0:1:14:0:0:0,-0.30103,-1.39999	.	0/0:3:3,0:3:111:0:0:0,-0.90309,-10.3539	0/0:3:3,0:3:111:0:0:0,-0.90309,-10.3539
LipY764_contig158	1273	.	G	A	837826	.	AB=0;ABP=0;AC=2;AF=0.00645161;AN=310;AO=34;CIGAR=1X;DP=2739;DPB=2739;DPRA=1.93567;EPP=15.5282;EPPR=29.9139;GTI=0;LEN=1;MEANALT=1;MQM=60;MQMR=59.6674;NS=155;NUMALT=1;ODDS=3.16879;PAIRED=1;PAIREDR=1;PAO=0;PQA=0;PQR=0;PRO=0;QA=1203;QR=96057;RO=2703;RPL=6;RPP=33.9218;RPPR=287.419;RPR=28;RUN=1;SAF=26;SAP=23.7032;SAR=8;SRF=1647;SRP=283.607;SRR=1056;TYPE=snp;technology.SANGER=1;technology.illumina=0;tec…	GT:DP:AD:RO:QR:AO:QA:GL	0/0:10:10,0:10:352:0:0:0,-3.0103,-32.0048	0/0:10:10,0:10:356:0:0:0,-3.0103,-32.3736	0/0:24:24,0:24:1652:0:0:0,-7.22472,-128.853	0/0:3:3,0:3:120:0:0:0,-0.90309,-11.1877	0/0:2:2,0:2:78:0:0:0,-0.60206,-7.40278	0/0:45:45,0:45:1548:0:0:0,-13.5463,-139.604	0/0:3:3,0:3:113:0:0:0,-0.90309,-10.5383	0/0:5:5,0:5:190:0:0:0,-1.50515,-17.4655	0/0:15:15,0:15:531:0:0:0,-4.51545,-48.1192	0/0:36:36,0:36:1232:0:0:0,-10.8371,-111.174	1/1:34:0,34:0:0:34:1203:-108.575,-10.235,0	0/0:8:8,0:8:282:0:0:0,-2.40824,-25.7196	0/0:57:57,0:57:1981:0:0:0,-17.1587,-178.558	0/0:7:7,0:7:255:0:0:0,-2.10721,-23.3016	0/0:6:6,0:6:222:0:0:0,-1.80618,-20.3381	0/0:62:62,0:62:2127:0:0:0,-18.6639,-191.69	0/0:10:10,0:10:378:0:0:0,-3.0103,-34.3716	0/0:52:52,0:52:1782:0:0:0,-15.6536,-160.654	0/0:8:8,0:8:314:0:0:0,-2.40824,-27.8386	0/0:56:56,0:56:1953:0:0:0,-16.8577,-176.042	0/0:47:47,0:47:1614:0:0:0,-14.1484,-144.839	0/0:7:7,0:7:254:0:0:0,-2.10721,-23.205	0/0:10:10,0:10:386:0:0:0,-3.0103,-35.0926	0/0:54:53,0:53:1795:0:0:0,-15.9546,-160.977	0/0:64:64,0:64:2254:0:0:0,-19.2659,-202.42	0/0:7:7,0:7:275:0:0:0,-2.10721,-25.118	0/0:60:60,0:60:2092:0:0:0,-18.0618,-187.145	0/0:43:43,0:43:1498:0:0:0,-12.9443,-134.408	0/0:4:4,0:4:148:0:0:0,-1.20412,-13.6804	0/0:33:33,0:33:1132:0:0:0,-9.93399,-102.166	0/0:71:71,0:71:2481:0:0:0,-21.3731,-222.842	0/0:46:46,0:46:1581:0:0:0,-13.8474,-142.57	0/0:12:12,0:12:356:0:0:0,-3.61236,-31.8142	0/0:38:38,0:38:1356:0:0:0,-11.4391,-122.34	0/0:20:20,0:20:691:0:0:0,-6.0206,-62.4887	0/0:46:46,0:46:1574:0:0:0,-13.8474,-141.226	0/0:5:5,0:5:185:0:0:0,-1.50515,-17.01	0/0:65:65,0:65:2253:0:0:0,-19.5669,-203.029	0/0:55:55,0:55:1916:0:0:0,-16.5566,-172.711	0/0:14:14,0:14:510:0:0:0,-4.21442,-46.2391	0/0:9:9,0:9:329:0:0:0,-2.70927,-29.9589
LipY764_contig24	28814	.	C	A	3145.62	.	AB=0.2;ABP=6.91895;AC=3;AF=0.00980392;AN=306;AO=111;CIGAR=1X;DP=4316;DPB=4316;DPRA=2.49889;EPP=3.49937;EPPR=8.28063;GTI=3;LEN=1;MEANALT=1;MQM=60;MQMR=59.7985;NS=153;NUMALT=1;ODDS=0.898907;PAIRED=1;PAIREDR=1;PAO=0;PQA=0;PQR=0;PRO=0;QA=3862;QR=146285;RO=4203;RPL=57;RPP=3.18637;RPPR=84.4387;RPR=54;RUN=1;SAF=51;SAP=4.59489;SAR=60;SRF=1957;SRP=46.1613;SRR=2246;TYPE=snp;technology.SANGER=1;technology.i…	GT:DP:AD:RO:QR:AO:QA:GL	0/0:7:7,0:7:270:0:0:0,-2.10721,-24.6633	0/0:7:7,0:7:261:0:0:0,-2.10721,-23.8471	0/0:18:18,0:18:1226:0:0:0,-5.41854,-96.011	0/0:5:5,0:5:165:0:0:0,-1.50515,-15.164	0/0:1:1,0:1:40:0:0:0,-0.30103,-3.99568	0/0:103:103,0:103:3548:0:0:0,-31.0061,-319.527	0/0:7:7,0:7:264:0:0:0,-2.10721,-24.118	0/0:6:6,0:6:228:0:0:0,-1.80618,-20.8814	0/0:12:12,0:12:384:0:0:0,-3.61236,-34.8632	0/0:77:77,0:77:2551:0:0:0,-23.1793,-229.125	1/1:107:0,107:0:0:107:3781:-340.488,-32.2102,0	0/0:9:9,0:9:277:0:0:0,-2.70927,-25.2257	0/0:94:94,0:94:3168:0:0:0,-28.2968,-285.339	0/0:9:9,0:9:329:0:0:0,-2.70927,-29.9589	0/0:9:9,0:9:329:0:0:0,-2.70927,-29.9589	0/0:121:121,0:121:4071:0:0:0,-36.4246,-365.856	0/0:5:5,0:5:184:0:0:0,-1.50515,-16.9172	0/0:94:94,0:94:3202:0:0:0,-28.2968,-288.398	0/0:5:5,0:5:172:0:0:0,-1.50515,-15.8132	0/0:83:83,0:83:2857:0:0:0,-24.9855,-257.364	0/0:83:83,0:83:2896:0:0:0,-24.9855,-260.876	0/0:6:6,0:6:201:0:0:0,-1.80618,-18.4133	0/0:12:12,0:12:452:0:0:0,-3.61236,-41.0237	0/0:95:95,0:95:3251:0:0:0,-28.5978,-292.81	0/0:119:118,1:118:4149:1:23:0,-33.5227,-371.294	0/0:6:6,0:6:204:0:0:0,-1.80618,-18.691	0/0:102:102,0:102:3512:0:0:0,-30.7051,-316.274	0/0:67:67,0:67:2233:0:0:0,-20.169,-201.222	0/0:11:11,0:11:411:0:0:0,-3.31133,-37.334	0/0:86:86,0:86:2924:0:0:0,-25.8886,-263.387	0/0:157:157,0:157:5315:0:0:0,-47.2617,-477.792	0/0:90:90,0:90:3084:0:0:0,-27.0927,-277.773	0/0:8:8,0:8:264:0:0:0,-2.40824,-23.5155	0/0:59:59,0:59:2044:0:0:0,-17.7608,-183.799	0/0:22:22,0:22:776:0:0:0,-6.62266,-70.1401	0/0:95:95,0:95:3278:0:0:0,-28.5978,-295.235	0/0:5:5,0:5:185:0:0:0,-1.50515,-17.01	0/0:120:120,0:120:4047:0:0:0,-36.1236,-364.404	0/0:101:101,0:101:3448:0:0:0,-30.404,-309.135	0/0:8:8,0:8:282:0:0:0,-2.40824,-25.7196	0/0:9:9,0:9:283:0:0:0,-2.70927,-25.7718
LipY764_contig59	25124	.	A	C	129161	.	AB=0.636364;ABP=4.78696;AC=4;AF=0.0131579;AN=304;AO=9;CIGAR=1X;DP=978;DPB=978;DPRA=0.669085;EPP=3.25157;EPPR=3.28201;GTI=2;LEN=1;MEANALT=1;MQM=60;MQMR=56.9866;NS=152;NUMALT=1;ODDS=4.00859;PAIRED=1;PAIREDR=1;PAO=0;PQA=0;PQR=0;PRO=0;QA=300;QR=37420;RO=967;RPL=3;RPP=5.18177;RPPR=29.69;RPR=6;RUN=1;SAF=3;SAP=5.18177;SAR=6;SRF=482;SRP=3.03051;SRR=485;TYPE=snp;technology.SANGER=1;technology.illumina=0;t…	GT:DP:AD:RO:QR:AO:QA:GL	0/0:7:7,0:7:266:0:0:0,-2.10721,-23.184	0/0:5:5,0:5:190:0:0:0,-1.50515,-17.4674	0/0:29:29,0:29:2002:0:0:0,-8.72987,-144.163	0/0:2:2,0:2:82:0:0:0,-0.60206,-6.61963	0/0:1:1,0:1:41:0:0:0,-0.30103,-4.09457	0/0:5:5,0:5:180:0:0:0,-1.50515,-16.5521	0/0:7:7,0:7:265:0:0:0,-2.10721,-23.4171	0/0:9:9,0:9:347:0:0:0,-2.70927,-31.5863	0/0:9:9,0:9:325:0:0:0,-2.70927,-28.8106	0/0:7:7,0:7:211:0:0:0,-2.10721,-19.2844	0/0:12:12,0:12:432:0:0:0,-3.61236,-39.2212	0/1:7:1,6:1:37:6:210:-17.1344,0,-0.728973	1/1:2:0,2:0:0:2:72:-6.83672,-0.60206,0	0/0:11:11,0:11:407:0:0:0,-3.31133,-35.4117	0/0:5:5,0:5:185:0:0:0,-1.50515,-17.01	0/0:17:17,0:17:608:0:0:0,-5.11751,-55.052	0/0:9:9,0:9:332:0:0:0,-2.70927,-30.227	0/0:1:1,0:1:36:0:0:0,-0.30103,-3.59827	0/0:9:9,0:9:344:0:0:0,-2.70927,-31.3158	0/0:9:9,0:9:302:0:0:0,-2.70927,-26.7949	0/0:4:4,0:4:135:0:0:0,-1.20412,-12.4825	0/0:3:3,0:3:111:0:0:0,-0.90309,-10.3524	0/0:15:15,0:15:587:0:0:0,-4.51545,-52.0597	0/0:15:15,0:15:494:0:0:0,-4.51545,-44.7703	0/0:5:5,0:5:171:0:0:0,-1.50515,-15.7255	0/0:3:3,0:3:107:0:0:0,-0.90309,-9.9817	0/0:4:4,0:4:135:0:0:0,-1.20412,-12.4825	0/0:1:1,0:1:36:0:0:0,-0.30103,-3.59827	0/0:8:8,0:8:302:0:0:0,-2.40824,-25.8023	.	0/0:6:6,0:6:216:0:0:0,-1.80618,-19.7905	0/0:2:2,0:2:72:0:0:0,-0.60206,-6.83672	0/0:1:1,0:1:36:0:0:0,-0.30103,-3.59827	0/0:6:6,0:6:216:0:0:0,-1.80618,-19.7905	0/0:17:17,0:17:635:0:0:0,-5.11751,-57.4768	0/0:1:1,0:1:36:0:0:0,-0.30103,-3.59827	0/0:4:4,0:4:148:0:0:0,-1.20412,-13.682	0/0:6:6,0:6:216:0:0:0,-1.80618,-19.7905	.	0/0:5:5,0:5:162:0:0:0,-1.50515,-14.1033	0/0:4:4,0:4:148:0:0:0,-1.20412,-13.682
LipY764_contig207	4276	.	C	T	4465.41	.	AB=0;ABP=0;AC=14;AF=0.0448718;AN=312;AO=168;CIGAR=1X;DP=2808;DPB=2808;DPRA=1.85945;EPP=10.4553;EPPR=50.0473;GTI=0;LEN=1;MEANALT=1;MQM=59.8155;MQMR=59.7649;NS=156;NUMALT=1;ODDS=11.3117;PAIRED=1;PAIREDR=1;PAO=0;PQA=0;PQR=0;PRO=0;QA=5797;QR=93704;RO=2637;RPL=114;RPP=49.5419;RPPR=382.661;RPR=54;RUN=1;SAF=76;SAP=6.31921;SAR=92;SRF=1064;SRP=216.354;SRR=1573;TYPE=snp;technology.SANGER=1;technology.illum…	GT:DP:AD:RO:QR:AO:QA:GL	0/0:5:5,0:5:190:0:0:0,-1.50515,-16.5116	0/0:8:8,0:8:291:0:0:0,-2.40824,-26.5362	0/0:24:24,0:24:1634:0:0:0,-7.22472,-128.306	0/0:2:2,0:2:75:0:0:0,-0.60206,-7.1188	0/0:3:3,0:3:117:0:0:0,-0.90309,-10.9086	0/0:48:47,0:47:1640:0:0:0,-14.1484,-147.523	0/0:10:10,0:10:378:0:0:0,-3.0103,-34.3707	0/0:6:6,0:6:238:0:0:0,-1.80618,-21.7933	0/0:5:5,0:5:185:0:0:0,-1.50515,-17.01	0/0:63:63,0:63:2168:0:0:0,-18.9649,-195.38	0/0:74:74,0:74:2441:0:0:0,-22.2762,-219.235	0/0:8:8,0:8:246:0:0:0,-2.40824,-22.4368	0/0:42:42,0:42:1450:0:0:0,-12.6433,-130.791	1/1:15:0,15:0:0:15:551:-49.1478,-4.51545,0	1/1:6:0,6:0:0:6:218:-19.9726,-1.80618,0	1/1:60:0,60:0:0:60:2015:-181.609,-18.0618,0	1/1:9:0,9:0:0:9:344:-31.3158,-2.70927,0	1/1:32:0,32:0:0:32:1083:-97.7664,-9.63296,0	1/1:5:0,5:0:0:5:193:-17.7393,-1.50515,0	1/1:36:0,36:0:0:36:1257:-113.43,-10.8371,0	0/0:46:46,0:46:1584:0:0:0,-13.8474,-142.842	0/0:6:6,0:6:219:0:0:0,-1.80618,-20.0624	0/0:13:13,0:13:493:0:0:0,-3.91339,-44.7114	0/0:64:64,0:64:2199:0:0:0,-19.2659,-198.17	0/0:83:83,0:83:2862:0:0:0,-24.9855,-257.814	0/0:6:6,0:6:196:0:0:0,-1.80618,-17.9609	0/0:65:65,0:65:2244:0:0:0,-19.5669,-202.219	0/0:45:45,0:45:1563:0:0:0,-13.5463,-140.957	0/0:9:9,0:9:333:0:0:0,-2.70927,-30.3122	0/0:52:52,0:52:1763:0:0:0,-15.6536,-158.946	0/0:83:83,0:83:2874:0:0:0,-24.9855,-258.883	0/0:41:41,0:41:1435:0:0:0,-12.3422,-129.445	0/0:1:1,0:1:14:0:0:0,-0.30103,-1.39999	0/0:38:38,0:38:1310:0:0:0,-11.4391,-118.196	0/0:18:18,0:18:648:0:0:0,-5.41854,-58.6428	0/0:53:53,0:53:1874:0:0:0,-15.9546,-168.938	0/0:3:3,0:3:111:0:0:0,-0.90309,-10.3539	0/0:74:74,0:74:2600:0:0:0,-22.2762,-234.246	0/0:49:49,0:49:1659:0:0:0,-14.7505,-148.883	0/0:4:4,0:4:144:0:0:0,-1.20412,-13.3132	0/0:4:4,0:4:148:0:0:0,-1.20412,-13.682
LipY764_contig270	754	.	T	A	1146.54	.	AB=0;ABP=0;AC=2;AF=0.00657895;AN=304;AO=46;CIGAR=1X;DP=2890;DPB=2890;DPRA=2.75973;EPP=3.76559;EPPR=21.6177;GTI=0;LEN=1;MEANALT=1;MQM=59.3261;MQMR=59.6835;NS=152;NUMALT=1;ODDS=1.2082;PAIRED=1;PAIREDR=1;PAO=0;PQA=0;PQR=0;PRO=0;QA=1551;QR=98979;RO=2840;RPL=24;RPP=3.19912;RPPR=234.303;RPR=22;RUN=1;SAF=21;SAP=3.76559;SAR=25;SRF=1201;SRP=149.695;SRR=1639;TYPE=snp;technology.SANGER=1;technology.illumina…	GT:DP:AD:RO:QR:AO:QA:GL	0/0:9:9,0:9:327:0:0:0,-2.70927,-29.7692	0/0:5:5,0:5:183:0:0:0,-1.50515,-16.8254	0/0:29:29,0:29:1931:0:0:0,-8.72987,-153.483	0/0:5:5,0:5:169:0:0:0,-1.50515,-15.5422	0/0:8:8,0:8:303:0:0:0,-2.40824,-27.6246	0/0:62:61,0:61:2116:0:0:0,-18.3628,-189.43	0/0:5:5,0:5:165:0:0:0,-1.50515,-15.1748	0/0:10:10,0:10:331:0:0:0,-3.0103,-30.1006	0/0:6:6,0:6:195:0:0:0,-1.80618,-17.8662	0/0:61:61,0:61:1997:0:0:0,-18.3628,-178.579	0/0:55:55,0:55:1870:0:0:0,-16.5566,-167.866	0/0:9:9,0:9:323:0:0:0,-2.70927,-29.4129	0/0:55:55,0:55:1890:0:0:0,-16.5566,-170.37	0/0:11:11,0:11:403:0:0:0,-3.31133,-36.6158	0/0:11:11,0:11:407:0:0:0,-3.31133,-36.9783	0/0:64:64,0:64:2164:0:0:0,-19.2659,-195.014	0/0:7:7,0:7:260:0:0:0,-2.10721,-23.754	0/0:38:38,0:38:1329:0:0:0,-11.4391,-119.908	0/0:9:9,0:9:334:0:0:0,-2.70927,-30.4098	1/1:42:0,42:0:0:42:1492:-134.575,-12.6433,0	0/0:55:55,0:55:1888:0:0:0,-16.5566,-169.488	0/0:2:2,0:2:80:0:0:0,-0.60206,-7.59157	0/0:4:4,0:4:131:0:0:0,-1.20412,-12.1111	0/0:79:79,0:79:2640:0:0:0,-23.7814,-237.832	0/0:81:80,1:80:2823:1:21:0,-22.2835,-251.78	0/0:7:7,0:7:241:0:0:0,-2.10721,-22.0195	0/0:69:69,0:69:2303:0:0:0,-20.7711,-207.089	0/0:36:36,0:36:1243:0:0:0,-10.8371,-112.166	0/0:3:3,0:3:105:0:0:0,-0.90309,-9.79589	0/0:56:56,0:56:1907:0:0:0,-16.8577,-171.14	0/0:83:83,0:83:2886:0:0:0,-24.9855,-259.273	0/0:37:37,0:37:1276:0:0:0,-11.1381,-115.135	0/0:5:5,0:5:176:0:0:0,-1.50515,-16.185	0/0:35:35,0:35:1233:0:0:0,-10.536,-111.272	0/0:17:17,0:17:617:0:0:0,-5.11751,-55.8527	0/0:44:44,0:44:1490:0:0:0,-13.2453,-133.682	0/0:6:6,0:6:212:0:0:0,-1.80618,-18.6333	0/0:67:67,0:67:2235:0:0:0,-20.169,-200.7	0/0:72:72,0:72:2443:0:0:0,-21.6742,-219.416	0/0:7:7,0:7:255:0:0:0,-2.10721,-23.3016	0/0:7:7,0:7:245:0:0:0,-2.10721,-22.3891
LipY764_contig176	4993	.	T	G	2414.89	.	AB=0.25;ABP=5.18177;AC=5;AF=0.0163399;AN=306;AO=91;CIGAR=1X;DP=5151;DPB=5151;DPRA=1.90012;EPP=13.5336;EPPR=160.306;GTI=1;LEN=1;MEANALT=1.25;MQM=59.6593;MQMR=59.7894;NS=153;NUMALT=1;ODDS=1.56435;PAIRED=1;PAIREDR=1;PAO=0;PQA=0;PQR=0;PRO=0;QA=2984;QR=175945;RO=5053;RPL=49;RPP=4.17955;RPPR=18.361;RPR=42;RUN=1;SAF=48;SAP=3.60686;SAR=43;SRF=2523;SRP=3.03136;SRR=2530;TYPE=snp;technology.SANGER=1;technol…	GT:DP:AD:RO:QR:AO:QA:GL	0/0:11:11,0:11:387:0:0:0,-3.31133,-35.1626	0/0:10:10,0:10:374:0:0:0,-3.0103,-33.1483	0/0:21:21,0:21:1419:0:0:0,-6.32163,-112.381	0/0:1:1,0:1:41:0:0:0,-0.30103,-4.09457	0/0:7:7,0:7:250:0:0:0,-2.10721,-22.8432	0/0:122:122,0:122:4188:0:0:0,-36.7257,-377.099	0/0:11:11,0:11:406:0:0:0,-3.31133,-36.8825	0/0:12:12,0:12:455:0:0:0,-3.61236,-41.2945	0/0:5:5,0:5:185:0:0:0,-1.50515,-17.01	0/0:113:113,0:113:3797:0:0:0,-34.0164,-341.223	0/0:134:134,0:134:4586:0:0:0,-40.338,-412.888	0/0:6:6,0:6:222:0:0:0,-1.80618,-20.3381	0/0:134:134,0:134:4643:0:0:0,-40.338,-418.032	0/0:4:4,0:4:148:0:0:0,-1.20412,-13.682	0/0:5:5,0:5:185:0:0:0,-1.50515,-17.01	0/0:157:155,1:155:5254:1:18:0,-45.3792,-470.521	0/0:11:11,0:11:418:0:0:0,-3.31133,-37.9697	0/0:108:106,0:106:3641:0:0:0,-31.9092,-327.749	0/0:4:4,0:4:138:0:0:0,-1.20412,-12.7588	0/0:114:114,0:114:3990:0:0:0,-34.3174,-358.86	1/1:85:0,85:0:0:85:2849:-256.642,-25.5876,0	1/1:4:0,4:0:0:4:103:-9.52523,-1.20412,0	0/0:5:5,0:5:162:0:0:0,-1.50515,-14.8948	0/0:112:112,0:112:3817:0:0:0,-33.7154,-343.723	0/0:140:139,0:139:4771:0:0:0,-41.8432,-429.313	0/0:4:4,0:4:149:0:0:0,-1.20412,-13.7731	0/0:144:144,0:144:5037:0:0:0,-43.3483,-453.479	0/0:102:102,0:102:3578:0:0:0,-30.7051,-322.228	0/0:10:10,0:10:355:0:0:0,-3.0103,-32.2805	0/0:110:110,0:110:3796:0:0:0,-33.1133,-341.835	0/0:172:172,0:172:5894:0:0:0,-51.7772,-530.575	0/0:84:84,0:84:2913:0:0:0,-25.2865,-262.403	0/0:3:3,0:3:82:0:0:0,-0.90309,-7.65107	0/0:74:74,0:74:2540:0:0:0,-22.2762,-228.416	0/0:15:15,0:15:537:0:0:0,-4.51545,-48.6529	0/0:109:109,0:109:3735:0:0:0,-32.8123,-336.35	0/0:3:3,0:3:111:0:0:0,-0.90309,-10.3539	0/0:133:133,0:133:4526:0:0:0,-40.037,-407.497	0/0:112:112,0:112:3809:0:0:0,-33.7154,-342.576	0/0:6:6,0:6:222:0:0:0,-1.80618,-20.3381	0/0:4:4,0:4:148:0:0:0,-1.20412,-13.682
LipY764_contig4	24776	.	G	T	636499	.	AB=0;ABP=0;AC=4;AF=0.0130719;AN=306;AO=30;CIGAR=1X;DP=2200;DPB=2200;DPRA=3.04216;EPP=3.29983;EPPR=5.31586;GTI=1;LEN=1;MEANALT=1;MQM=60;MQMR=59.724;NS=153;NUMALT=1;ODDS=0.455438;PAIRED=1;PAIREDR=1;PAO=0;PQA=0;PQR=0;PRO=0;QA=999;QR=75485;RO=2170;RPL=15;RPP=3.0103;RPPR=26.13;RPR=15;RUN=1;SAF=15;SAP=3.0103;SAR=15;SRF=1022;SRP=18.8971;SRR=1148;TYPE=snp;technology.SANGER=1;technology.illumina=0;technol…	GT:DP:AD:RO:QR:AO:QA:GL	0/0:9:9,0:9:321:0:0:0,-2.70927,-29.2259	0/0:4:4,0:4:152:0:0:0,-1.20412,-14.0499	0/0:19:19,0:19:1238:0:0:0,-5.71957,-99.9947	0/0:4:4,0:4:149:0:0:0,-1.20412,-13.7706	0/0:2:2,0:2:66:0:0:0,-0.60206,-6.26831	0/0:54:54,0:54:1846:0:0:0,-16.2556,-166.41	0/0:12:12,0:12:451:0:0:0,-3.61236,-40.9314	0/0:4:4,0:4:151:0:0:0,-1.20412,-13.9559	0/0:8:8,0:8:296:0:0:0,-2.40824,-26.9942	0/0:26:26,0:26:924:0:0:0,-7.82678,-83.4777	0/0:37:37,0:37:1226:0:0:0,-11.1381,-110.628	0/0:2:2,0:2:70:0:0:0,-0.60206,-6.64712	0/0:40:40,0:40:1382:0:0:0,-12.0412,-124.673	0/0:10:10,0:10:343:0:0:0,-3.0103,-31.1964	0/0:4:4,0:4:148:0:0:0,-1.20412,-13.682	0/0:71:71,0:71:2450:0:0:0,-21.3731,-220.755	0/0:7:7,0:7:259:0:0:0,-2.10721,-23.6661	0/0:47:47,0:47:1643:0:0:0,-14.1484,-148.157	0/0:11:11,0:11:394:0:0:0,-3.31133,-35.7926	0/0:40:39,1:39:1277:1:14:0,-10.6412,-113.812	1/1:23:0,23:0:0:23:820:-74.1225,-6.92369,0	1/1:3:0,3:0:0:3:101:-9.42198,-0.90309,0	0/0:6:6,0:6:225:0:0:0,-1.80618,-20.6073	0/0:59:59,0:59:2074:0:0:0,-17.7608,-186.227	0/0:62:61,1:61:2077:1:14:0,-17.2639,-185.093	0/0:6:6,0:6:208:0:0:0,-1.80618,-19.0585	0/0:53:53,0:53:1827:0:0:0,-15.9546,-164.703	0/0:30:30,0:30:1023:0:0:0,-9.0309,-91.6718	0/0:3:3,0:3:106:0:0:0,-0.90309,-9.8887	0/0:38:38,0:38:1292:0:0:0,-11.4391,-116.574	0/0:56:56,0:56:1860:0:0:0,-16.8577,-167.669	0/0:32:32,0:32:1056:0:0:0,-9.63296,-95.3327	0/0:1:1,0:1:14:0:0:0,-0.30103,-1.39999	0/0:34:34,0:34:1175:0:0:0,-10.235,-106.051	0/0:14:14,0:14:468:0:0:0,-4.21442,-42.4288	0/0:37:37,0:37:1286:0:0:0,-11.1381,-116.037	0/0:5:5,0:5:158:0:0:0,-1.50515,-14.5292	0/0:32:32,0:32:1086:0:0:0,-9.63296,-98.0386	0/0:34:34,0:34:1114:0:0:0,-10.235,-100.55	0/0:5:5,0:5:185:0:0:0,-1.50515,-17.01	0/0:10:10,0:10:358:0:0:0,-3.0103,-32.5618
LipY764_contig158	20638	.	T	A	341892	.	AB=0;ABP=0;AC=4;AF=0.013245;AN=302;AO=17;CIGAR=1X;DP=1822;DPB=1822;DPRA=0.743348;EPP=3.13803;EPPR=48.8063;GTI=2;LEN=1;MEANALT=1;MQM=60;MQMR=59.6561;NS=151;NUMALT=1;ODDS=5.5341;PAIRED=1;PAIREDR=1;PAO=0;PQA=0;PQR=0;PRO=0;QA=554;QR=63916;RO=1803;RPL=9;RPP=3.13803;RPPR=20.6434;RPR=8;RUN=1;SAF=7;SAP=4.1599;SAR=10;SRF=901;SRP=3.0115;SRR=902;TYPE=snp;technology.SANGER=1;technology.illumina=0;technology.…	GT:DP:AD:RO:QR:AO:QA:GL	0/0:13:13,0:13:454:0:0:0,-3.91339,-41.1839	0/0:2:2,0:2:74:0:0:0,-0.60206,-7.02577	0/0:27:27,0:27:1790:0:0:0,-8.12781,-142.268	0/0:2:2,0:2:77:0:0:0,-0.60206,-7.30883	0/0:3:3,0:3:104:0:0:0,-0.90309,-9.69646	0/0:36:36,0:36:1223:0:0:0,-10.8371,-109.661	0/0:6:6,0:6:218:0:0:0,-1.80618,-19.9716	0/0:5:5,0:5:187:0:0:0,-1.50515,-17.1908	0/0:5:5,0:5:181:0:0:0,-1.50515,-16.6432	0/0:29:29,0:29:932:0:0:0,-8.72987,-83.4658	0/0:28:28,0:28:961:0:0:0,-8.42884,-86.7962	0/0:7:7,0:7:247:0:0:0,-2.10721,-22.5725	0/0:35:35,0:35:1225:0:0:0,-10.536,-110.552	0/0:6:6,0:6:222:0:0:0,-1.80618,-19.5482	0/0:5:5,0:5:185:0:0:0,-1.50515,-17.01	0/0:45:45,0:45:1474:0:0:0,-13.5463,-132.936	0/0:3:3,0:3:117:0:0:0,-0.90309,-10.9099	0/0:20:20,0:20:672:0:0:0,-6.0206,-60.7888	0/0:7:7,0:7:254:0:0:0,-2.10721,-23.2094	0/0:29:29,0:29:971:0:0:0,-8.72987,-87.6888	1/1:17:1,16:1:14:16:517:-45.4354,-3.71752,0	1/1:1:0,1:0:0:1:37:-3.69783,-0.30103,0	0/0:9:9,0:9:317:0:0:0,-2.70927,-28.8662	0/0:29:29,0:29:935:0:0:0,-8.72987,-84.4397	0/0:47:47,0:47:1629:0:0:0,-14.1484,-146.894	0/0:8:8,0:8:266:0:0:0,-2.40824,-24.264	0/0:34:34,0:34:1154:0:0:0,-10.235,-104.152	0/0:18:18,0:18:561:0:0:0,-5.41854,-50.7824	0/0:5:5,0:5:168:0:0:0,-1.50515,-15.4444	0/0:21:21,0:21:739:0:0:0,-6.32163,-66.8324	0/0:40:40,0:40:1376:0:0:0,-12.0412,-124.13	0/0:32:32,0:32:1109:0:0:0,-9.63296,-100.112	0/0:8:8,0:8:290:0:0:0,-2.40824,-25.7399	0/0:27:27,0:27:875:0:0:0,-8.12781,-79.0415	0/0:17:17,0:17:620:0:0:0,-5.11751,-56.1267	0/0:35:35,0:35:1164:0:0:0,-10.536,-105.048	0/0:8:8,0:8:268:0:0:0,-2.40824,-23.9482	0/0:41:41,0:41:1370:0:0:0,-12.3422,-123.582	0/0:30:30,0:30:1004:0:0:0,-9.0309,-89.9537	0/0:8:8,0:8:259:0:0:0,-2.40824,-22.8366	0/0:5:5,0:5:181:0:0:0,-1.50515,-16.6432
LipY764_contig126	5444	.	T	C	479034	.	AB=0;ABP=0;AC=6;AF=0.0198675;AN=302;AO=24;CIGAR=1X;DP=1736;DPB=1736;DPRA=1.49318;EPP=8.80089;EPPR=19.2537;GTI=3;LEN=1;MEANALT=1.33333;MQM=60;MQMR=59.8002;NS=151;NUMALT=1;ODDS=1.337;PAIRED=1;PAIREDR=1;PAO=0;PQA=0;PQR=0;PRO=0;QA=761;QR=61527;RO=1707;RPL=8;RPP=8.80089;RPPR=22.8868;RPR=16;RUN=1;SAF=12;SAP=3.0103;SAR=12;SRF=864;SRP=3.5713;SRR=843;TYPE=snp;technology.SANGER=1;technology.illumina=0;tech…	GT:DP:AD:RO:QR:AO:QA:GL	0/0:6:6,0:6:223:0:0:0,-1.80618,-20.4263	0/0:4:4,0:4:146:0:0:0,-1.20412,-13.4971	0/0:10:10,0:10:681:0:0:0,-3.0103,-53.9841	.	.	0/0:29:29,0:29:1024:0:0:0,-8.72987,-92.4726	0/0:5:5,0:5:201:0:0:0,-1.50515,-18.4707	0/0:7:7,0:7:266:0:0:0,-2.10721,-24.3007	0/0:5:5,0:5:162:0:0:0,-1.50515,-14.896	0/0:35:35,0:35:1187:0:0:0,-10.536,-106.694	0/0:40:40,0:40:1390:0:0:0,-12.0412,-125.393	0/0:6:6,0:6:222:0:0:0,-1.80618,-20.3381	0/0:31:31,0:31:1096:0:0:0,-9.33193,-98.248	0/0:10:10,0:10:366:0:0:0,-3.0103,-33.2874	0/0:7:7,0:7:255:0:0:0,-2.10721,-23.3016	0/0:47:47,0:47:1672:0:0:0,-14.1484,-150.767	0/0:3:3,0:3:114:0:0:0,-0.90309,-10.6319	0/0:37:37,0:37:1286:0:0:0,-11.1381,-116.037	0/0:8:8,0:8:305:0:0:0,-2.40824,-27.8095	0/0:26:26,0:26:932:0:0:0,-7.82678,-84.1989	1/1:20:0,20:0:0:20:626:-56.633,-6.0206,0	1/1:3:0,3:0:0:3:121:-11.2802,-0.90309,0	0/0:8:8,0:8:311:0:0:0,-2.40824,-28.3523	0/0:38:38,0:38:1353:0:0:0,-11.4391,-122.068	0/0:53:53,0:53:1846:0:0:0,-15.9546,-166.223	0/0:5:5,0:5:188:0:0:0,-1.50515,-17.2824	0/0:39:39,0:39:1357:0:0:0,-11.7402,-122.424	0/0:21:21,0:21:733:0:0:0,-6.32163,-66.2897	0/0:5:5,0:5:178:0:0:0,-1.50515,-16.3649	0/0:8:8,0:8:288:0:0:0,-2.40824,-26.2674	0/0:54:54,0:54:1871:0:0:0,-16.2556,-168.662	0/0:28:24,1:24:852:1:14:0,-6.28659,-75.5233	0/0:3:3,0:3:104:0:0:0,-0.90309,-9.7028	0/0:21:21,0:21:731:0:0:0,-6.32163,-66.1104	0/0:6:6,0:6:206:0:0:0,-1.80618,-18.8714	0/0:38:38,0:38:1330:0:0:0,-11.4391,-119.996	0/0:4:4,0:4:148:0:0:0,-1.20412,-13.682	0/0:24:24,0:24:804:0:0:0,-7.22472,-72.6665	0/0:27:27,0:27:942:0:0:0,-8.12781,-85.0902	0/0:4:4,0:4:148:0:0:0,-1.20412,-13.682	0/0:1:1,0:1:37:0:0:0,-0.30103,-3.69783
LipY764_contig255	2751	.	G	C	1305.4	.	AB=0;ABP=0;AC=4;AF=0.0128205;AN=312;AO=50;CIGAR=1X;DP=3755;DPB=3755;DPRA=0.744123;EPP=5.78978;EPPR=3.01558;GTI=1;LEN=1;MEANALT=1;MQM=58.76;MQMR=59.6648;NS=156;NUMALT=1;ODDS=1.93827;PAIRED=1;PAIREDR=1;PAO=0;PQA=0;PQR=0;PRO=0;QA=1716;QR=129215;RO=3699;RPL=26;RPP=3.18402;RPPR=7.8716;RPR=24;RUN=1;SAF=25;SAP=3.0103;SAR=25;SRF=1846;SRP=3.03907;SRR=1853;TYPE=snp;technology.SANGER=1;technology.illumina=0…	GT:DP:AD:RO:QR:AO:QA:GL	0/0:10:10,0:10:376:0:0:0,-3.0103,-34.1834	0/0:4:4,0:4:152:0:0:0,-1.20412,-14.0499	0/0:25:25,0:25:1734:0:0:0,-7.52575,-134.367	0/0:2:2,0:2:82:0:0:0,-0.60206,-7.77968	0/0:5:5,0:5:203:0:0:0,-1.50515,-18.6528	0/0:82:82,0:82:2745:0:0:0,-24.6845,-247.282	0/0:6:6,0:6:221:0:0:0,-1.80618,-20.2415	0/0:9:9,0:9:347:0:0:0,-2.70927,-31.584	0/0:8:8,0:8:296:0:0:0,-2.40824,-26.9942	0/0:63:63,0:63:2117:0:0:0,-18.9649,-190.789	0/0:80:80,0:80:2724:0:0:0,-24.0824,-245.39	0/0:6:6,0:6:207:0:0:0,-1.80618,-18.965	0/0:91:91,0:91:3102:0:0:0,-27.3937,-279.408	0/0:14:14,0:14:500:0:0:0,-4.21442,-44.0581	0/0:4:4,0:4:144:0:0:0,-1.20412,-13.3132	0/0:98:98,0:98:3297:0:0:0,-29.5009,-296.944	0/0:5:5,0:5:188:0:0:0,-1.50515,-17.284	0/0:71:71,0:71:2384:0:0:0,-21.3731,-214.619	0/0:8:8,0:8:295:0:0:0,-2.40824,-26.8988	0/0:69:69,0:69:2414:0:0:0,-20.7711,-217.517	1/1:42:0,42:0:0:42:1453:-131.06,-12.6433,0	1/1:7:0,7:0:0:7:249:-22.1189,-2.10721,0	0/0:8:8,0:8:308:0:0:0,-2.40824,-28.0799	0/0:76:76,0:76:2540:0:0:0,-22.8783,-228.842	0/0:87:85,0:85:2846:0:0:0,-25.5875,-255.797	0/0:6:6,0:6:242:0:0:0,-1.80618,-22.1571	0/0:96:96,0:96:3228:0:0:0,-28.8989,-290.738	0/0:56:56,0:56:1834:0:0:0,-16.8577,-164.623	0/0:4:4,0:4:143:0:0:0,-1.20412,-13.2197	0/0:52:52,0:52:1739:0:0:0,-15.6536,-156.782	0/0:113:113,0:113:3757:0:0:0,-34.0164,-337.63	0/0:67:67,0:67:2201:0:0:0,-20.169,-198.346	0/0:7:7,0:7:206:0:0:0,-2.10721,-18.7205	0/0:51:51,0:51:1718:0:0:0,-15.3525,-154.193	0/0:20:20,0:20:735:0:0:0,-6.0206,-66.463	0/0:73:73,0:73:2456:0:0:0,-21.9752,-221.286	0/0:9:9,0:9:329:0:0:0,-2.70927,-29.9589	0/0:95:95,0:95:3149:0:0:0,-28.5978,-283.571	0/0:94:94,0:94:3131:0:0:0,-28.2968,-282.01	0/0:7:7,0:7:259:0:0:0,-2.10721,-23.6661	0/0:8:8,0:8:296:0:0:0,-2.40824,-26.9942
LipY764_contig79	11023	.	G	A	1299.07	.	AB=0;ABP=0;AC=4;AF=0.013245;AN=302;AO=50;CIGAR=1X;DP=3101;DPB=3101;DPRA=0.803048;EPP=7.35324;EPPR=3.14994;GTI=1;LEN=1;MEANALT=1;MQM=58.76;MQMR=59.8678;NS=151;NUMALT=1;ODDS=0.473721;PAIRED=1;PAIREDR=1;PAO=0;PQA=0;PQR=0;PRO=0;QA=1801;QR=107705;RO=3048;RPL=28;RPP=4.57376;RPPR=94.3176;RPR=22;RUN=1;SAF=22;SAP=4.57376;SAR=28;SRF=1488;SRP=6.70351;SRR=1560;TYPE=snp;technology.SANGER=0.98;technology.illum…	GT:DP:AD:RO:QR:AO:QA:GL	0/0:7:7,0:7:267:0:0:0,-2.10721,-24.3919	0/0:5:5,0:5:183:0:0:0,-1.50515,-16.8254	0/0:21:20,1:20:1381:1:70:0,-3.42166,-104.548	0/0:3:3,0:3:99:0:0:0,-0.90309,-9.22984	0/0:4:4,0:4:144:0:0:0,-1.20412,-13.3114	0/0:61:61,0:61:2118:0:0:0,-18.3628,-190.884	0/0:4:4,0:4:146:0:0:0,-1.20412,-13.495	0/0:4:4,0:4:142:0:0:0,-1.20412,-13.1285	0/0:6:6,0:6:222:0:0:0,-1.80618,-20.3381	0/0:53:53,0:53:1850:0:0:0,-15.9546,-166.777	0/0:60:60,0:60:2102:0:0:0,-18.0618,-189.449	0/0:9:9,0:9:329:0:0:0,-2.70927,-29.9589	0/0:79:79,0:79:2649:0:0:0,-23.7814,-237.518	0/0:8:8,0:8:273:0:0:0,-2.40824,-24.8974	0/0:6:6,0:6:222:0:0:0,-1.80618,-19.5482	0/0:96:96,0:96:3362:0:0:0,-28.8989,-302.799	0/0:6:6,0:6:230:0:0:0,-1.80618,-21.0647	0/0:60:60,0:60:2031:0:0:0,-18.0618,-183.052	0/0:5:5,0:5:187:0:0:0,-1.50515,-17.1913	0/0:50:50,0:50:1658:0:0:0,-15.0515,-149.491	1/1:42:0,42:0:0:42:1500:-135.295,-12.6433,0	1/1:5:0,5:0:0:5:191:-17.5567,-1.50515,0	0/0:17:17,0:17:649:0:0:0,-5.11751,-58.7415	0/0:62:62,0:62:2118:0:0:0,-18.6639,-190.885	0/0:91:91,0:91:3150:0:0:0,-27.3937,-283.728	0/0:1:1,0:1:41:0:0:0,-0.30103,-4.09457	0/0:89:89,0:89:2984:0:0:0,-26.7917,-268.595	0/0:50:50,0:50:1717:0:0:0,-15.0515,-154.811	0/0:7:7,0:7:251:0:0:0,-2.10721,-22.9355	0/0:49:49,0:49:1629:0:0:0,-14.7505,-146.881	0/0:109:109,0:109:3804:0:0:0,-32.8123,-342.557	0/0:60:60,0:60:2083:0:0:0,-18.0618,-187.738	0/0:4:4,0:4:138:0:0:0,-1.20412,-12.7596	0/0:57:57,0:57:1948:0:0:0,-17.1587,-175.587	0/0:12:12,0:12:454:0:0:0,-3.61236,-41.2	0/0:77:77,0:77:2597:0:0:0,-23.1793,-233.972	0/0:5:5,0:5:177:0:0:0,-1.50515,-16.2764	0/0:73:73,0:73:2551:0:0:0,-21.9752,-229.84	0/0:55:55,0:55:1918:0:0:0,-16.5566,-172.896	0/0:5:5,0:5:185:0:0:0,-1.50515,-17.01	0/0:4:4,0:4:148:0:0:0,-1.20412,-13.682
LipY764_contig39	12593	.	C	T	1383.53	.	AB=0;ABP=0;AC=2;AF=0.00649351;AN=308;AO=52;CIGAR=1X;DP=3777;DPB=3777;DPRA=0.964292;EPP=3.17734;EPPR=91.7955;GTI=1;LEN=1;MEANALT=1;MQM=58.8077;MQMR=59.8167;NS=154;NUMALT=1;ODDS=0.747985;PAIRED=1;PAIREDR=1;PAO=0;PQA=0;PQR=0;PRO=0;QA=1784;QR=130766;RO=3720;RPL=21;RPP=7.18621;RPPR=295.613;RPR=31;RUN=1;SAF=32;SAP=9.02361;SAR=20;SRF=2061;SRP=97.3433;SRR=1659;TYPE=snp;technology.SANGER=1;technology.illu…	GT:DP:AD:RO:QR:AO:QA:GL	0/0:17:15,0:15:570:0:0:0,-4.51545,-51.2921	0/0:9:9,0:9:338:0:0:0,-2.70927,-30.7747	0/0:25:25,0:25:1728:0:0:0,-7.52575,-134.16	0/0:2:2,0:2:66:0:0:0,-0.60206,-6.26573	0/0:2:2,0:2:74:0:0:0,-0.60206,-7.02543	0/0:64:64,0:64:2163:0:0:0,-19.2659,-194.926	0/0:2:2,0:2:75:0:0:0,-0.60206,-7.12034	0/0:4:4,0:4:157:0:0:0,-1.20412,-14.5083	0/0:7:7,0:7:236:0:0:0,-2.10721,-21.5652	0/0:71:71,0:71:2448:0:0:0,-21.3731,-220.569	0/0:94:94,0:94:3220:0:0:0,-28.2968,-290.022	0/0:3:3,0:3:111:0:0:0,-0.90309,-10.3539	0/0:97:97,0:97:3283:0:0:0,-29.1999,-295.681	0/0:6:6,0:6:218:0:0:0,-1.80618,-18.6836	0/0:11:11,0:11:403:0:0:0,-3.31133,-36.6158	0/0:89:89,0:89:3040:0:0:0,-26.7917,-273.827	0/0:5:5,0:5:188:0:0:0,-1.50515,-17.284	0/0:78:78,0:78:2684:0:0:0,-23.4803,-241.373	0/0:7:7,0:7:267:0:0:0,-2.10721,-24.3909	0/0:65:65,0:65:2207:0:0:0,-19.5669,-198.884	1/1:50:0,50:0:0:50:1763:-158.953,-15.0515,0	0/0:3:3,0:3:115:0:0:0,-0.90309,-10.7238	0/0:13:13,0:13:475:0:0:0,-3.91339,-43.0845	0/0:71:71,0:71:2490:0:0:0,-21.3731,-223.654	0/0:104:103,0:103:3523:0:0:0,-31.0061,-317.137	0/0:7:7,0:7:253:0:0:0,-2.10721,-23.1181	0/0:89:89,0:89:3088:0:0:0,-26.7917,-278.149	0/0:63:63,0:63:2179:0:0:0,-18.9649,-196.373	0/0:12:12,0:12:451:0:0:0,-3.61236,-40.9362	0/0:76:76,0:76:2607:0:0:0,-22.8783,-234.874	0/0:143:143,0:143:4863:0:0:0,-43.0473,-437.826	0/0:89:89,0:89:3001:0:0:0,-26.7917,-270.317	0/0:8:8,0:8:271:0:0:0,-2.40824,-24.3422	0/0:51:51,0:51:1709:0:0:0,-15.3525,-154.084	0/0:15:15,0:15:564:0:0:0,-4.51545,-51.0923	0/0:58:58,0:58:2046:0:0:0,-17.4597,-184.411	0/0:7:7,0:7:232:0:0:0,-2.10721,-20.401	0/0:114:114,0:114:3896:0:0:0,-34.3174,-350.833	0/0:78:78,0:78:2592:0:0:0,-23.4803,-233.521	0/0:5:5,0:5:181:0:0:0,-1.50515,-16.6432	0/0:3:3,0:3:111:0:0:0,-0.90309,-10.3539
LipY764_contig104	2521	.	G	A	1031.01	.	AB=0;ABP=0;AC=2;AF=0.00649351;AN=308;AO=41;CIGAR=1X;DP=3178;DPB=3178;DPRA=2.33685;EPP=3.06326;EPPR=19.453;GTI=0;LEN=1;MEANALT=1.66667;MQM=60;MQMR=59.713;NS=154;NUMALT=1;ODDS=2.87718;PAIRED=1;PAIREDR=1;PAO=0;PQA=0;PQR=0;PRO=0;QA=1426;QR=107046;RO=3132;RPL=19;RPP=3.48696;RPPR=43.6138;RPR=22;RUN=1;SAF=22;SAP=3.48696;SAR=19;SRF=1640;SRP=18.1967;SRR=1492;TYPE=snp;technology.SANGER=1;technology.illumin…	GT:DP:AD:RO:QR:AO:QA:GL	0/0:8:8,0:8:257:0:0:0,-2.40824,-23.4394	0/0:10:10,0:10:372:0:0:0,-3.0103,-33.8296	0/0:21:21,0:21:1404:0:0:0,-6.32163,-111.857	0/0:3:3,0:3:103:0:0:0,-0.90309,-9.60997	0/0:4:4,0:4:136:0:0:0,-1.20412,-12.5733	0/0:65:65,0:65:2152:0:0:0,-19.5669,-193.932	0/0:6:6,0:6:218:0:0:0,-1.80618,-19.971	0/0:6:6,0:6:197:0:0:0,-1.80618,-18.0489	0/0:8:8,0:8:276:0:0:0,-2.40824,-25.1727	0/0:60:60,0:60:1995:0:0:0,-18.0618,-179.812	0/0:62:62,0:62:2073:0:0:0,-18.6639,-186.815	0/0:11:11,0:11:380:0:0:0,-3.31133,-34.5269	0/0:66:66,0:66:2258:0:0:0,-19.868,-203.481	0/0:10:10,0:10:355:0:0:0,-3.0103,-32.2872	0/0:12:12,0:12:384:0:0:0,-3.61236,-34.8632	0/0:87:87,0:87:2950:0:0:0,-26.1896,-265.73	0/0:4:4,0:4:134:0:0:0,-1.20412,-12.39	0/0:51:50,0:50:1639:0:0:0,-15.0515,-147.599	0/0:6:6,0:6:231:0:0:0,-1.80618,-21.1571	0/0:44:44,0:44:1490:0:0:0,-13.2453,-133.682	1/1:40:0,39:0:0:39:1351:-121.74,-11.7402,0	0/0:2:2,0:2:68:0:0:0,-0.60206,-6.45463	0/0:9:9,0:9:298:0:0:0,-2.70927,-27.1408	0/0:61:61,0:61:1993:0:0:0,-18.3628,-177.512	0/0:88:86,1:86:2926:1:36:0,-22.8412,-260.079	0/0:2:2,0:2:68:0:0:0,-0.60206,-6.45699	0/0:81:81,0:81:2703:0:0:0,-24.3834,-243.504	0/0:59:59,0:59:1971:0:0:0,-17.7608,-177.65	0/0:3:3,0:3:109:0:0:0,-0.90309,-10.1647	0/0:53:53,0:53:1808:0:0:0,-15.9546,-162.996	0/0:96:96,0:96:3240:0:0:0,-28.8989,-291.12	0/0:60:60,0:60:2021:0:0:0,-18.0618,-182.151	0/0:6:6,0:6:210:0:0:0,-1.80618,-19.242	0/0:55:55,0:55:1834:0:0:0,-16.5566,-164.629	0/0:21:21,0:21:735:0:0:0,-6.32163,-66.4633	0/0:55:55,0:55:1883:0:0:0,-16.5566,-168.342	0/0:2:2,0:2:64:0:0:0,-0.60206,-5.87644	0/0:84:84,0:84:2697:0:0:0,-25.2865,-242.255	0/0:80:80,0:80:2760:0:0:0,-24.0824,-247.236	0/0:9:9,0:9:329:0:0:0,-2.70927,-29.9589	0/0:4:4,0:4:148:0:0:0,-1.20412,-13.682
LipY764_contig150	3341	.	G	T	1692.26	.	AB=0;ABP=0;AC=2;AF=0.00662252;AN=302;AO=63;CIGAR=1X;DP=4185;DPB=4185;DPRA=3.33307;EPP=3.872;EPPR=15.8305;GTI=1;LEN=1;MEANALT=1;MQM=60;MQMR=59.7894;NS=151;NUMALT=1;ODDS=1.15667;PAIRED=1;PAIREDR=1;PAO=0;PQA=0;PQR=0;PRO=0;QA=2193;QR=145163;RO=4122;RPL=30;RPP=3.32051;RPPR=3.69303;RPR=33;RUN=1;SAF=35;SAP=4.69922;SAR=28;SRF=2150;SRP=19.7015;SRR=1972;TYPE=snp;technology.SANGER=1;technology.illumina=0;te…	GT:DP:AD:RO:QR:AO:QA:GL	0/0:4:4,0:4:153:0:0:0,-1.20412,-14.1401	0/0:8:8,0:8:292:0:0:0,-2.40824,-26.6295	0/0:23:23,0:23:1552:0:0:0,-6.92369,-122.636	0/0:5:5,0:5:169:0:0:0,-1.50515,-15.5394	0/0:2:2,0:2:78:0:0:0,-0.60206,-7.40278	0/0:109:109,0:109:3820:0:0:0,-32.8123,-343.298	0/0:8:8,0:8:292:0:0:0,-2.40824,-26.624	0/0:5:5,0:5:177:0:0:0,-1.50515,-16.2739	0/0:7:7,0:7:232:0:0:0,-2.10721,-21.2007	0/0:91:91,0:91:3140:0:0:0,-27.3937,-282.825	0/0:94:94,0:94:3323:0:0:0,-28.2968,-299.1	0/0:8:8,0:8:292:0:0:0,-2.40824,-26.6303	0/0:92:92,0:92:3172:0:0:0,-27.6948,-285.704	0/0:6:6,0:6:208:0:0:0,-1.80618,-19.0577	0/0:4:4,0:4:144:0:0:0,-1.20412,-13.3132	0/0:122:122,0:122:4246:0:0:0,-36.7257,-382.32	0/0:5:5,0:5:187:0:0:0,-1.50515,-17.1913	0/0:76:76,0:76:2684:0:0:0,-22.8783,-241.807	0/0:9:9,0:9:334:0:0:0,-2.70927,-30.4098	0/0:65:65,0:65:2203:0:0:0,-19.5669,-198.525	1/1:60:0,60:0:0:60:2110:-190.166,-18.0618,0	0/0:7:7,0:7:265:0:0:0,-2.10721,-23.4201	0/0:5:5,0:5:185:0:0:0,-1.50515,-17.0073	0/0:116:116,0:116:3979:0:0:0,-34.9195,-358.289	0/0:126:125,1:125:4356:1:21:0,-35.8298,-390.118	0/0:6:6,0:6:212:0:0:0,-1.80618,-19.4224	0/0:100:100,0:100:3480:0:0:0,-30.103,-313.41	0/0:70:70,0:70:2445:0:0:0,-21.0721,-220.304	0/0:9:9,0:9:346:0:0:0,-2.70927,-31.4962	0/0:54:54,0:54:1876:0:0:0,-16.2556,-169.114	0/0:147:147,0:147:5104:0:0:0,-44.2514,-458.81	0/0:88:88,0:88:3098:0:0:0,-26.4906,-278.348	0/0:4:4,0:4:144:0:0:0,-1.20412,-13.3136	0/0:63:63,0:63:2205:0:0:0,-18.9649,-198.712	0/0:11:11,0:11:407:0:0:0,-3.31133,-36.9708	0/0:101:101,0:101:3431:0:0:0,-30.404,-308.981	0/0:9:9,0:9:323:0:0:0,-2.70927,-28.6278	0/0:103:103,0:103:3430:0:0:0,-31.0061,-308.904	0/0:96:96,0:96:3336:0:0:0,-28.8989,-299.759	0/0:8:8,0:8:288:0:0:0,-2.40824,-26.2665	0/0:3:3,0:3:111:0:0:0,-0.90309,-10.3539
LipY764_contig614	1109	.	G	C	771167	.	AB=0;ABP=0;AC=2;AF=0.00689655;AN=290;AO=33;CIGAR=1X;DP=2434;DPB=2434;DPRA=1.31632;EPP=3.0761;EPPR=228.283;GTI=0;LEN=1;MEANALT=1;MQM=60;MQMR=59.6745;NS=145;NUMALT=1;ODDS=4.03008;PAIRED=1;PAIREDR=1;PAO=0;PQA=0;PQR=0;PRO=0;QA=1055;QR=79960;RO=2381;RPL=16;RPP=3.0761;RPPR=127.189;RPR=17;RUN=1;SAF=15;SAP=3.60252;SAR=18;SRF=1168;SRP=4.8571;SRR=1213;TYPE=snp;technology.SANGER=1;technology.illumina=0;tech…	GT:DP:AD:RO:QR:AO:QA:GL	0/0:7:7,0:7:275:0:0:0,-2.10721,-25.1179	0/0:12:12,0:12:428:0:0:0,-3.61236,-38.8553	0/0:19:19,0:19:1308:0:0:0,-5.71957,-102.118	0/0:1:1,0:1:36:0:0:0,-0.30103,-3.59827	0/0:1:1,0:1:40:0:0:0,-0.30103,-3.99568	0/0:63:63,0:63:2098:0:0:0,-18.9649,-188.378	0/0:5:5,0:5:165:0:0:0,-1.50515,-14.604	0/0:7:7,0:7:248:0:0:0,-2.10721,-22.6597	0/0:9:9,0:9:333:0:0:0,-2.70927,-30.3222	0/0:40:39,0:39:1214:0:0:0,-11.7402,-109.329	0/0:49:48,0:48:1657:0:0:0,-14.4494,-148.565	0/0:2:2,0:2:64:0:0:0,-0.60206,-6.07773	0/0:50:50,0:50:1530:0:0:0,-15.0515,-137.942	0/0:5:5,0:5:175:0:0:0,-1.50515,-16.0918	0/0:3:3,0:3:111:0:0:0,-0.90309,-10.3539	0/0:75:75,0:75:2407:0:0:0,-22.5772,-216.87	0/0:6:6,0:6:228:0:0:0,-1.80618,-20.8841	0/0:34:33,0:33:965:0:0:0,-9.93399,-86.956	0/0:5:5,0:5:191:0:0:0,-1.50515,-17.5581	0/0:52:52,0:52:1655:0:0:0,-15.6536,-147.806	1/1:32:0,32:0:0:32:1045:-94.3402,-9.63296,0	0/0:6:6,0:6:234:0:0:0,-1.80618,-21.4276	0/0:6:6,0:6:216:0:0:0,-1.80618,-19.7883	0/0:56:55,0:55:1754:0:0:0,-16.5566,-157.975	0/0:76:76,0:76:2403:0:0:0,-22.8783,-216.503	0/0:5:5,0:5:181:0:0:0,-1.50515,-16.6422	0/0:65:64,0:64:2074:0:0:0,-19.2659,-186.069	0/0:26:26,0:26:836:0:0:0,-7.82678,-75.5321	0/0:6:6,0:6:232:0:0:0,-1.80618,-21.2471	0/0:39:39,0:39:1287:0:0:0,-11.7402,-116.114	0/0:70:70,0:70:2210:0:0:0,-21.0721,-199.141	0/0:46:45,0:45:1421:0:0:0,-13.5463,-127.585	.	0/0:35:34,0:34:1142:0:0:0,-10.235,-102.93	0/0:14:14,0:14:501:0:0:0,-4.21442,-45.4179	0/0:52:52,0:52:1654:0:0:0,-15.6536,-149.122	0/0:3:3,0:3:111:0:0:0,-0.90309,-10.3539	0/0:37:36,0:36:1132:0:0:0,-10.8371,-102.013	0/0:38:38,0:38:1216:0:0:0,-11.4391,-109.717	0/0:4:4,0:4:144:0:0:0,-1.20412,-13.3132	0/0:5:5,0:5:162:0:0:0,-1.50515,-14.896
LipY764_contig5	55931	.	A	T	443582	.	AB=0;ABP=0;AC=2;AF=0.00684932;AN=292;AO=21;CIGAR=1X;DP=1583;DPB=1583;DPRA=1.94942;EPP=3.94093;EPPR=140.077;GTI=0;LEN=1;MEANALT=1;MQM=60;MQMR=58.5416;NS=146;NUMALT=1;ODDS=5.61781;PAIRED=1;PAIREDR=1;PAO=0;PQA=0;PQR=0;PRO=0;QA=674;QR=56807;RO=1562;RPL=10;RPP=3.1137;RPPR=43.1867;RPR=11;RUN=1;SAF=6;SAP=11.386;SAR=15;SRF=672;SRP=69.0776;SRR=890;TYPE=snp;technology.SANGER=1;technology.illumina=0;technol…	GT:DP:AD:RO:QR:AO:QA:GL	0/0:9:9,0:9:337:0:0:0,-2.70927,-30.6788	0/0:7:7,0:7:266:0:0:0,-2.10721,-23.4351	0/0:13:13,0:13:874:0:0:0,-3.91339,-69.4287	0/0:2:2,0:2:70:0:0:0,-0.60206,-6.64712	0/0:2:2,0:2:82:0:0:0,-0.60206,-7.77968	0/0:32:32,0:32:1130:0:0:0,-9.63296,-102.007	0/0:1:1,0:1:38:0:0:0,-0.30103,-3.79727	0/0:8:8,0:8:315:0:0:0,-2.40824,-28.7136	0/0:9:9,0:9:314:0:0:0,-2.70927,-28.5942	0/0:16:16,0:16:567:0:0:0,-4.81648,-49.7236	0/0:18:18,0:18:607:0:0:0,-5.41854,-54.2276	0/0:3:3,0:3:107:0:0:0,-0.90309,-9.98181	0/0:24:24,0:24:864:0:0:0,-7.22472,-78.0826	0/0:4:4,0:4:133:0:0:0,-1.20412,-12.2964	0/0:3:3,0:3:101:0:0:0,-0.90309,-8.42044	0/0:39:39,0:39:1385:0:0:0,-11.7402,-122.842	0/0:4:4,0:4:147:0:0:0,-1.20412,-13.5887	0/0:12:12,0:12:420:0:0:0,-3.61236,-37.7021	0/0:4:4,0:4:154:0:0:0,-1.20412,-14.233	0/0:19:19,0:19:672:0:0:0,-5.71957,-60.8068	1/1:21:0,21:0:0:21:674:-60.9587,-6.32163,0	0/0:3:3,0:3:117:0:0:0,-0.90309,-9.94098	0/0:6:6,0:6:231:0:0:0,-1.80618,-21.1568	0/0:36:36,0:36:1258:0:0:0,-10.8371,-110.984	0/0:44:44,0:44:1545:0:0:0,-13.2453,-137.506	0/0:3:3,0:3:114:0:0:0,-0.90309,-10.6315	0/0:23:23,0:23:824:0:0:0,-6.92369,-73.7805	0/0:20:20,0:20:712:0:0:0,-6.0206,-64.4067	0/0:4:4,0:4:157:0:0:0,-1.20412,-14.5072	0/0:31:31,0:31:1100:0:0:0,-9.33193,-97.9063	0/0:32:32,0:32:1133:0:0:0,-9.63296,-102.277	0/0:24:24,0:24:860:0:0:0,-7.22472,-76.3164	0/0:4:4,0:4:122:0:0:0,-1.20412,-10.5613	0/0:22:22,0:22:792:0:0:0,-6.62266,-71.6057	0/0:17:17,0:17:627:0:0:0,-5.11751,-56.752	0/0:36:36,0:36:1288:0:0:0,-10.8371,-114.119	0/0:3:3,0:3:111:0:0:0,-0.90309,-10.3539	0/0:9:9,0:9:324:0:0:0,-2.70927,-28.7977	0/0:12:12,0:12:428:0:0:0,-3.61236,-38.8588	0/0:5:5,0:5:181:0:0:0,-1.50515,-15.8505	0/0:7:7,0:7:259:0:0:0,-2.10721,-23.6661
LipY764_contig19	1180	.	T	C	570698	.	AB=0;ABP=0;AC=2;AF=0.00653595;AN=306;AO=24;CIGAR=1X;DP=1978;DPB=1978;DPRA=1.86694;EPP=6.26751;EPPR=12.0303;GTI=0;LEN=1;MEANALT=1;MQM=60;MQMR=59.6026;NS=153;NUMALT=1;ODDS=5.52524;PAIRED=1;PAIREDR=1;PAO=0;PQA=0;PQR=0;PRO=0;QA=830;QR=70070;RO=1950;RPL=8;RPP=8.80089;RPPR=14.5959;RPR=16;RUN=1;SAF=13;SAP=3.37221;SAR=11;SRF=990;SRP=4.01252;SRR=960;TYPE=snp;technology.SANGER=1;technology.illumina=0;techn…	GT:DP:AD:RO:QR:AO:QA:GL	0/0:7:7,0:7:269:0:0:0,-2.10721,-24.5734	0/0:10:10,0:10:380:0:0:0,-3.0103,-33.6918	0/0:18:18,0:18:1231:0:0:0,-5.41854,-96.6448	0/0:1:1,0:1:40:0:0:0,-0.30103,-3.99568	0/0:3:3,0:3:120:0:0:0,-0.90309,-11.1877	0/0:26:26,0:26:918:0:0:0,-7.82678,-82.9353	0/0:2:2,0:2:78:0:0:0,-0.60206,-7.40278	0/0:8:8,0:8:317:0:0:0,-2.40824,-28.896	0/0:9:9,0:9:279:0:0:0,-2.70927,-25.4085	0/0:25:25,0:25:862:0:0:0,-7.52575,-77.8911	0/0:38:37,0:37:1259:0:0:0,-11.1381,-113.397	0/0:9:9,0:9:309:0:0:0,-2.70927,-28.1403	0/0:35:35,0:35:1244:0:0:0,-10.536,-112.265	0/0:8:8,0:8:288:0:0:0,-2.40824,-26.2665	0/0:10:10,0:10:347:0:0:0,-3.0103,-31.5592	0/0:50:50,0:50:1755:0:0:0,-15.0515,-157.532	0/0:7:7,0:7:255:0:0:0,-2.10721,-23.2982	0/0:29:29,0:29:1010:0:0:0,-8.72987,-91.2096	0/0:6:6,0:6:220:0:0:0,-1.80618,-20.1532	0/0:28:28,0:28:1004:0:0:0,-8.42884,-90.6759	1/1:24:0,24:0:0:24:830:-75.0149,-7.22472,0	0/0:5:5,0:5:180:0:0:0,-1.50515,-16.1709	0/0:12:12,0:12:467:0:0:0,-3.61236,-42.3777	0/0:36:36,0:36:1213:0:0:0,-10.8371,-108.757	0/0:41:41,0:41:1459:0:0:0,-12.3422,-131.176	0/0:4:4,0:4:161:0:0:0,-1.20412,-14.8753	0/0:38:38,0:38:1338:0:0:0,-11.4391,-120.718	0/0:37:37,0:37:1307:0:0:0,-11.1381,-117.229	0/0:10:10,0:10:384:0:0:0,-3.0103,-34.9141	0/0:26:26,0:26:898:0:0:0,-7.82678,-81.1301	0/0:64:63,0:63:2157:0:0:0,-18.9649,-194.052	0/0:26:26,0:26:897:0:0:0,-7.82678,-81.0392	0/0:1:1,0:1:36:0:0:0,-0.30103,-3.59827	0/0:22:22,0:22:746:0:0:0,-6.62266,-67.4519	0/0:18:18,0:18:700:0:0:0,-5.41854,-63.3266	0/0:34:34,0:34:1155:0:0:0,-10.235,-104.233	0/0:7:7,0:7:251:0:0:0,-2.10721,-22.4392	0/0:33:33,0:33:1130:0:0:0,-9.93399,-101.296	0/0:35:35,0:35:1222:0:0:0,-10.536,-110.282	0/0:3:3,0:3:88:0:0:0,-0.90309,-8.20927	0/0:6:6,0:6:222:0:0:0,-1.80618,-20.3381
LipY764_contig203	1082	.	T	C	0.392423	.	AB=0;ABP=0;AC=2;AF=0.00662252;AN=302;AO=2;CIGAR=1X;DP=1847;DPB=1847;DPRA=0.162602;EPP=3.0103;EPPR=5.18884;GTI=0;LEN=1;MEANALT=1;MQM=60;MQMR=59.7141;NS=151;NUMALT=1;ODDS=2.35846;PAIRED=1;PAIREDR=1;PAO=0;PQA=0;PQR=0;PRO=0;QA=70;QR=65791;RO=1843;RPL=1;RPP=3.0103;RPPR=170.471;RPR=1;RUN=1;SAF=0;SAP=7.35324;SAR=2;SRF=1054;SRP=85.7513;SRR=789;TYPE=snp;technology.SANGER=1;technology.illumina=0;technology…	GT:DP:AD:RO:QR:AO:QA:GL	0/0:3:3,0:3:121:0:0:0,-0.90309,-11.2802	0/0:5:5,0:5:190:0:0:0,-1.50515,-17.4674	0/0:22:22,0:22:1484:0:0:0,-6.62266,-117.207	0/0:1:1,0:1:35:0:0:0,-0.30103,-3.49863	0/0:1:1,0:1:41:0:0:0,-0.30103,-4.09457	0/0:45:45,0:45:1548:0:0:0,-13.5463,-138.902	0/0:2:2,0:2:78:0:0:0,-0.60206,-7.4033	0/0:4:4,0:4:142:0:0:0,-1.20412,-13.1249	0/0:8:8,0:8:273:0:0:0,-2.40824,-24.8855	0/0:27:27,0:27:886:0:0:0,-8.12781,-80.0354	0/0:39:39,0:39:1380:0:0:0,-11.7402,-123.797	0/0:8:8,0:8:281:0:0:0,-2.40824,-25.6273	0/0:24:24,0:24:813:0:0:0,-7.22472,-73.4789	0/0:7:7,0:7:251:0:0:0,-2.10721,-22.9371	0/0:4:4,0:4:144:0:0:0,-1.20412,-13.3132	0/0:42:42,0:42:1491:0:0:0,-12.6433,-134.484	0/0:6:6,0:6:221:0:0:0,-1.80618,-20.2456	0/0:29:29,0:29:1007:0:0:0,-8.72987,-90.2378	0/0:8:8,0:8:301:0:0:0,-2.40824,-27.4457	0/0:30:30,0:30:1059:0:0:0,-9.0309,-95.6204	0/0:25:25,0:25:866:0:0:0,-7.52575,-78.2518	1/1:2:0,2:0:0:2:70:-6.64451,-0.60206,0	0/0:6:6,0:6:219:0:0:0,-1.80618,-20.0614	0/0:39:39,0:39:1317:0:0:0,-11.7402,-118.818	0/0:50:50,0:50:1720:0:0:0,-15.0515,-155.077	0/0:8:8,0:8:284:0:0:0,-2.40824,-25.8991	0/0:43:43,0:43:1472:0:0:0,-12.9443,-132.065	0/0:14:14,0:14:487:0:0:0,-4.21442,-44.1592	0/0:6:6,0:6:209:0:0:0,-1.80618,-19.1467	0/0:18:18,0:18:618:0:0:0,-5.41854,-55.9408	0/0:46:46,0:46:1535:0:0:0,-13.8474,-138.425	0/0:19:19,0:19:680:0:0:0,-5.71957,-60.8256	0/0:4:4,0:4:122:0:0:0,-1.20412,-11.2802	0/0:27:27,0:27:915:0:0:0,-8.12781,-82.6567	0/0:15:15,0:15:564:0:0:0,-4.51545,-51.098	0/0:36:36,0:36:1244:0:0:0,-10.8371,-112.254	0/0:4:4,0:4:144:0:0:0,-1.20412,-13.3132	0/0:19:19,0:19:586:0:0:0,-5.71957,-53.0164	0/0:39:39,0:39:1375:0:0:0,-11.7402,-124.048	0/0:8:8,0:8:269:0:0:0,-2.40824,-24.5336	0/0:4:4,0:4:148:0:0:0,-1.20412,-13.682
LipY764_contig487	3357	.	A	G	0.000346659	.	AB=0;ABP=0;AC=2;AF=0.00653595;AN=306;AO=2;CIGAR=1X;DP=2896;DPB=2896;DPRA=0.105045;EPP=3.0103;EPPR=7.34724;GTI=0;LEN=1;MEANALT=1;MQM=60;MQMR=57.658;NS=153;NUMALT=1;ODDS=9.43595;PAIRED=1;PAIREDR=1;PAO=0;PQA=0;PQR=0;PRO=0;QA=49;QR=99214;RO=2892;RPL=2;RPP=7.35324;RPPR=164.666;RPR=0;RUN=1;SAF=1;SAP=3.0103;SAR=1;SRF=1590;SRP=65.2892;SRR=1302;TYPE=snp;technology.SANGER=1;technology.illumina=0;technology…	GT:DP:AD:RO:QR:AO:QA:GL	0/0:6:6,0:6:233:0:0:0,-1.80618,-21.338	0/0:3:3,0:3:107:0:0:0,-0.90309,-9.98182	0/0:13:13,0:13:844:0:0:0,-3.91339,-66.3422	0/0:3:3,0:3:107:0:0:0,-0.90309,-9.97981	.	0/0:54:54,0:54:1790:0:0:0,-16.2556,-159.777	0/0:8:8,0:8:312:0:0:0,-2.40824,-26.2982	0/0:5:5,0:5:180:0:0:0,-1.50515,-16.5502	0/0:11:11,0:11:376:0:0:0,-3.31133,-34.1644	0/0:47:47,0:47:1562:0:0:0,-14.1484,-139.025	0/0:57:57,0:57:1954:0:0:0,-17.1587,-173.325	0/0:9:9,0:9:329:0:0:0,-2.70927,-29.1739	0/0:54:54,0:54:1789:0:0:0,-16.2556,-160.564	0/0:12:12,0:12:417:0:0:0,-3.61236,-37.857	0/0:6:6,0:6:222:0:0:0,-1.80618,-19.5482	0/0:78:78,0:78:2588:0:0:0,-23.4803,-231.745	0/0:7:7,0:7:254:0:0:0,-2.10721,-23.2094	0/0:45:45,0:45:1533:0:0:0,-13.5463,-136.148	0/0:5:5,0:5:183:0:0:0,-1.50515,-16.8245	0/0:57:57,0:57:1873:0:0:0,-17.1587,-166.299	0/0:37:37,0:37:1241:0:0:0,-11.1381,-109.684	1/1:2:0,2:0:0:2:49:-4.65335,-0.60206,0	0/0:13:13,0:13:465:0:0:0,-3.91339,-42.0713	0/0:71:71,0:71:2334:0:0:0,-21.3731,-208.972	0/0:71:71,0:71:2404:0:0:0,-21.3731,-214.507	0/0:5:5,0:5:177:0:0:0,-1.50515,-15.7752	0/0:69:69,0:69:2193:0:0:0,-20.7711,-195.753	0/0:59:59,0:59:2016:0:0:0,-17.7608,-180.58	0/0:7:7,0:7:248:0:0:0,-2.10721,-22.6587	0/0:51:51,0:51:1765:0:0:0,-15.3525,-154.224	0/0:66:66,0:66:2245:0:0:0,-19.868,-199.492	0/0:41:41,0:41:1357:0:0:0,-12.3422,-120.853	0/0:12:12,0:12:361:0:0:0,-3.61236,-32.771	0/0:49:49,0:49:1603:0:0:0,-14.7505,-141.033	0/0:14:14,0:14:488:0:0:0,-4.21442,-43.3863	0/0:65:65,0:65:2124:0:0:0,-19.5669,-188.676	0/0:7:7,0:7:251:0:0:0,-2.10721,-22.1493	0/0:64:64,0:64:2157:0:0:0,-19.2659,-193.249	0/0:58:58,0:58:1935:0:0:0,-17.4597,-171.883	0/0:9:9,0:9:302:0:0:0,-2.70927,-27.5021	0/0:5:5,0:5:185:0:0:0,-1.50515,-16.2173
LipY764_contig38	14120	.	A	G	81982	.	AB=0;ABP=0;AC=2;AF=0.00662252;AN=302;AO=5;CIGAR=1X;DP=2425;DPB=2425;DPRA=0.309917;EPP=13.8677;EPPR=7.794;GTI=1;LEN=1;MEANALT=1;MQM=60;MQMR=59.7652;NS=151;NUMALT=1;ODDS=11.6809;PAIRED=1;PAIREDR=1;PAO=0;PQA=0;PQR=0;PRO=0;QA=193;QR=83445;RO=2419;RPL=2;RPP=3.44459;RPPR=6.80297;RPR=3;RUN=1;SAF=3;SAP=3.44459;SAR=2;SRF=1394;SRP=125.238;SRR=1025;TYPE=snp;technology.SANGER=1;technology.illumina=0;technolo…	GT:DP:AD:RO:QR:AO:QA:GL	0/0:10:10,0:10:355:0:0:0,-3.0103,-32.2835	0/0:9:9,0:9:342:0:0:0,-2.70927,-31.1376	0/0:22:22,0:22:1473:0:0:0,-6.62266,-116.759	0/0:1:1,0:1:37:0:0:0,-0.30103,-3.69783	0/0:2:2,0:2:75:0:0:0,-0.60206,-7.1201	0/0:29:29,0:29:984:0:0:0,-8.72987,-88.861	0/0:13:13,0:13:486:0:0:0,-3.91339,-44.0819	0/0:2:2,0:2:73:0:0:0,-0.60206,-6.92919	0/0:7:7,0:7:230:0:0:0,-2.10721,-21.0196	0/0:55:55,0:55:1761:0:0:0,-16.5566,-158.747	0/0:54:54,0:54:1807:0:0:0,-16.2556,-162.898	0/0:7:7,0:7:245:0:0:0,-2.10721,-22.1954	0/0:37:37,0:37:1272:0:0:0,-11.1381,-114.775	0/0:9:9,0:9:329:0:0:0,-2.70927,-29.9589	0/0:6:6,0:6:218:0:0:0,-1.80618,-19.9726	0/0:60:60,0:60:2018:0:0:0,-18.0618,-181.88	0/0:3:3,0:3:110:0:0:0,-0.90309,-10.2598	0/0:33:33,0:33:1113:0:0:0,-9.93399,-100.466	0/0:4:4,0:4:140:0:0:0,-1.20412,-12.941	0/0:27:27,0:27:926:0:0:0,-8.12781,-83.6502	0/0:38:38,0:38:1283:0:0:0,-11.4391,-115.76	1/1:5:0,5:0:0:5:193:-17.7401,-1.50515,0	0/0:8:8,0:8:274:0:0:0,-2.40824,-24.9869	0/0:43:43,0:43:1380:0:0:0,-12.9443,-124.474	0/0:81:81,0:81:2785:0:0:0,-24.3834,-250.894	0/0:9:9,0:9:313:0:0:0,-2.70927,-28.4943	0/0:57:57,0:57:1903:0:0:0,-17.1587,-171.534	0/0:22:22,0:22:771:0:0:0,-6.62266,-69.7103	0/0:5:5,0:5:168:0:0:0,-1.50515,-15.4491	0/0:42:42,0:42:1483:0:0:0,-12.6433,-133.764	0/0:56:56,0:56:1884:0:0:0,-16.8577,-169.826	0/0:44:44,0:44:1538:0:0:0,-13.2453,-138.708	0/0:2:2,0:2:72:0:0:0,-0.60206,-6.83672	0/0:28:28,0:28:944:0:0:0,-8.42884,-85.2634	0/0:16:16,0:16:572:0:0:0,-4.81648,-51.8082	0/0:53:53,0:53:1814:0:0:0,-15.9546,-163.533	0/0:4:4,0:4:148:0:0:0,-1.20412,-13.682	0/0:52:51,0:51:1737:0:0:0,-15.3525,-156.461	0/0:43:43,0:43:1393:0:0:0,-12.9443,-125.647	0/0:5:5,0:5:185:0:0:0,-1.50515,-17.01	0/0:5:5,0:5:185:0:0:0,-1.50515,-17.01
LipY764_contig40	4563	.	T	G	131483	.	AB=0;ABP=0;AC=2;AF=0.00666667;AN=300;AO=8;CIGAR=1X;DP=1988;DPB=1988;DPRA=1.48076;EPP=7.35324;EPPR=14.4435;GTI=1;LEN=1;MEANALT=1;MQM=56.125;MQMR=59.8588;NS=150;NUMALT=1;ODDS=8.85783;PAIRED=1;PAIREDR=1;PAO=0;PQA=0;PQR=0;PRO=0;QA=260;QR=69557;RO=1976;RPL=5;RPP=4.09604;RPPR=46.0925;RPR=3;RUN=1;SAF=3;SAP=4.09604;SAR=5;SRF=1032;SRP=11.5204;SRR=944;TYPE=snp;technology.SANGER=1;technology.illumina=0;tech…	GT:DP:AD:RO:QR:AO:QA:GL	0/0:8:8,0:8:308:0:0:0,-2.40824,-28.0775	0/0:4:4,0:4:152:0:0:0,-1.20412,-14.0499	0/0:13:13,0:13:878:0:0:0,-3.91339,-69.3964	0/0:1:1,0:1:39:0:0:0,-0.30103,-3.89656	0/0:1:1,0:1:41:0:0:0,-0.30103,-4.09457	0/0:28:28,0:28:944:0:0:0,-8.42884,-85.2613	0/0:2:2,0:2:79:0:0:0,-0.60206,-7.49763	0/0:7:7,0:7:270:0:0:0,-2.10721,-24.6624	0/0:3:3,0:3:107:0:0:0,-0.90309,-9.98181	0/0:26:26,0:26:781:0:0:0,-7.82678,-70.5646	0/0:38:38,0:38:1293:0:0:0,-11.4391,-116.659	0/0:3:3,0:3:111:0:0:0,-0.90309,-10.3539	0/0:29:29,0:29:988:0:0:0,-8.72987,-89.2235	0/0:5:5,0:5:181:0:0:0,-1.50515,-16.6432	0/0:5:5,0:5:185:0:0:0,-1.50515,-17.01	0/0:49:48,0:48:1635:0:0:0,-14.4494,-147.281	0/0:6:6,0:6:230:0:0:0,-1.80618,-21.0647	0/0:32:31,1:31:1065:1:14:0,-8.24595,-94.7654	0/0:8:8,0:8:298:0:0:0,-2.40824,-27.1739	0/0:43:43,0:43:1472:0:0:0,-12.9443,-132.768	0/0:28:28,0:28:979:0:0:0,-8.42884,-88.422	1/1:7:0,7:0:0:7:246:-22.4721,-2.10721,0	0/0:12:12,0:12:436:0:0:0,-3.61236,-39.5737	0/0:48:48,0:48:1613:0:0:0,-14.4494,-145.444	0/0:54:54,0:54:1759:0:0:0,-16.2556,-158.573	0/0:9:9,0:9:336:0:0:0,-2.70927,-30.5875	0/0:46:46,0:46:1575:0:0:0,-13.8474,-142.034	0/0:18:18,0:18:617:0:0:0,-5.41854,-55.1459	0/0:8:8,0:8:280:0:0:0,-2.40824,-25.5322	0/0:27:27,0:27:881:0:0:0,-8.12781,-79.1542	0/0:51:51,0:51:1632:0:0:0,-15.3525,-147.142	0/0:32:32,0:32:1102:0:0:0,-9.63296,-99.4799	.	0/0:20:20,0:20:678:0:0:0,-6.0206,-61.334	0/0:19:19,0:19:703:0:0:0,-5.71957,-63.5899	0/0:37:37,0:37:1281:0:0:0,-11.1381,-115.586	0/0:4:4,0:4:148:0:0:0,-1.20412,-13.682	0/0:40:40,0:40:1386:0:0:0,-12.0412,-125.033	0/0:44:44,0:44:1568:0:0:0,-13.2453,-141.412	0/0:6:6,0:6:222:0:0:0,-1.80618,-19.5482	0/0:5:5,0:5:185:0:0:0,-1.50515,-17.01
LipY764_contig51	33326	.	T	C	105361	.	AB=0;ABP=0;AC=2;AF=0.00689655;AN=290;AO=2;CIGAR=1X;DP=788;DPB=788;DPRA=0.366412;EPP=7.35324;EPPR=6.60906;GTI=1;LEN=1;MEANALT=1;MQM=60;MQMR=59.1279;NS=145;NUMALT=1;ODDS=2.32395;PAIRED=1;PAIREDR=1;PAO=0;PQA=0;PQR=0;PRO=0;QA=76;QR=29881;RO=782;RPL=1;RPP=3.0103;RPPR=23.5477;RPR=1;RUN=1;SAF=1;SAP=3.0103;SAR=1;SRF=467;SRP=67.1659;SRR=315;TYPE=snp;technology.SANGER=1;technology.illumina=0;technology.san…	GT:DP:AD:RO:QR:AO:QA:GL	0/0:3:3,0:3:117:0:0:0,-0.90309,-10.9093	0/0:4:4,0:4:129:0:0:0,-1.20412,-11.9097	0/0:27:27,0:27:1854:0:0:0,-8.12781,-144.529	0/0:2:1,0:1:35:0:0:0,-0.30103,-3.15375	0/0:8:8,0:8:300:0:0:0,-2.40824,-27.3544	0/0:4:4,0:4:144:0:0:0,-1.20412,-13.3136	0/0:3:3,0:3:118:0:0:0,-0.90309,-11.0029	0/0:11:11,0:11:402:0:0:0,-3.31133,-36.5185	0/0:5:5,0:5:181:0:0:0,-1.50515,-16.6432	0/0:3:3,0:3:108:0:0:0,-0.90309,-10.0752	0/0:1:1,0:1:36:0:0:0,-0.30103,-3.59827	0/0:6:6,0:6:195:0:0:0,-1.80618,-17.8662	0/0:2:2,0:2:50:0:0:0,-0.60206,-4.74835	0/0:6:6,0:6:222:0:0:0,-1.80618,-20.3381	0/0:4:4,0:4:138:0:0:0,-1.20412,-12.7588	0/0:3:3,0:3:108:0:0:0,-0.90309,-10.0752	0/0:7:7,0:7:268:0:0:0,-2.10721,-23.451	0/0:5:5,0:5:180:0:0:0,-1.50515,-16.5521	0/0:5:5,0:5:184:0:0:0,-1.50515,-16.4163	0/0:1:1,0:1:36:0:0:0,-0.30103,-3.59827	0/0:1:1,0:1:36:0:0:0,-0.30103,-3.59827	1/1:2:0,2:0:0:2:76:-7.21481,-0.60206,0	0/0:10:10,0:10:340:0:0:0,-3.0103,-30.5487	0/0:2:2,0:2:72:0:0:0,-0.60206,-6.83672	0/0:2:2,0:2:68:0:0:0,-0.60206,-5.71937	0/0:9:9,0:9:328:0:0:0,-2.70927,-29.8596	0/0:2:2,0:2:72:0:0:0,-0.60206,-6.83672	0/0:1:1,0:1:36:0:0:0,-0.30103,-3.59827	0/0:9:9,0:9:322:0:0:0,-2.70927,-29.3194	.	0/0:2:2,0:2:72:0:0:0,-0.60206,-6.83672	0/0:3:3,0:3:108:0:0:0,-0.90309,-10.0752	0/0:4:4,0:4:132:0:0:0,-1.20412,-12.0952	0/0:3:3,0:3:108:0:0:0,-0.90309,-10.0752	0/0:11:11,0:11:408:0:0:0,-3.31133,-37.063	0/0:5:5,0:5:176:0:0:0,-1.50515,-16.185	0/0:3:3,0:3:111:0:0:0,-0.90309,-10.3539	.	0/0:4:4,0:4:144:0:0:0,-1.20412,-13.3136	0/0:7:7,0:7:190:0:0:0,-2.10721,-17.3635	0/0:4:4,0:4:148:0:0:0,-1.20412,-13.682
LipY764_contig84	12989	.	G	C	650822	.	AB=0;ABP=0;AC=2;AF=0.00684932;AN=292;AO=5;CIGAR=1X;DP=1965;DPB=1965;DPRA=0.442396;EPP=3.44459;EPPR=19.5339;GTI=1;LEN=1;MEANALT=1;MQM=60;MQMR=59.6989;NS=146;NUMALT=1;ODDS=10.3305;PAIRED=1;PAIREDR=1;PAO=0;PQA=0;PQR=0;PRO=0;QA=164;QR=68912;RO=1956;RPL=2;RPP=3.44459;RPPR=58.7137;RPR=3;RUN=1;SAF=2;SAP=3.44459;SAR=3;SRF=837;SRP=91.2946;SRR=1119;TYPE=snp;technology.SANGER=1;technology.illumina=0;technol…	GT:DP:AD:RO:QR:AO:QA:GL	0/0:13:13,0:13:489:0:0:0,-3.91339,-44.3484	0/0:2:2,0:2:71:0:0:0,-0.60206,-6.74158	0/0:20:20,0:20:1329:0:0:0,-6.0206,-104.694	0/0:2:2,0:2:74:0:0:0,-0.60206,-7.02543	0/0:4:4,0:4:158:0:0:0,-1.20412,-14.6	0/0:43:43,0:43:1454:0:0:0,-12.9443,-131.135	0/0:7:7,0:7:274:0:0:0,-2.10721,-25.0269	0/0:5:5,0:5:168:0:0:0,-1.50515,-15.4484	0/0:9:9,0:9:296:0:0:0,-2.70927,-26.171	0/0:42:42,0:42:1406:0:0:0,-12.6433,-126.825	0/0:35:35,0:35:1179:0:0:0,-10.536,-106.405	0/0:6:6,0:6:222:0:0:0,-1.80618,-20.3381	0/0:26:26,0:26:888:0:0:0,-7.82678,-80.2295	0/0:6:6,0:6:222:0:0:0,-1.80618,-20.3381	0/0:7:7,0:7:249:0:0:0,-2.10721,-22.7536	0/0:44:44,0:44:1444:0:0:0,-13.2453,-130.226	0/0:7:7,0:7:271:0:0:0,-2.10721,-24.7554	0/0:26:26,0:26:818:0:0:0,-7.82678,-73.9082	0/0:4:4,0:4:141:0:0:0,-1.20412,-13.0343	0/0:45:45,0:45:1444:0:0:0,-13.5463,-130.232	0/0:32:32,0:32:1085:0:0:0,-9.63296,-97.9506	1/1:4:0,4:0:0:4:148:-13.6804,-1.20412,0	0/0:5:5,0:5:155:0:0:0,-1.50515,-14.2547	0/0:30:30,0:30:1054:0:0:0,-9.0309,-95.1671	0/0:51:51,0:51:1719:0:0:0,-15.3525,-154.984	0/0:3:3,0:3:114:0:0:0,-0.90309,-10.6292	0/0:34:33,0:33:1140:0:0:0,-9.93399,-102.543	0/0:21:21,0:21:731:0:0:0,-6.32163,-66.1104	0/0:4:4,0:4:140:0:0:0,-1.20412,-12.9434	0/0:22:22,0:22:742:0:0:0,-6.62266,-67.0932	0/0:57:57,0:57:1897:0:0:0,-17.1587,-170.994	0/0:25:25,0:25:837:0:0:0,-7.52575,-74.9309	0/0:4:4,0:4:122:0:0:0,-1.20412,-11.2802	0/0:22:22,0:22:690:0:0:0,-6.62266,-62.3897	0/0:9:9,0:9:326:0:0:0,-2.70927,-29.6815	0/0:43:43,0:43:1397:0:0:0,-12.9443,-126.007	0/0:10:10,0:10:324:0:0:0,-3.0103,-29.4564	0/0:29:29,0:29:944:0:0:0,-8.72987,-85.2514	0/0:28:28,0:28:964:0:0:0,-8.42884,-87.0682	0/0:10:10,0:10:366:0:0:0,-3.0103,-32.5033	0/0:8:8,0:8:286:0:0:0,-2.40824,-26.0834
LipY764_contig114	26364	.	T	C	567446	.	AB=0;ABP=0;AC=2;AF=0.00645161;AN=310;AO=5;CIGAR=1X;DP=2882;DPB=2882;DPRA=0.26764;EPP=6.91895;EPPR=203.333;GTI=1;LEN=1;MEANALT=1;MQM=53.8;MQMR=59.4824;NS=155;NUMALT=1;ODDS=12.9764;PAIRED=1;PAIREDR=1;PAO=0;PQA=0;PQR=0;PRO=0;QA=166;QR=101575;RO=2875;RPL=3;RPP=3.44459;RPPR=353.287;RPR=2;RUN=1;SAF=3;SAP=3.44459;SAR=2;SRF=1218;SRP=148.571;SRR=1657;TYPE=snp;technology.SANGER=1;technology.illumina=0;tech…	GT:DP:AD:RO:QR:AO:QA:GL	0/0:10:10,0:10:372:0:0:0,-3.0103,-33.6625	0/0:3:3,0:3:114:0:0:0,-0.90309,-10.6324	0/0:16:16,0:16:1097:0:0:0,-4.81648,-85.8513	0/0:3:3,0:3:114:0:0:0,-0.90309,-10.1854	0/0:4:4,0:4:156:0:0:0,-1.20412,-14.4164	0/0:68:68,0:68:2345:0:0:0,-20.47,-211.304	0/0:7:7,0:7:260:0:0:0,-2.10721,-23.7525	0/0:3:3,0:3:116:0:0:0,-0.90309,-9.76341	0/0:8:8,0:8:278:0:0:0,-2.40824,-24.5696	0/0:60:60,0:60:1966:0:0:0,-18.0618,-176.069	0/0:68:68,0:68:2371:0:0:0,-20.47,-213.643	0/0:4:4,0:4:144:0:0:0,-1.20412,-13.3132	0/0:58:58,0:58:2053:0:0:0,-17.4597,-185.04	0/0:8:8,0:8:276:0:0:0,-2.40824,-23.6002	0/0:7:7,0:7:255:0:0:0,-2.10721,-21.726	0/0:61:61,0:61:2061:0:0:0,-18.3628,-185.748	0/0:6:6,0:6:227:0:0:0,-1.80618,-20.7917	0/0:48:48,0:48:1657:0:0:0,-14.4494,-149.408	0/0:5:5,0:5:197:0:0:0,-1.50515,-18.1061	0/0:43:43,0:43:1514:0:0:0,-12.9443,-136.552	0/0:59:59,0:59:2046:0:0:0,-17.7608,-184.409	1/1:5:0,5:0:0:5:166:-14.7608,-1.50515,0	0/0:9:9,0:9:309:0:0:0,-2.70927,-28.1303	0/0:59:59,0:59:2064:0:0:0,-17.7608,-186.027	0/0:73:73,0:73:2513:0:0:0,-21.9752,-226.222	0/0:8:8,0:8:304:0:0:0,-2.40824,-27.716	0/0:75:75,0:75:2584:0:0:0,-22.5772,-232.803	0/0:45:45,0:45:1599:0:0:0,-13.5463,-144.199	0/0:7:7,0:7:254:0:0:0,-2.10721,-23.2106	0/0:52:52,0:52:1795:0:0:0,-15.6536,-161.824	0/0:91:91,0:91:3206:0:0:0,-27.3937,-288.764	0/0:60:60,0:60:2130:0:0:0,-18.0618,-191.967	0/0:7:7,0:7:255:0:0:0,-2.10721,-22.5913	0/0:44:44,0:44:1522:0:0:0,-13.2453,-136.567	0/0:10:10,0:10:371:0:0:0,-3.0103,-33.0302	0/0:60:60,0:60:2034:0:0:0,-18.0618,-183.321	0/0:7:7,0:7:235:0:0:0,-2.10721,-21.4766	0/0:71:71,0:71:2489:0:0:0,-21.3731,-224.261	0/0:64:64,0:64:2248:0:0:0,-19.2659,-202.58	0/0:10:10,0:10:343:0:0:0,-3.0103,-29.6282	0/0:7:7,0:7:259:0:0:0,-2.10721,-22.8783
LipY764_contig246	2162	.	A	T	932417	.	AB=0;ABP=0;AC=2;AF=0.00892857;AN=224;AO=5;CIGAR=1X;DP=697;DPB=697;DPRA=0.802023;EPP=3.44459;EPPR=3.16428;GTI=1;LEN=1;MEANALT=1;MQM=60;MQMR=58.9682;NS=112;NUMALT=1;ODDS=6.43785;PAIRED=1;PAIREDR=1;PAO=0;PQA=0;PQR=0;PRO=0;QA=192;QR=27221;RO=691;RPL=2;RPP=3.44459;RPPR=4.14475;RPR=3;RUN=1;SAF=2;SAP=3.44459;SAR=3;SRF=346;SRP=3.01344;SRR=345;TYPE=snp;technology.SANGER=1;technology.illumina=0;technology.…	GT:DP:AD:RO:QR:AO:QA:GL	0/0:12:12,0:12:473:0:0:0,-3.61236,-42.9202	0/0:6:6,0:6:227:0:0:0,-1.80618,-20.7938	0/0:27:27,0:27:1873:0:0:0,-8.12781,-145.154	0/0:2:2,0:2:70:0:0:0,-0.60206,-6.6474	0/0:3:3,0:3:120:0:0:0,-0.90309,-11.1873	.	0/0:3:3,0:3:112:0:0:0,-0.90309,-10.4437	0/0:10:10,0:10:389:0:0:0,-3.0103,-35.3661	0/0:6:6,0:6:222:0:0:0,-1.80618,-20.3381	.	.	0/0:6:6,0:6:222:0:0:0,-1.80618,-20.3381	.	0/0:2:2,0:2:66:0:0:0,-0.60206,-6.26836	0/0:12:12,0:12:444:0:0:0,-3.61236,-40.3063	.	0/0:3:3,0:3:117:0:0:0,-0.90309,-10.9099	.	0/0:5:5,0:5:197:0:0:0,-1.50515,-18.1061	.	.	1/1:5:0,5:0:0:5:192:-17.6487,-1.50515,0	0/0:10:10,0:10:354:0:0:0,-3.0103,-32.1516	.	.	0/0:4:4,0:4:157:0:0:0,-1.20412,-14.5072	.	.	0/0:8:8,0:8:324:0:0:0,-2.40824,-29.529	.	.	.	0/0:2:2,0:2:72:0:0:0,-0.60206,-6.83672	.	0/0:15:15,0:15:565:0:0:0,-4.51545,-50.1591	.	0/0:5:5,0:5:162:0:0:0,-1.50515,-14.8841	.	.	0/0:6:6,0:6:222:0:0:0,-1.80618,-20.3381	0/0:3:3,0:3:111:0:0:0,-0.90309,-10.3539
LipY764_contig211	12225	.	T	C	250333	.	AB=0.5;ABP=3.0103;AC=3;AF=0.0100671;AN=298;AO=4;CIGAR=1X;DP=828;DPB=828;DPRA=0.446537;EPP=3.0103;EPPR=84.6408;GTI=2;LEN=1;MEANALT=1;MQM=60;MQMR=59.0595;NS=149;NUMALT=1;ODDS=4.12305;PAIRED=1;PAIREDR=1;PAO=0;PQA=0;PQR=0;PRO=0;QA=126;QR=30571;RO=824;RPL=3;RPP=5.18177;RPPR=34.8972;RPR=1;RUN=1;SAF=1;SAP=5.18177;SAR=3;SRF=335;SRP=65.5086;SRR=489;TYPE=snp;technology.SANGER=1;technology.illumina=0;techno…	GT:DP:AD:RO:QR:AO:QA:GL	0/0:10:10,0:10:387:0:0:0,-3.0103,-35.182	0/0:9:9,0:9:292:0:0:0,-2.70927,-26.589	0/0:18:18,0:18:1242:0:0:0,-5.41854,-96.5624	0/0:3:3,0:3:109:0:0:0,-0.90309,-10.167	0/0:3:3,0:3:105:0:0:0,-0.90309,-9.79609	0/0:8:8,0:8:284:0:0:0,-2.40824,-25.1942	0/0:8:8,0:8:303:0:0:0,-2.40824,-27.6255	0/0:11:11,0:11:402:0:0:0,-3.31133,-36.514	0/0:4:4,0:4:115:0:0:0,-1.20412,-10.6333	0/0:5:5,0:5:165:0:0:0,-1.50515,-14.4586	0/0:7:7,0:7:237:0:0:0,-2.10721,-21.6591	0/0:6:6,0:6:199:0:0:0,-1.80618,-18.2198	0/0:5:5,0:5:180:0:0:0,-1.50515,-16.5521	0/0:9:9,0:9:306:0:0:0,-2.70927,-27.8654	0/0:8:8,0:8:269:0:0:0,-2.40824,-24.5336	0/0:5:5,0:5:180:0:0:0,-1.50515,-16.5521	0/0:7:7,0:7:258:0:0:0,-2.10721,-23.5706	0/0:4:4,0:4:144:0:0:0,-1.20412,-13.3136	0/0:9:9,0:9:338:0:0:0,-2.70927,-30.7731	0/0:4:4,0:4:125:0:0:0,-1.20412,-11.5586	0/0:6:6,0:6:216:0:0:0,-1.80618,-19.7905	1/1:3:0,3:0:0:3:105:-9.79616,-0.90309,0	0/0:6:6,0:6:233:0:0:0,-1.80618,-21.3383	0/0:6:6,0:6:160:0:0:0,-1.80618,-14.6632	0/0:13:13,0:13:442:0:0:0,-3.91339,-40.1021	0/0:1:1,0:1:38:0:0:0,-0.30103,-3.79727	0/0:3:3,0:3:108:0:0:0,-0.90309,-9.34979	0/0:4:4,0:4:136:0:0:0,-1.20412,-12.5755	0/0:4:4,0:4:154:0:0:0,-1.20412,-14.2322	0/0:3:3,0:3:108:0:0:0,-0.90309,-10.0752	0/0:4:4,0:4:144:0:0:0,-1.20412,-13.3136	0/0:6:6,0:6:190:0:0:0,-1.80618,-17.4097	0/0:8:8,0:8:254:0:0:0,-2.40824,-23.1575	0/0:8:8,0:8:284:0:0:0,-2.40824,-25.1942	0/0:18:18,0:18:612:0:0:0,-5.41854,-55.3914	0/0:10:10,0:10:356:0:0:0,-3.0103,-31.674	0/0:9:9,0:9:300:0:0:0,-2.70927,-27.3193	0/0:3:3,0:3:104:0:0:0,-0.90309,-9.7028	0/0:5:5,0:5:180:0:0:0,-1.50515,-16.5521	0/0:9:9,0:9:292:0:0:0,-2.70927,-26.5928	.
LipY764_contig32	400	.	T	G	469089	.	AB=0.333333;ABP=3.73412;AC=3;AF=0.00980392;AN=306;AO=8;CIGAR=1X;DP=3505;DPB=3505;DPRA=0.37572;EPP=7.35324;EPPR=27.1365;GTI=2;LEN=1;MEANALT=1;MQM=60;MQMR=59.6184;NS=153;NUMALT=1;ODDS=10.8011;PAIRED=1;PAIREDR=1;PAO=0;PQA=0;PQR=0;PRO=0;QA=217;QR=121538;RO=3493;RPL=5;RPP=4.09604;RPPR=32.2838;RPR=3;RUN=1;SAF=3;SAP=4.09604;SAR=5;SRF=1855;SRP=32.2838;SRR=1638;TYPE=snp;technology.SANGER=0.875;technology.…	GT:DP:AD:RO:QR:AO:QA:GL	0/0:10:10,0:10:368:0:0:0,-3.0103,-32.4363	0/0:8:8,0:8:303:0:0:0,-2.40824,-27.6293	0/0:17:16,1:16:988:1:41:0,-1.02294,-77.0557	0/0:3:3,0:3:115:0:0:0,-0.90309,-10.7232	0/0:2:2,0:2:75:0:0:0,-0.60206,-7.1201	0/0:80:80,0:80:2716:0:0:0,-24.0824,-244.674	0/0:8:8,0:8:299:0:0:0,-2.40824,-26.9871	0/0:5:5,0:5:194:0:0:0,-1.50515,-17.8294	0/0:14:14,0:14:487:0:0:0,-4.21442,-43.6607	0/0:48:48,0:48:1645:0:0:0,-14.4494,-148.326	0/0:71:71,0:71:2370:0:0:0,-21.3731,-213.546	0/0:4:4,0:4:148:0:0:0,-1.20412,-13.682	0/0:74:74,0:74:2596:0:0:0,-22.2762,-233.184	0/0:13:13,0:13:457:0:0:0,-3.91339,-40.6785	0/0:4:4,0:4:138:0:0:0,-1.20412,-12.7588	0/0:111:111,0:111:3802:0:0:0,-33.4143,-342.365	0/0:4:4,0:4:151:0:0:0,-1.20412,-13.9575	0/0:60:60,0:60:2027:0:0:0,-18.0618,-182.69	0/0:8:8,0:8:285:0:0:0,-2.40824,-25.9869	0/0:50:50,0:50:1700:0:0:0,-15.0515,-153.273	0/0:62:62,0:62:2191:0:0:0,-18.6639,-197.027	1/1:5:0,5:0:0:5:155:-14.2523,-1.50515,0	0/0:12:12,0:12:380:0:0:0,-3.61236,-34.497	0/0:98:98,0:98:3285:0:0:0,-29.5009,-294.735	0/0:97:97,0:97:3380:0:0:0,-29.1999,-303.713	0/0:3:3,0:3:90:0:0:0,-0.90309,-8.39835	0/0:81:81,0:81:2773:0:0:0,-24.3834,-249.806	0/0:76:76,0:76:2656:0:0:0,-22.8783,-239.285	0/0:9:9,0:9:310:0:0:0,-2.70927,-28.2263	0/0:56:56,0:56:1976:0:0:0,-16.8577,-178.115	0/0:100:100,0:100:3524:0:0:0,-30.103,-317.37	0/0:56:56,0:56:1882:0:0:0,-16.8577,-169.644	0/0:10:10,0:10:356:0:0:0,-3.0103,-31.6734	0/0:54:54,0:54:1880:0:0:0,-16.2556,-169.472	0/0:12:12,0:12:376:0:0:0,-3.61236,-34.1346	0/0:70:70,0:70:2472:0:0:0,-21.0721,-222.73	0/0:7:7,0:7:259:0:0:0,-2.10721,-23.6661	0/0:103:103,0:103:3573:0:0:0,-31.0061,-321.774	0/0:82:82,0:82:2860:0:0:0,-24.6845,-257.635	0/0:6:6,0:6:218:0:0:0,-1.80618,-19.1827	0/0:13:13,0:13:477:0:0:0,-3.91339,-42.7782
LipY764_contig135	11025	.	A	T	919929	.	AB=0;ABP=0;AC=2;AF=0.00662252;AN=302;AO=7;CIGAR=1X;DP=3748;DPB=3748;DPRA=1.47986;EPP=3.32051;EPPR=8.36404;GTI=1;LEN=1;MEANALT=1;MQM=60;MQMR=59.8756;NS=151;NUMALT=1;ODDS=15.3771;PAIRED=1;PAIREDR=1;PAO=0;PQA=0;PQR=0;PRO=0;QA=225;QR=132430;RO=3738;RPL=1;RPP=10.7656;RPPR=119.603;RPR=6;RUN=1;SAF=4;SAP=3.32051;SAR=3;SRF=1782;SRP=20.5982;SRR=1956;TYPE=snp;technology.SANGER=1;technology.illumina=0;techno…	GT:DP:AD:RO:QR:AO:QA:GL	0/0:6:6,0:6:191:0:0:0,-1.80618,-17.4986	0/0:4:4,0:4:152:0:0:0,-1.20412,-14.0499	0/0:18:18,0:18:1235:0:0:0,-5.41854,-96.4129	0/0:3:3,0:3:114:0:0:0,-0.90309,-10.6311	0/0:3:3,0:3:111:0:0:0,-0.90309,-10.3521	0/0:87:87,0:87:3076:0:0:0,-26.1896,-277.064	0/0:13:13,0:13:490:0:0:0,-3.91339,-44.4419	0/0:8:8,0:8:299:0:0:0,-2.40824,-27.2622	0/0:6:6,0:6:218:0:0:0,-1.80618,-19.9726	0/0:88:88,0:88:2948:0:0:0,-26.4906,-265.545	0/0:93:93,0:93:3234:0:0:0,-27.9958,-291.276	0/0:5:5,0:5:185:0:0:0,-1.50515,-17.01	0/0:91:91,0:91:3190:0:0:0,-27.3937,-287.323	0/0:7:7,0:7:255:0:0:0,-2.10721,-23.3016	0/0:9:9,0:9:333:0:0:0,-2.70927,-30.3222	0/0:115:115,0:115:3991:0:0:0,-34.6184,-358.678	0/0:4:4,0:4:147:0:0:0,-1.20412,-13.5887	0/0:63:63,0:63:2184:0:0:0,-18.9649,-196.818	0/0:4:4,0:4:150:0:0:0,-1.20412,-13.8642	0/0:68:68,0:68:2392:0:0:0,-20.47,-215.532	0/0:77:77,0:77:2679:0:0:0,-23.1793,-241.354	1/1:6:0,6:0:0:6:211:-19.3308,-1.80618,0	0/0:11:11,0:11:418:0:0:0,-3.31133,-37.9658	0/0:94:94,0:94:3194:0:0:0,-28.2968,-287.675	0/0:121:121,0:121:4255:0:0:0,-36.4246,-383.129	0/0:2:2,0:2:62:0:0:0,-0.60206,-5.88479	0/0:70:70,0:70:2406:0:0:0,-21.0721,-216.089	0/0:67:67,0:67:2376:0:0:0,-20.169,-213.338	0/0:6:6,0:6:224:0:0:0,-1.80618,-20.5154	0/0:72:72,0:72:2416:0:0:0,-21.6742,-217.683	0/0:99:99,0:99:3464:0:0:0,-29.802,-311.967	0/0:53:53,0:53:1808:0:0:0,-15.9546,-162.992	0/0:8:8,0:8:222:0:0:0,-2.40824,-20.2496	0/0:68:68,0:68:2346:0:0:0,-20.47,-211.392	0/0:18:18,0:18:649:0:0:0,-5.41854,-58.7246	0/0:64:64,0:64:2209:0:0:0,-19.2659,-199.066	0/0:5:5,0:5:162:0:0:0,-1.50515,-14.896	0/0:81:81,0:81:2852:0:0:0,-24.3834,-256.914	0/0:80:80,0:80:2772:0:0:0,-24.0824,-249.015	0/0:10:10,0:10:347:0:0:0,-3.0103,-31.5592	0/0:5:5,0:5:162:0:0:0,-1.50515,-14.896
LipY764_contig14	28873	.	G	A	31340	.	AB=0;ABP=0;AC=48;AF=0.15894;AN=302;AO=1068;CIGAR=1X;DP=3452;DPB=3452;DPRA=2.37381;EPP=16.6816;EPPR=17.2723;GTI=7;LEN=1;MEANALT=1.04167;MQM=59.7388;MQMR=59.8176;NS=151;NUMALT=1;ODDS=0.462134;PAIRED=1;PAIREDR=1;PAO=0;PQA=0;PQR=0;PRO=0;QA=37207;QR=85369;RO=2379;RPL=570;RPP=13.5505;RPPR=21.157;RPR=498;RUN=1;SAF=495;SAP=15.3804;SAR=573;SRF=1062;SRP=62.363;SRR=1317;TYPE=snp;technology.SANGER=1;technolo…	GT:DP:AD:RO:QR:AO:QA:GL	0/0:8:8,0:8:302:0:0:0,-2.40824,-27.535	0/0:4:4,0:4:148:0:0:0,-1.20412,-13.6814	0/0:13:13,0:13:894:0:0:0,-3.91339,-70.1126	0/0:3:3,0:3:118:0:0:0,-0.90309,-11.0022	0/0:2:2,0:2:76:0:0:0,-0.60206,-7.21354	0/0:72:72,0:72:2497:0:0:0,-21.6742,-224.978	.	0/0:4:4,0:4:148:0:0:0,-1.20412,-13.6782	0/0:6:6,0:6:212:0:0:0,-1.80618,-19.229	0/0:65:65,0:65:2277:0:0:0,-19.5669,-205.19	0/0:83:82,0:82:2910:0:0:0,-24.6845,-261.774	0/0:5:5,0:5:185:0:0:0,-1.50515,-17.01	0/0:88:88,0:88:3067:0:0:0,-26.4906,-276.255	0/0:6:6,0:6:199:0:0:0,-1.80618,-18.2317	0/0:8:8,0:8:269:0:0:0,-2.40824,-24.5336	0/0:86:86,0:86:3017:0:0:0,-25.8886,-271.763	0/0:5:5,0:5:184:0:0:0,-1.50515,-16.9172	0/0:82:82,0:82:2912:0:0:0,-24.6845,-262.317	0/0:8:8,0:8:299:0:0:0,-2.40824,-27.2659	0/0:58:58,0:58:2013:0:0:0,-17.4597,-181.437	0/0:67:67,0:67:2354:0:0:0,-20.169,-211.416	0/0:8:8,0:8:297:0:0:0,-2.40824,-27.0815	1/1:10:0,10:0:0:10:373:-33.9144,-3.0103,0	1/1:66:0,66:0:0:66:2211:-199.243,-19.868,0	1/1:100:0,100:0:0:100:3523:-317.277,-30.103,0	1/1:5:0,5:0:0:5:174:-15.4332,-1.50515,0	1/1:86:0,86:0:0:86:2986:-268.27,-25.8886,0	1/1:52:0,52:0:0:52:1838:-165.697,-15.6536,0	1/1:5:0,5:0:0:5:188:-17.2837,-1.50515,0	1/1:66:0,66:0:0:66:2311:-208.245,-19.868,0	1/1:104:0,103:0:0:103:3532:-317.946,-31.0061,0	1/1:56:0,56:0:0:56:1991:-179.464,-16.8577,0	1/1:4:0,4:0:0:4:127:-11.1085,-1.20412,0	1/1:46:0,46:0:0:46:1644:-147.547,-13.8474,0	1/1:17:0,17:0:0:17:625:-56.5722,-5.11751,0	1/1:69:0,69:0:0:69:2380:-214.452,-20.7711,0	1/1:6:0,6:0:0:6:212:-18.6333,-1.80618,0	1/1:84:0,84:0:0:84:2857:-257.29,-25.2865,0	1/1:65:0,65:0:0:65:2267:-204.291,-19.567,0	1/1:8:0,8:0:0:8:273:-24.8974,-2.40824,0	1/1:5:0,5:0:0:5:185:-17.01,-1.50515,0
LipY764_contig296	1984	.	G	T	38548.3	.	AB=0.5;ABP=3.0103;AC=49;AF=0.163333;AN=300;AO=1325;CIGAR=1X;DP=4268;DPB=4268;DPRA=2.72126;EPP=4.58523;EPPR=10.8434;GTI=9;LEN=1;MEANALT=1.06667;MQM=58.8068;MQMR=59.3359;NS=150;NUMALT=1;ODDS=0.209732;PAIRED=1;PAIREDR=1;PAO=0;PQA=0;PQR=0;PRO=0;QA=45607;QR=98704;RO=2941;RPL=579;RPP=48.7161;RPPR=63.827;RPR=746;RUN=1;SAF=696;SAP=10.3671;SAR=629;SRF=1508;SRP=7.16349;SRR=1433;TYPE=snp;technology.SANGER=1…	GT:DP:AD:RO:QR:AO:QA:GL	0/0:9:9,0:9:320:0:0:0,-2.70927,-29.1334	0/0:11:11,0:11:347:0:0:0,-3.31133,-31.5256	0/0:13:13,0:13:893:0:0:0,-3.91339,-69.8005	0/0:2:2,0:2:74:0:0:0,-0.60206,-7.02486	0/0:3:3,0:3:123:0:0:0,-0.90309,-11.4648	0/0:89:88,1:88:2858:1:14:0,-25.4047,-253.137	0/0:1:1,0:1:39:0:0:0,-0.30103,-3.89656	0/0:7:7,0:7:242:0:0:0,-2.10721,-22.115	0/0:8:7,1:7:251:1:22:0,-0.208308,-19.9493	0/0:91:91,0:91:2980:0:0:0,-27.3937,-268.421	0/0:113:113,0:113:3691:0:0:0,-34.0164,-331.523	0/0:7:7,0:7:255:0:0:0,-2.10721,-23.3016	0/0:107:107,0:107:3528:0:0:0,-32.2102,-317.732	0/0:10:10,0:10:337:0:0:0,-3.0103,-30.651	0/0:8:8,0:8:259:0:0:0,-2.40824,-23.6228	0/0:127:127,0:127:4238:0:0:0,-38.2308,-381.597	0/0:9:9,0:9:298:0:0:0,-2.70927,-27.1347	0/0:103:102,1:102:3339:1:14:0,-29.6061,-299.319	0/0:4:4,0:4:124:0:0:0,-1.20412,-11.4668	0/0:77:76,1:76:2384:1:14:0,-21.7923,-212.68	0/0:68:68,0:68:2174:0:0:0,-20.47,-195.192	0/0:2:2,0:2:76:0:0:0,-0.60206,-7.21354	1/1:13:0,13:0:0:13:496:-44.9792,-3.91339,0	1/1:95:0,95:0:0:95:3239:-289.139,-28.5979,0	1/1:131:0,130:0:0:130:4457:-395.885,-39.1339,0	1/1:1:0,1:0:0:1:37:-3.69783,-0.30103,0	1/1:101:0,101:0:0:101:3541:-316.799,-30.404,0	1/1:58:0,58:0:0:58:1949:-174.95,-17.4597,0	1/1:4:0,4:0:0:4:154:-14.2317,-1.20412,0	1/1:71:0,71:0:0:71:2502:-223.84,-21.3731,0	1/1:115:0,115:0:0:115:4005:-359.225,-34.6185,0	1/1:77:0,77:0:0:77:2638:-236.96,-23.1793,0	1/1:7:0,7:0:0:7:246:-22.4816,-2.10721,0	1/1:67:0,67:0:0:67:2332:-208.739,-20.169,0	1/1:22:0,22:0:0:22:836:-75.5534,-6.62266,0	1/1:98:0,98:0:0:98:3325:-299.451,-29.5009,0	1/1:6:0,6:0:0:6:215:-19.698,-1.80618,0	1/1:109:0,109:0:0:109:3746:-335.324,-32.8123,0	1/1:82:0,82:0:0:82:2850:-256.306,-24.6845,0	1/1:5:0,5:0:0:5:169:-15.5411,-1.50515,0	1/1:6:0,6:0:0:6:222:-19.5482,-1.80618,0
LipY764_contig172	7114	.	AAGGAGGAGGT	AAGGAGGT	1257.35	.	AB=0;ABP=0;AC=20;AF=0.0892857;AN=224;AO=62;CIGAR=1M3D7M;DP=567;DPB=550.091;DPRA=1.41325;EPP=3.0103;EPPR=4.03458;GTI=2;LEN=3;MEANALT=1.6;MQM=58.5;MQMR=59.1551;NS=112;NUMALT=1;ODDS=6.71826;PAIRED=1;PAIREDR=1;PAO=1.33333;PQA=36.5;PQR=36.5;PRO=1.33333;QA=2107;QR=17369;RO=477;RPL=34;RPP=4.27115;RPPR=7.38511;RPR=28;RUN=1;SAF=33;SAP=3.57068;SAR=29;SRF=265;SRP=15.7979;SRR=212;TYPE=del;technology.SANGER=1…	GT:DP:AD:RO:QR:AO:QA:GL	0/0:10:9,0:9:332:0:0:0,-2.70927,-28.9616	0/0:4:4,0:4:144:0:0:0,-1.20412,-13.3127	0/0:11:11,0:11:730:0:0:0,-3.31133,-58.943	0/0:5:5,0:5:178:0:0:0,-1.50515,-16.3677	0/0:3:3,0:3:110:0:0:0,-0.90309,-10.2601	.	0/0:6:6,0:6:211:0:0:0,-1.80618,-18.5433	0/0:4:3,0:3:109:0:0:0,-0.90309,-10.0095	0/0:5:5,0:5:172:0:0:0,-1.50515,-15.8181	.	.	0/0:5:5,0:5:166:0:0:0,-1.50515,-15.2672	.	0/0:8:8,0:8:263:0:0:0,-2.40824,-23.9913	0/0:3:3,0:3:111:0:0:0,-0.90309,-10.3539	.	0/0:2:2,0:2:74:0:0:0,-0.60206,-7.02486	.	0/0:2:2,0:2:65:0:0:0,-0.60206,-6.17303	.	.	0/0:2:2,0:2:78:0:0:0,-0.60206,-7.40347	1/1:8:0,8:0:0:8:299:-27.2645,-2.40824,0	.	.	1/1:9:0,8:0:0:8:274:-24.6407,-2.40824,0	.	.	1/1:4:0,3:0:0:3:115:-10.4258,-0.90309,0	.	.	.	1/1:7:0,6:0:0:6:150:-13.0442,-1.80618,0	.	1/1:18:0,16:0:0:16:537:-48.351,-4.81648,0	.	1/1:4:0,4:0:0:4:140:-12.9444,-1.20412,0	.	.	1/1:8:0,6:0:0:6:222:-19.9457,-1.80618,0	1/1:2:0,2:0:0:2:70:-6.64712,-0.60206,0
LipY764_contig24	7498	.	A	G	23263.7	.	AB=0;ABP=0;AC=26;AF=0.083871;AN=310;AO=870;CIGAR=1X;DP=4619;DPB=4619;DPRA=2.64936;EPP=7.84245;EPPR=26.8288;GTI=7;LEN=1;MEANALT=1.14286;MQM=59.7506;MQMR=59.6083;NS=155;NUMALT=1;ODDS=1.07583;PAIRED=1;PAIREDR=1;PAO=0;PQA=0;PQR=0;PRO=0;QA=27698;QR=120477;RO=3720;RPL=412;RPP=8.29172;RPPR=24.9795;RPR=458;RUN=1;SAF=423;SAP=4.44796;SAR=447;SRF=1836;SRP=4.35521;SRR=1884;TYPE=snp;technology.SANGER=1;techno…	GT:DP:AD:RO:QR:AO:QA:GL	0/0:17:17,0:17:610:0:0:0,-5.11751,-55.2262	0/0:10:10,0:10:356:0:0:0,-3.0103,-32.3736	0/0:18:18,0:18:1211:0:0:0,-5.41854,-96.2619	0/0:5:5,0:5:194:0:0:0,-1.50515,-17.8309	0/0:2:2,0:2:66:0:0:0,-0.60206,-6.26831	0/0:85:83,0:83:2639:0:0:0,-24.9855,-237.594	0/0:7:7,0:7:243:0:0:0,-2.10721,-22.2048	0/0:5:5,0:5:170:0:0:0,-1.50515,-15.6337	0/0:4:4,0:4:134:0:0:0,-1.20412,-12.39	0/0:108:107,0:107:3288:0:0:0,-32.2102,-293.721	0/0:106:105,0:105:3488:0:0:0,-31.6081,-313.065	0/0:10:10,0:10:360:0:0:0,-3.0103,-32.742	0/0:90:87,1:87:2769:1:14:0,-25.2406,-248.006	0/0:8:8,0:8:273:0:0:0,-2.40824,-24.8974	0/0:5:5,0:5:185:0:0:0,-1.50515,-17.01	0/0:122:119,0:119:3714:0:0:0,-35.8226,-334.136	0/0:6:6,0:6:227:0:0:0,-1.80618,-20.7917	0/0:122:120,0:120:3742:0:0:0,-36.1236,-335.971	0/0:3:3,0:3:111:0:0:0,-0.90309,-10.3539	0/0:63:63,0:63:1998:0:0:0,-18.9649,-180.067	0/0:72:71,0:71:2208:0:0:0,-21.3731,-198.115	0/0:9:9,0:9:312:0:0:0,-2.70927,-28.4092	1/1:13:0,13:0:0:13:477:-43.2675,-3.91339,0	1/1:110:0,110:0:0:110:3501:-315.294,-33.1133,0	1/1:125:0,125:0:0:125:3869:-348.358,-37.6288,0	1/1:5:0,5:0:0:5:189:-17.374,-1.50515,0	1/1:109:0,108:0:0:108:3282:-295.447,-32.5112,0	1/1:83:0,83:0:0:83:2722:-245.206,-24.9855,0	1/1:4:0,4:0:0:4:131:-12.1087,-1.20412,0	1/1:76:0,76:0:0:76:2358:-211.758,-22.8783,0	1/1:158:0,158:0:0:158:5043:-453.921,-47.5627,0	1/1:94:2,92:2:68:92:3012:-264.148,-21.8391,0	1/1:4:0,4:0:0:4:140:-12.9436,-1.20412,0	1/1:70:0,70:0:0:70:2254:-203.107,-21.0721,0	1/1:21:0,21:0:0:21:706:-63.833,-6.32163,0	0/0:86:85,0:85:2664:0:0:0,-25.5875,-239.22	0/0:1:1,0:1:33:0:0:0,-0.30103,-3.29913	0/0:115:114,0:114:3567:0:0:0,-34.3174,-321.07	0/0:123:121,0:121:3895:0:0:0,-36.4246,-349.784	0/0:2:2,0:2:51:0:0:0,-0.60206,-4.84293	0/0:9:9,0:9:314:0:0:0,-2.70927,-28.5942
LipY764_contig345	3648	.	T	C	2688.13	.	AB=0;ABP=0;AC=26;AF=0.0872483;AN=298;AO=110;CIGAR=1X;DP=1111;DPB=1111;DPRA=1.14962;EPP=6.87947;EPPR=12.7483;GTI=1;LEN=1;MEANALT=1;MQM=60;MQMR=59.5974;NS=149;NUMALT=1;ODDS=0.227722;PAIRED=1;PAIREDR=1;PAO=0;PQA=0;PQR=0;PRO=0;QA=3869;QR=38233;RO=1001;RPL=50;RPP=4.98437;RPPR=6.6569;RPR=60;RUN=1;SAF=60;SAP=4.98437;SAR=50;SRF=487;SRP=4.59172;SRR=514;TYPE=snp;technology.SANGER=1;technology.illumina=0;te…	GT:DP:AD:RO:QR:AO:QA:GL	0/0:8:8,0:8:317:0:0:0,-2.40824,-28.8956	0/0:4:4,0:4:152:0:0:0,-1.20412,-14.0499	0/0:20:20,0:20:1387:0:0:0,-6.0206,-107.657	0/0:6:6,0:6:224:0:0:0,-1.80618,-20.5175	0/0:3:3,0:3:115:0:0:0,-0.90309,-10.7242	0/0:17:17,0:17:586:0:0:0,-5.11751,-53.0606	0/0:7:7,0:7:247:0:0:0,-2.10721,-22.5724	0/0:7:7,0:7:269:0:0:0,-2.10721,-24.5706	0/0:2:2,0:2:74:0:0:0,-0.60206,-7.02588	0/0:9:9,0:9:320:0:0:0,-2.70927,-29.1424	0/0:10:10,0:10:360:0:0:0,-3.0103,-32.7443	0/0:7:7,0:7:259:0:0:0,-2.10721,-23.6661	0/0:23:23,0:23:807:0:0:0,-6.92369,-72.9492	0/0:4:4,0:4:148:0:0:0,-1.20412,-13.682	0/0:6:6,0:6:222:0:0:0,-1.80618,-20.3381	0/0:15:15,0:15:488:0:0:0,-4.51545,-44.2269	0/0:7:7,0:7:254:0:0:0,-2.10721,-23.2094	0/0:7:7,0:7:252:0:0:0,-2.10721,-23.029	0/0:6:6,0:6:220:0:0:0,-1.80618,-20.1532	0/0:16:16,0:16:572:0:0:0,-4.81648,-51.8134	0/0:6:6,0:6:207:0:0:0,-1.80618,-18.9669	0/0:2:2,0:2:68:0:0:0,-0.60206,-6.45788	1/1:13:0,13:0:0:13:449:-40.7182,-3.91339,0	1/1:8:0,8:0:0:8:273:-24.9002,-2.40824,0	1/1:11:0,11:0:0:11:348:-31.6232,-3.31133,0	1/1:10:0,10:0:0:10:341:-31.015,-3.0103,0	1/1:7:0,7:0:0:7:244:-22.2994,-2.10721,0	1/1:1:0,1:0:0:1:32:-3.19931,-0.30103,0	1/1:14:0,14:0:0:14:544:-49.301,-4.21442,0	1/1:3:0,3:0:0:3:108:-10.0752,-0.90309,0	1/1:14:0,14:0:0:14:465:-42.165,-4.21442,0	1/1:1:0,1:0:0:1:36:-3.59827,-0.30103,0	1/1:3:0,3:0:0:3:104:-9.7028,-0.90309,0	1/1:1:0,1:0:0:1:36:-3.59827,-0.30103,0	1/1:24:0,24:0:0:24:889:-80.3167,-7.22472,0	0/0:9:9,0:9:320:0:0:0,-2.70927,-29.1424	0/0:2:2,0:2:74:0:0:0,-0.60206,-7.02588	0/0:13:13,0:13:468:0:0:0,-3.91339,-42.4596	0/0:7:7,0:7:252:0:0:0,-2.10721,-23.029	0/0:4:4,0:4:148:0:0:0,-1.20412,-13.682	0/0:7:7,0:7:255:0:0:0,-2.10721,-23.3016
LipY764_contig506	3650	.	C	T	18821	.	AB=0;ABP=0;AC=20;AF=0.0649351;AN=308;AO=644;CIGAR=1X;DP=4134;DPB=4134;DPRA=2.62691;EPP=16.8214;EPPR=108.746;GTI=5;LEN=1;MEANALT=1.08333;MQM=59.8075;MQMR=59.7688;NS=154;NUMALT=1;ODDS=0.554496;PAIRED=1;PAIREDR=1;PAO=0;PQA=0;PQR=0;PRO=0;QA=22507;QR=121700;RO=3486;RPL=271;RPP=38.091;RPPR=89.2114;RPR=373;RUN=1;SAF=347;SAP=11.4399;SAR=297;SRF=1836;SRP=24.5606;SRR=1650;TYPE=snp;technology.SANGER=1;techn…	GT:DP:AD:RO:QR:AO:QA:GL	0/0:6:6,0:6:217:0:0:0,-1.80618,-19.8791	0/0:9:9,0:9:329:0:0:0,-2.70927,-29.9568	0/0:20:20,0:20:1337:0:0:0,-6.0206,-105.615	0/0:1:1,0:1:38:0:0:0,-0.30103,-3.79727	0/0:2:2,0:2:74:0:0:0,-0.60206,-7.02486	0/0:93:92,1:92:3084:1:14:0,-26.5958,-276.379	0/0:5:5,0:5:195:0:0:0,-1.50515,-17.129	0/0:10:10,0:10:353:0:0:0,-3.0103,-32.1051	0/0:6:6,0:6:204:0:0:0,-1.80618,-18.6922	0/0:105:105,0:105:3563:0:0:0,-31.6081,-319.98	0/0:80:80,0:80:2794:0:0:0,-24.0824,-251.696	0/0:9:9,0:9:310:0:0:0,-2.70927,-28.2286	0/0:97:97,0:97:3347:0:0:0,-29.1999,-301.447	0/0:8:8,0:8:288:0:0:0,-2.40824,-26.2665	0/0:8:8,0:8:292:0:0:0,-2.40824,-26.6303	0/0:107:107,0:107:3742:0:0:0,-32.2102,-336.983	0/0:5:5,0:5:176:0:0:0,-1.50515,-16.1836	0/0:91:91,0:91:3098:0:0:0,-27.3937,-278.6	0/0:8:8,0:8:292:0:0:0,-2.40824,-26.627	0/0:89:89,0:89:3071:0:0:0,-26.7917,-276.619	0/0:60:60,0:60:2121:0:0:0,-18.0618,-190.728	0/0:4:4,0:4:142:0:0:0,-1.20412,-13.1289	1/1:13:0,13:0:0:13:476:-43.1728,-3.91339,0	1/1:102:0,102:0:0:102:3585:-322.14,-30.7051,0	1/1:86:0,86:0:0:86:3013:-271.209,-25.8886,0	1/1:3:0,3:0:0:3:99:-9.2373,-0.90309,0	1/1:90:0,90:0:0:90:3123:-280.591,-27.0927,0	1/1:56:0,56:0:0:56:1957:-176.402,-16.8577,0	1/1:3:0,3:0:0:3:106:-9.88889,-0.90309,0	1/1:78:0,78:0:0:78:2727:-245.669,-23.4803,0	1/1:134:0,133:0:0:133:4683:-421.493,-40.037,0	1/1:78:0,78:0:0:78:2713:-244.409,-23.4803,0	0/0:8:8,0:8:279:0:0:0,-2.40824,-24.1723	0/0:54:54,0:54:1843:0:0:0,-16.2556,-166.14	0/0:7:7,0:7:263:0:0:0,-2.10721,-24.0271	0/0:80:80,0:80:2768:0:0:0,-24.0824,-249.358	0/0:6:6,0:6:222:0:0:0,-1.80618,-20.3381	0/0:118:118,0:118:4065:0:0:0,-35.5215,-366.025	0/0:101:101,0:101:3510:0:0:0,-30.404,-316.111	0/0:15:15,0:15:527:0:0:0,-4.51545,-47.7577	0/0:9:9,0:9:302:0:0:0,-2.70927,-27.5021
LipY764_contig142	11412	.	A	G	5729.9	.	AB=0;ABP=0;AC=20;AF=0.0671141;AN=298;AO=213;CIGAR=1X;DP=1784;DPB=1784;DPRA=1.8846;EPP=7.50617;EPPR=12.7819;GTI=0;LEN=1;MEANALT=1;MQM=60;MQMR=59.743;NS=149;NUMALT=1;ODDS=10.1719;PAIRED=1;PAIREDR=1;PAO=0;PQA=0;PQR=0;PRO=0;QA=7400;QR=57530;RO=1568;RPL=65;RPP=73.2416;RPPR=238.083;RPR=148;RUN=1;SAF=136;SAP=38.4981;SAR=77;SRF=926;SRP=114.708;SRR=642;TYPE=snp;technology.SANGER=1;technology.illumina=0;te…	GT:DP:AD:RO:QR:AO:QA:GL	0/0:9:9,0:9:340:0:0:0,-2.70927,-30.9539	0/0:12:12,0:12:451:0:0:0,-3.61236,-40.0763	0/0:20:20,0:20:1387:0:0:0,-6.0206,-107.607	0/0:5:5,0:5:189:0:0:0,-1.50515,-17.374	0/0:1:1,0:1:41:0:0:0,-0.30103,-4.09457	0/0:34:34,0:34:1177:0:0:0,-10.235,-106.23	0/0:3:3,0:3:115:0:0:0,-0.90309,-10.7242	0/0:6:6,0:6:203:0:0:0,-1.80618,-18.5946	0/0:2:2,0:2:74:0:0:0,-0.60206,-7.02588	0/0:30:30,0:30:1027:0:0:0,-9.0309,-92.7324	0/0:41:41,0:41:1457:0:0:0,-12.3422,-131.424	0/0:5:5,0:5:185:0:0:0,-1.50515,-17.01	0/0:23:23,0:23:811:0:0:0,-6.92369,-73.31	0/0:7:7,0:7:255:0:0:0,-2.10721,-23.3016	0/0:6:6,0:6:208:0:0:0,-1.80618,-19.0577	0/0:46:46,0:46:1590:0:0:0,-13.8474,-143.383	0/0:8:8,0:8:304:0:0:0,-2.40824,-27.7142	0/0:19:19,0:19:624:0:0:0,-5.71957,-56.4656	0/0:15:15,0:15:565:0:0:0,-4.51545,-51.1878	0/0:29:29,0:29:1002:0:0:0,-8.72987,-90.4866	0/0:21:21,0:21:695:0:0:0,-6.32163,-62.8545	0/0:6:6,0:6:220:0:0:0,-1.80618,-19.362	1/1:12:0,12:0:0:12:419:-38.0331,-3.61236,0	1/1:24:0,24:0:0:24:819:-74.0188,-7.22472,0	1/1:33:0,33:0:0:33:1154:-104.165,-9.93399,0	1/1:7:0,7:0:0:7:269:-24.5718,-2.10721,0	1/1:29:0,29:0:0:29:983:-88.7725,-8.72987,0	1/1:25:0,25:0:0:25:818:-73.9166,-7.52575,0	1/1:7:0,7:0:0:7:230:-21.0154,-2.10721,0	1/1:29:0,29:0:0:29:1032:-93.1935,-8.72987,0	1/1:29:0,29:0:0:29:1036:-93.5539,-8.72987,0	1/1:18:0,18:0:0:18:640:-57.9293,-5.41854,0	0/0:2:2,0:2:68:0:0:0,-0.60206,-6.45771	0/0:33:33,0:33:1158:0:0:0,-9.93399,-104.523	0/0:17:17,0:17:575:0:0:0,-5.11751,-52.0501	0/0:23:23,0:23:820:0:0:0,-6.92369,-74.1225	0/0:4:4,0:4:148:0:0:0,-1.20412,-12.8849	0/0:27:27,0:27:950:0:0:0,-8.12781,-85.8113	0/0:24:24,0:24:838:0:0:0,-7.22472,-75.7342	0/0:2:2,0:2:74:0:0:0,-0.60206,-7.02588	0/0:4:4,0:4:148:0:0:0,-1.20412,-13.682
LipY764_contig222	6314	.	G	T	3718.49	.	AB=0;ABP=0;AC=20;AF=0.0666667;AN=300;AO=151;CIGAR=1X;DP=1403;DPB=1403;DPRA=1.7576;EPP=6.24594;EPPR=25.1746;GTI=0;LEN=1;MEANALT=1;MQM=59.5894;MQMR=59.3062;NS=150;NUMALT=1;ODDS=7.32647;PAIRED=1;PAIREDR=1;PAO=0;PQA=0;PQR=0;PRO=0;QA=5008;QR=43095;RO=1251;RPL=84;RPP=7.1663;RPPR=3.51194;RPR=67;RUN=1;SAF=70;SAP=4.75035;SAR=81;SRF=589;SRP=12.2603;SRR=662;TYPE=snp;technology.SANGER=0.993377;technology.ill…	GT:DP:AD:RO:QR:AO:QA:GL	0/0:4:3,1:3:104:1:10:0,-0.204124,-8.69979	0/0:10:10,0:10:338:0:0:0,-3.0103,-30.7411	0/0:17:17,0:17:1134:0:0:0,-5.11751,-90.4472	0/0:1:1,0:1:35:0:0:0,-0.30103,-3.49863	0/0:4:4,0:4:123:0:0:0,-1.20412,-11.3714	0/0:23:23,0:23:757:0:0:0,-6.92369,-67.7295	0/0:5:5,0:5:165:0:0:0,-1.50515,-15.1686	0/0:3:3,0:3:94:0:0:0,-0.90309,-8.76725	0/0:4:4,0:4:124:0:0:0,-1.20412,-11.4668	0/0:14:14,0:14:488:0:0:0,-4.21442,-44.2504	0/0:15:15,0:15:519:0:0:0,-4.51545,-46.3321	0/0:7:7,0:7:216:0:0:0,-2.10721,-19.7402	0/0:15:15,0:15:525:0:0:0,-4.51545,-47.5781	0/0:9:9,0:9:283:0:0:0,-2.70927,-25.7741	0/0:5:5,0:5:161:0:0:0,-1.50515,-14.6119	0/0:25:25,0:25:831:0:0:0,-7.52575,-75.0937	0/0:6:6,0:6:224:0:0:0,-1.80618,-20.5186	0/0:29:29,0:29:975:0:0:0,-8.72987,-88.0513	0/0:7:7,0:7:250:0:0:0,-2.10721,-22.8449	0/0:23:23,0:23:738:0:0:0,-6.92369,-65.5841	0/0:12:12,0:12:406:0:0:0,-3.61236,-36.4322	0/0:2:2,0:2:52:0:0:0,-0.60206,-4.93868	1/1:7:0,7:0:0:7:250:-22.8433,-2.10721,0	1/1:28:0,28:0:0:28:889:-80.2953,-8.42884,0	1/1:17:0,17:0:0:17:581:-51.9062,-5.11751,0	1/1:3:0,3:0:0:3:100:-9.32754,-0.90309,0	1/1:30:0,30:0:0:30:1042:-94.0859,-9.0309,0	1/1:10:0,10:0:0:10:303:-27.5627,-3.0103,0	1/1:2:0,2:0:0:2:56:-5.31672,-0.60206,0	1/1:20:0,20:0:0:20:672:-60.7909,-6.0206,0	1/1:17:0,17:0:0:17:560:-50.0059,-5.11751,0	1/1:15:0,15:0:0:15:531:-48.1219,-4.51545,0	0/0:4:4,0:4:122:0:0:0,-1.20412,-11.2802	0/0:10:10,0:10:356:0:0:0,-3.0103,-32.3812	0/0:16:16,0:16:521:0:0:0,-4.81648,-47.193	0/0:33:33,0:33:1124:0:0:0,-9.93399,-101.459	0/0:5:5,0:5:185:0:0:0,-1.50515,-17.01	0/0:28:28,0:28:953:0:0:0,-8.42884,-86.0748	0/0:29:29,0:29:996:0:0:0,-8.72987,-89.9465	0/0:4:4,0:4:144:0:0:0,-1.20412,-12.5162	0/0:4:4,0:4:124:0:0:0,-1.20412,-11.2708
LipY764_contig50	29378	.	T	A	5680.75	.	AB=0;ABP=0;AC=20;AF=0.0671141;AN=298;AO=214;CIGAR=1X;DP=1664;DPB=1664;DPRA=2.05145;EPP=17.6627;EPPR=20.1678;GTI=0;LEN=1;MEANALT=1;MQM=59.7103;MQMR=59.7005;NS=149;NUMALT=1;ODDS=5.28676;PAIRED=1;PAIREDR=1;PAO=0;PQA=0;PQR=0;PRO=0;QA=7339;QR=52567;RO=1449;RPL=77;RPP=39.5397;RPPR=27.9485;RPR=137;RUN=1;SAF=121;SAP=10.9656;SAR=93;SRF=856;SRP=106.667;SRR=593;TYPE=snp;technology.SANGER=1;technology.illumi…	GT:DP:AD:RO:QR:AO:QA:GL	0/0:13:13,0:13:498:0:0:0,-3.91339,-45.165	0/0:7:7,0:7:266:0:0:0,-2.10721,-24.3025	0/0:13:13,0:13:903:0:0:0,-3.91339,-70.1894	0/0:3:3,0:3:120:0:0:0,-0.90309,-11.1873	0/0:3:3,0:3:116:0:0:0,-0.90309,-10.8174	0/0:25:25,0:25:866:0:0:0,-7.52575,-78.2539	0/0:4:4,0:4:133:0:0:0,-1.20412,-11.6541	0/0:7:7,0:7:272:0:0:0,-2.10721,-24.8442	0/0:5:5,0:5:177:0:0:0,-1.50515,-16.2764	0/0:25:25,0:25:816:0:0:0,-7.52575,-73.7348	0/0:20:20,0:20:681:0:0:0,-6.0206,-61.6064	0/0:5:5,0:5:185:0:0:0,-1.50515,-17.01	0/0:26:26,0:26:885:0:0:0,-7.82678,-79.255	0/0:11:11,0:11:397:0:0:0,-3.31133,-36.071	0/0:4:4,0:4:148:0:0:0,-1.20412,-13.682	0/0:46:46,0:46:1622:0:0:0,-13.8474,-145.566	0/0:4:4,0:4:150:0:0:0,-1.20412,-13.8642	0/0:16:16,0:16:558:0:0:0,-4.81648,-50.5465	0/0:12:12,0:12:441:0:0:0,-3.61236,-40.0282	0/0:20:20,0:20:663:0:0:0,-6.0206,-59.9757	0/0:17:17,0:17:612:0:0:0,-5.11751,-55.4134	0/0:5:5,0:5:173:0:0:0,-1.50515,-15.9088	1/1:6:0,6:0:0:6:200:-18.3228,-1.80618,0	1/1:23:0,23:0:0:23:776:-70.1465,-6.92369,0	1/1:40:0,40:0:0:40:1410:-126.764,-12.0412,0	1/1:6:0,6:0:0:6:209:-19.1499,-1.80618,0	1/1:20:0,20:0:0:20:686:-62.0561,-6.0206,0	1/1:22:0,22:0:0:22:780:-70.523,-6.62266,0	1/1:4:0,4:0:0:4:142:-13.126,-1.20412,0	1/1:26:0,26:0:0:26:863:-77.97,-7.82678,0	1/1:42:0,42:0:0:42:1420:-127.379,-12.6433,0	1/1:25:0,25:0:0:25:853:-77.0789,-7.52575,0	0/0:3:3,0:3:86:0:0:0,-0.90309,-8.01132	0/0:25:25,0:25:857:0:0:0,-7.52575,-76.7391	0/0:19:19,0:19:733:0:0:0,-5.71957,-66.292	0/0:20:20,0:20:667:0:0:0,-6.0206,-60.341	0/0:5:5,0:5:185:0:0:0,-1.50515,-17.01	0/0:36:36,0:36:1248:0:0:0,-10.8371,-112.617	0/0:16:16,0:16:528:0:0:0,-4.81648,-47.829	0/0:5:5,0:5:162:0:0:0,-1.50515,-14.896	0/0:9:9,0:9:333:0:0:0,-2.70927,-29.5371
LipY764_contig107	18904	.	T	C	17841.8	.	AB=0;ABP=0;AC=16;AF=0.0522876;AN=306;AO=604;CIGAR=1X;DP=4925;DPB=4925;DPRA=2.27458;EPP=6.69174;EPPR=48.2703;GTI=4;LEN=1;MEANALT=1.11111;MQM=59.846;MQMR=59.5908;NS=153;NUMALT=1;ODDS=0.132328;PAIRED=1;PAIREDR=1;PAO=0;PQA=0;PQR=0;PRO=0;QA=21168;QR=154132;RO=4318;RPL=327;RPP=11.9982;RPPR=158.471;RPR=277;RUN=1;SAF=281;SAP=9.35215;SAR=323;SRF=2016;SRP=44.1446;SRR=2302;TYPE=snp;technology.SANGER=1;techn…	GT:DP:AD:RO:QR:AO:QA:GL	0/0:11:11,0:11:421:0:0:0,-3.31133,-38.2382	0/0:4:4,0:4:129:0:0:0,-1.20412,-11.0474	0/0:20:20,0:20:1374:0:0:0,-6.0206,-107.38	0/0:2:2,0:2:79:0:0:0,-0.60206,-7.49724	0/0:1:1,0:1:35:0:0:0,-0.30103,-3.49863	0/0:103:103,0:103:3617:0:0:0,-31.0061,-324.604	0/0:7:7,0:7:258:0:0:0,-2.10721,-22.4525	0/0:12:12,0:12:425:0:0:0,-3.61236,-38.58	0/0:9:8,1:8:286:1:14:0,-1.30928,-24.6834	0/0:95:95,0:95:3276:0:0:0,-28.5978,-293.925	0/0:122:122,0:122:4285:0:0:0,-36.7257,-384.427	0/0:6:6,0:6:208:0:0:0,-1.80618,-18.8635	0/0:138:138,0:138:4906:0:0:0,-41.5421,-441.692	0/0:11:11,0:11:389:0:0:0,-3.31133,-34.5628	0/0:7:7,0:7:255:0:0:0,-2.10721,-23.3016	0/0:139:139,0:139:4921:0:0:0,-41.8432,-442.343	0/0:10:10,0:10:368:0:0:0,-3.0103,-33.4667	0/0:106:106,0:106:3785:0:0:0,-31.9092,-340.147	0/0:6:6,0:6:231:0:0:0,-1.80618,-21.1571	0/0:93:92,0:92:3232:0:0:0,-27.6948,-290.529	0/0:85:85,0:85:2992:0:0:0,-25.5875,-268.108	0/0:8:8,0:8:299:0:0:0,-2.40824,-27.2629	1/1:13:0,13:0:0:13:487:-44.1661,-3.91339,0	1/1:117:0,116:0:0:116:4044:-364.007,-34.9195,0	1/1:143:0,143:0:0:143:5010:-451.047,-43.0473,0	1/1:5:0,5:0:0:5:174:-15.9995,-1.50515,0	1/1:111:0,111:0:0:111:3929:-353.378,-33.4143,0	1/1:103:0,103:0:0:103:3633:-326.476,-31.0061,0	1/1:7:0,7:0:0:7:239:-21.8318,-2.10721,0	1/1:105:0,105:0:0:105:3638:-326.923,-31.6082,0	0/0:148:148,0:148:5271:0:0:0,-44.5524,-474.524	0/0:99:99,0:99:3496:0:0:0,-29.802,-314.85	0/0:11:11,0:11:386:0:0:0,-3.31133,-33.5038	0/0:84:84,0:84:2956:0:0:0,-25.2865,-266.27	0/0:11:11,0:11:413:0:0:0,-3.31133,-37.5174	0/0:99:99,0:99:3518:0:0:0,-29.802,-316.829	0/0:8:8,0:8:263:0:0:0,-2.40824,-23.9867	0/0:133:133,0:133:4691:0:0:0,-40.037,-422.351	0/0:118:118,0:118:4135:0:0:0,-35.5215,-371.476	0/0:8:8,0:8:292:0:0:0,-2.40824,-25.8441	0/0:6:6,0:6:218:0:0:0,-1.80618,-19.9726
LipY764_contig2	26649	.	TGGTA	TGTA	7225.7	.	AB=0;ABP=0;AC=14;AF=0.0451613;AN=310;AO=295;CIGAR=1M1D3M;DP=3097;DPB=3038;DPRA=2.34331;EPP=6.25647;EPPR=8.33524;GTI=2;LEN=1;MEANALT=2.42857;MQM=59.8949;MQMR=59.8268;NS=155;NUMALT=1;ODDS=1.78392;PAIRED=1;PAIREDR=1;PAO=1.5;PQA=50;PQR=50;PRO=1.5;QA=8999;QR=92735;RO=2742;RPL=164;RPP=11.0263;RPPR=35.3242;RPR=131;RUN=1;SAF=139;SAP=5.13761;SAR=156;SRF=1274;SRP=32.8154;SRR=1468;TYPE=del;technology.SANGER…	GT:DP:AD:RO:QR:AO:QA:GL	0/0:11:11,0:11:396:0:0:0,-3.31133,-35.9782	0/0:5:5,0:5:175:0:0:0,-1.50515,-16.0931	0/0:12:12,0:12:792:0:0:0,-3.61236,-63.7334	0/0:5:5,0:5:178:0:0:0,-1.50515,-16.3678	0/0:4:4,0:4:149:0:0:0,-1.20412,-13.7735	0/0:83:80,0:80:2644:0:0:0,-24.0824,-238.066	0/0:1:1,0:1:34:0:0:0,-0.30103,-3.39891	0/0:3:3,0:3:105:0:0:0,-0.90309,-9.79572	0/0:14:14,0:14:440:0:0:0,-4.21442,-39.9006	0/0:65:62,0:62:1990:0:0:0,-18.6639,-179.221	0/0:68:66,0:66:2178:0:0:0,-19.868,-196.113	0/0:8:8,0:8:281:0:0:0,-2.40824,-25.6301	0/0:49:49,0:49:1586:0:0:0,-14.7505,-143.017	0/0:11:11,0:11:365:0:0:0,-3.31133,-33.1665	0/0:11:10,0:10:354:0:0:0,-3.0103,-31.9214	0/0:97:96,0:96:3251:0:0:0,-28.8989,-292.682	0/0:8:8,0:8:276:0:0:0,-2.40824,-25.1719	0/0:58:58,0:58:1930:0:0:0,-17.4597,-173.415	0/0:6:6,0:6:213:0:0:0,-1.80618,-19.5149	0/0:64:64,0:64:2090:0:0:0,-19.2659,-187.556	0/0:57:57,0:57:1893:0:0:0,-17.1587,-170.646	0/0:1:1,0:1:41:0:0:0,-0.30103,-4.09457	0/0:11:11,0:11:394:0:0:0,-3.31133,-35.798	1/1:82:0,79:0:0:79:2328:-209.413,-23.7814,0	1/1:61:0,57:0:0:57:1759:-158.272,-17.1587,0	1/1:4:0,4:0:0:4:139:-12.8513,-1.20412,0	1/1:55:0,52:0:0:52:1650:-148.479,-15.6536,0	1/1:42:0,41:0:0:41:1304:-117.381,-12.3422,0	1/1:10:0,8:0:0:8:259:-23.2837,-2.40824,0	1/1:55:0,54:0:0:54:1560:-140.499,-16.2556,0	0/0:88:85,0:85:2849:0:0:0,-25.5875,-256.489	0/0:65:64,0:64:2114:0:0:0,-19.2659,-190.385	0/0:7:6,0:6:210:0:0:0,-1.80618,-18.2838	0/0:54:54,0:54:1779:0:0:0,-16.2556,-160.316	0/0:12:12,0:12:387:0:0:0,-3.61236,-35.1412	0/0:56:55,0:55:1856:0:0:0,-16.5566,-167.173	0/0:9:9,0:9:287:0:0:0,-2.70927,-26.1385	0/0:67:67,0:67:2274:0:0:0,-20.169,-204.926	0/0:62:62,0:62:2068:0:0:0,-18.6639,-186.126	0/0:9:9,0:9:325:0:0:0,-2.70927,-29.5959	0/0:9:9,0:9:315:0:0:0,-2.70927,-28.686
LipY764_contig503	587	.	A	G	200479	.	AB=0;ABP=0;AC=6;AF=0.023622;AN=254;AO=12;CIGAR=1X;DP=583;DPB=583;DPRA=1.37769;EPP=5.9056;EPPR=4.10935;GTI=4;LEN=1;MEANALT=1;MQM=60;MQMR=58.3713;NS=127;NUMALT=1;ODDS=2.99853;PAIRED=1;PAIREDR=1;PAO=0;PQA=0;PQR=0;PRO=0;QA=401;QR=20974;RO=571;RPL=7;RPP=3.73412;RPPR=5.02205;RPR=5;RUN=1;SAF=7;SAP=3.73412;SAR=5;SRF=263;SRP=10.7112;SRR=308;TYPE=snp;technology.SANGER=1;technology.illumina=0;technology.san…	GT:DP:AD:RO:QR:AO:QA:GL	0/0:9:9,0:9:329:0:0:0,-2.70927,-28.8407	0/0:7:7,0:7:262:0:0:0,-2.10721,-23.9383	0/0:15:15,0:15:974:0:0:0,-4.51545,-77.6804	0/0:2:2,0:2:73:0:0:0,-0.60206,-6.9307	.	.	0/0:3:3,0:3:110:0:0:0,-0.90309,-10.2589	0/0:5:5,0:5:165:0:0:0,-1.50515,-15.1702	0/0:5:5,0:5:158:0:0:0,-1.50515,-14.5292	0/0:1:1,0:1:36:0:0:0,-0.30103,-3.59827	.	0/0:4:4,0:4:140:0:0:0,-1.20412,-12.9444	.	0/0:6:6,0:6:188:0:0:0,-1.80618,-17.228	0/0:2:2,0:2:64:0:0:0,-0.60206,-6.07773	0/0:1:1,0:1:36:0:0:0,-0.30103,-3.59827	0/0:8:8,0:8:307:0:0:0,-2.40824,-26.173	0/0:1:1,0:1:36:0:0:0,-0.30103,-3.59827	0/0:6:6,0:6:218:0:0:0,-1.80618,-19.9692	.	.	0/0:7:7,0:7:265:0:0:0,-2.10721,-24.2079	0/0:6:6,0:6:226:0:0:0,-1.80618,-20.6986	1/1:1:0,1:0:0:1:36:-3.59827,-0.30103,0	.	1/1:3:0,3:0:0:3:114:-10.6301,-0.90309,0	.	.	1/1:7:0,7:0:0:7:244:-22.2935,-2.10721,0	.	0/0:1:1,0:1:36:0:0:0,-0.30103,-3.59827	.	0/0:7:7,0:7:229:0:0:0,-2.10721,-20.9124	.	0/0:14:13,1:13:477:1:7:0,-3.51442,-41.785	.	0/0:6:6,0:6:212:0:0:0,-1.80618,-19.4232	0/0:1:1,0:1:36:0:0:0,-0.30103,-3.59827	.	0/0:7:7,0:7:249:0:0:0,-2.10721,-22.7536	0/0:5:5,0:5:158:0:0:0,-1.50515,-14.5292
LipY764_contig79	30881	.	C	T	2089.51	.	AB=0;ABP=0;AC=4;AF=0.0129032;AN=310;AO=75;CIGAR=1X;DP=3991;DPB=3991;DPRA=1.46514;EPP=3.27088;EPPR=16.188;GTI=0;LEN=1;MEANALT=1;MQM=59.5867;MQMR=59.8176;NS=155;NUMALT=1;ODDS=2.23383;PAIRED=1;PAIREDR=1;PAO=0;PQA=0;PQR=0;PRO=0;QA=2626;QR=134924;RO=3908;RPL=34;RPP=4.429;RPPR=305.641;RPR=41;RUN=1;SAF=44;SAP=7.90335;SAR=31;SRF=2242;SRP=187.361;SRR=1666;TYPE=snp;technology.SANGER=1;technology.illumina=0…	GT:DP:AD:RO:QR:AO:QA:GL	0/0:12:12,0:12:425:0:0:0,-3.61236,-38.5784	0/0:9:9,0:9:338:0:0:0,-2.70927,-30.7751	0/0:21:21,0:21:1445:0:0:0,-6.32163,-112.736	0/0:8:8,0:8:293:0:0:0,-2.40824,-26.7159	0/0:3:3,0:3:110:0:0:0,-0.90309,-10.2585	0/0:83:83,0:83:2812:0:0:0,-24.9855,-253.318	0/0:3:3,0:3:119:0:0:0,-0.90309,-11.095	0/0:6:6,0:6:232:0:0:0,-1.80618,-21.2473	0/0:7:6,0:6:202:0:0:0,-1.80618,-18.2241	0/0:80:80,0:80:2746:0:0:0,-24.0824,-247.378	0/0:96:96,0:96:3153:0:0:0,-28.8989,-283.984	0/0:8:8,0:8:292:0:0:0,-2.40824,-26.6303	0/0:75:75,0:75:2605:0:0:0,-22.5772,-234.696	0/0:9:9,0:9:306:0:0:0,-2.70927,-27.0803	0/0:6:6,0:6:199:0:0:0,-1.80618,-18.2198	0/0:99:99,0:99:3294:0:0:0,-29.802,-296.487	0/0:6:6,0:6:210:0:0:0,-1.80618,-19.238	0/0:72:72,0:72:2472:0:0:0,-21.6742,-222.729	0/0:18:18,0:18:678:0:0:0,-5.41854,-61.3493	0/0:76:76,0:76:2568:0:0:0,-22.8783,-231.365	0/0:51:50,0:50:1660:0:0:0,-15.0515,-149.452	0/0:6:6,0:6:229:0:0:0,-1.80618,-20.9732	0/0:11:11,0:11:395:0:0:0,-3.31133,-35.8845	0/0:103:103,0:103:3461:0:0:0,-31.0061,-311.699	0/0:121:121,0:121:4067:0:0:0,-36.4246,-366.22	0/0:10:10,0:10:360:0:0:0,-3.0103,-32.7324	0/0:98:98,0:98:3267:0:0:0,-29.5009,-294.253	1/1:69:0,69:0:0:69:2392:-214.833,-20.7711,0	1/1:6:0,6:0:0:6:234:-21.4273,-1.80618,0	0/0:66:66,0:66:2196:0:0:0,-19.868,-197.881	0/0:127:127,0:127:4247:0:0:0,-38.2308,-382.416	0/0:70:67,0:67:2341:0:0:0,-20.169,-210.659	0/0:8:8,0:8:279:0:0:0,-2.40824,-24.2269	0/0:55:55,0:55:1744:0:0:0,-16.5566,-157.219	0/0:16:16,0:16:581:0:0:0,-4.81648,-52.6117	0/0:73:72,0:72:2495:0:0:0,-21.6742,-224.656	0/0:11:11,0:11:397:0:0:0,-3.31133,-36.071	0/0:104:104,0:104:3528:0:0:0,-31.3071,-317.731	0/0:115:115,0:115:3812:0:0:0,-34.6184,-343.263	0/0:12:12,0:12:430:0:0:0,-3.61236,-39.0376	0/0:3:3,0:3:111:0:0:0,-0.90309,-10.3539
LipY764_contig40	19069	.	C	A	848932	.	AB=0.166667;ABP=14.5915;AC=4;AF=0.0129032;AN=310;AO=9;CIGAR=1X;DP=1045;DPB=1045;DPRA=0.963199;EPP=3.25157;EPPR=54.0189;GTI=3;LEN=1;MEANALT=1;MQM=56.5556;MQMR=59.3417;NS=155;NUMALT=1;ODDS=0.775154;PAIRED=1;PAIREDR=1;PAO=0;PQA=0;PQR=0;PRO=0;QA=273;QR=38286;RO=1036;RPL=4;RPP=3.25157;RPPR=12.1405;RPR=5;RUN=1;SAF=6;SAP=5.18177;SAR=3;SRF=561;SRP=18.5124;SRR=475;TYPE=snp;technology.SANGER=1;technology.i…	GT:DP:AD:RO:QR:AO:QA:GL	0/0:12:12,0:12:418:0:0:0,-3.61236,-37.9388	0/0:8:8,0:8:268:0:0:0,-2.40824,-24.4422	0/0:25:25,0:25:1676:0:0:0,-7.52575,-132.647	0/0:3:3,0:3:117:0:0:0,-0.90309,-10.9086	0/0:4:4,0:4:141:0:0:0,-1.20412,-13.0346	0/0:10:10,0:10:334:0:0:0,-3.0103,-30.3808	0/0:5:5,0:5:190:0:0:0,-1.50515,-17.4642	0/0:11:11,0:11:411:0:0:0,-3.31133,-37.3285	0/0:5:5,0:5:177:0:0:0,-1.50515,-15.7755	0/0:10:10,0:10:356:0:0:0,-3.0103,-32.3812	0/0:8:8,0:8:276:0:0:0,-2.40824,-25.1752	0/0:5:5,0:5:144:0:0:0,-1.50515,-13.2442	0/0:5:5,0:5:180:0:0:0,-1.50515,-16.5521	0/0:10:10,0:10:295:0:0:0,-3.0103,-26.8222	0/0:6:6,0:6:153:0:0:0,-1.80618,-14.019	0/0:9:9,0:9:294:0:0:0,-2.70927,-26.776	0/0:8:8,0:8:290:0:0:0,-2.40824,-26.4463	0/0:3:3,0:3:108:0:0:0,-0.90309,-10.0752	0/0:8:8,0:8:308:0:0:0,-2.40824,-28.0813	0/0:5:5,0:5:176:0:0:0,-1.50515,-16.185	0/0:5:5,0:5:158:0:0:0,-1.50515,-14.5296	0/0:4:4,0:4:142:0:0:0,-1.20412,-13.1285	0/0:15:15,0:15:559:0:0:0,-4.51545,-50.64	0/0:8:8,0:8:288:0:0:0,-2.40824,-26.2674	0/0:13:13,0:13:452:0:0:0,-3.91339,-41.0111	0/0:10:10,0:10:366:0:0:0,-3.0103,-33.2816	0/0:10:10,0:10:338:0:0:0,-3.0103,-30.7439	1/1:6:0,6:0:0:6:190:-17.4097,-1.80618,0	0/0:5:5,0:5:176:0:0:0,-1.50515,-16.1821	0/0:7:7,0:7:243:0:0:0,-2.10721,-22.2075	0/0:12:12,0:12:406:0:0:0,-3.61236,-36.862	0/0:1:1,0:1:36:0:0:0,-0.30103,-3.59827	0/1:9:8,1:8:193:1:36:-0.111811,0,-14.7376	0/0:6:6,0:6:216:0:0:0,-1.80618,-19.7905	0/0:17:17,0:17:656:0:0:0,-5.11751,-59.3722	0/0:13:13,0:13:438:0:0:0,-3.91339,-39.74	0/0:7:7,0:7:232:0:0:0,-2.10721,-21.2007	0/0:8:8,0:8:280:0:0:0,-2.40824,-25.5393	0/0:6:6,0:6:212:0:0:0,-1.80618,-19.4248	0/0:8:7,1:7:232:1:14:0,-1.00825,-19.8007	0/0:3:3,0:3:111:0:0:0,-0.90309,-10.3539
LipY764_contig211	14060	.	G	A	154788	.	AB=0.333333;ABP=3.73412;AC=3;AF=0.0100671;AN=298;AO=11;CIGAR=1X;DP=933;DPB=933;DPRA=1.24584;EPP=3.20771;EPPR=17.7249;GTI=1;LEN=1;MEANALT=1;MQM=60;MQMR=59.7307;NS=149;NUMALT=1;ODDS=2.12292;PAIRED=1;PAIREDR=1;PAO=0;PQA=0;PQR=0;PRO=0;QA=359;QR=35412;RO=921;RPL=7;RPP=4.78696;RPPR=139.95;RPR=4;RUN=1;SAF=3;SAP=7.94546;SAR=8;SRF=341;SRP=137.686;SRR=580;TYPE=snp;technology.SANGER=1;technology.illumina=0;…	GT:DP:AD:RO:QR:AO:QA:GL	0/0:9:9,0:9:330:0:0:0,-2.70927,-30.0352	0/0:6:6,0:6:228:0:0:0,-1.80618,-20.885	0/0:19:19,0:19:1320:0:0:0,-5.71957,-102.362	0/0:5:5,0:5:196:0:0:0,-1.50515,-18.0132	0/0:4:4,0:4:154:0:0:0,-1.20412,-14.2324	0/0:7:7,0:7:252:0:0:0,-2.10721,-23.029	0/0:6:6,0:6:243:0:0:0,-1.80618,-22.248	0/0:6:6,0:6:232:0:0:0,-1.80618,-21.2455	0/0:5:5,0:5:185:0:0:0,-1.50515,-17.01	0/0:6:6,0:6:216:0:0:0,-1.80618,-19.7905	0/0:6:6,0:6:216:0:0:0,-1.80618,-19.7905	0/0:1:1,0:1:37:0:0:0,-0.30103,-3.69783	0/0:6:6,0:6:212:0:0:0,-1.80618,-19.4248	0/0:5:5,0:5:162:0:0:0,-1.50515,-14.896	0/0:2:2,0:2:74:0:0:0,-0.60206,-7.02588	0/0:10:10,0:10:351:0:0:0,-3.0103,-31.9267	0/1:3:2,1:2:77:1:40:-3.09259,0,-6.40574	0/0:10:10,0:10:356:0:0:0,-3.0103,-32.3812	0/0:5:5,0:5:188:0:0:0,-1.50515,-17.284	0/0:4:4,0:4:144:0:0:0,-1.20412,-13.3136	0/0:3:3,0:3:104:0:0:0,-0.90309,-9.7028	0/0:9:9,0:9:332:0:0:0,-2.70927,-30.2281	0/0:12:12,0:12:439:0:0:0,-3.61236,-39.847	0/0:5:5,0:5:172:0:0:0,-1.50515,-15.818	0/0:7:7,0:7:252:0:0:0,-2.10721,-23.029	0/0:5:5,0:5:192:0:0:0,-1.50515,-17.6483	0/0:8:8,0:8:266:0:0:0,-2.40824,-24.2615	0/0:2:2,0:2:68:0:0:0,-0.60206,-6.45771	1/1:8:0,8:0:0:8:277:-25.2576,-2.40824,0	0/0:2:2,0:2:72:0:0:0,-0.60206,-6.83672	0/0:11:11,0:11:392:0:0:0,-3.31133,-35.6201	0/0:3:3,0:3:86:0:0:0,-0.90309,-8.02344	0/0:2:2,0:2:64:0:0:0,-0.60206,-5.83744	0/0:9:9,0:9:324:0:0:0,-2.70927,-29.5059	0/0:21:21,0:21:775:0:0:0,-6.32163,-70.0626	0/0:13:13,0:13:456:0:0:0,-3.91339,-41.3732	0/0:2:2,0:2:74:0:0:0,-0.60206,-7.02588	0/0:4:4,0:4:144:0:0:0,-1.20412,-13.3136	0/0:2:2,0:2:68:0:0:0,-0.60206,-6.45771	0/0:5:5,0:5:158:0:0:0,-1.50515,-14.5292	.
LipY764_contig31	11946	.	A	G	2549.7	.	AB=0;ABP=0;AC=4;AF=0.0129032;AN=310;AO=98;CIGAR=1X;DP=2310;DPB=2310;DPRA=3.42537;EPP=28.6248;EPPR=118.556;GTI=1;LEN=1;MEANALT=1;MQM=60;MQMR=59.6355;NS=155;NUMALT=1;ODDS=0.108137;PAIRED=1;PAIREDR=1;PAO=0;PQA=0;PQR=0;PRO=0;QA=3438;QR=78840;RO=2211;RPL=31;RPP=31.7269;RPPR=259.463;RPR=67;RUN=1;SAF=61;SAP=15.7732;SAR=37;SRF=1369;SRP=275.774;SRR=842;TYPE=snp;technology.SANGER=1;technology.illumina=0;te…	GT:DP:AD:RO:QR:AO:QA:GL	0/0:11:11,0:11:381:0:0:0,-3.31133,-33.5066	0/0:2:2,0:2:76:0:0:0,-0.60206,-7.21481	0/0:20:20,0:20:1303:0:0:0,-6.0206,-105.121	0/0:2:2,0:2:75:0:0:0,-0.60206,-7.1201	0/0:4:4,0:4:146:0:0:0,-1.20412,-13.4974	0/0:43:43,0:43:1462:0:0:0,-12.9443,-131.862	0/0:6:6,0:6:212:0:0:0,-1.80618,-18.7081	0/0:4:4,0:4:147:0:0:0,-1.20412,-13.5885	0/0:2:2,0:2:70:0:0:0,-0.60206,-6.64712	0/0:29:29,0:29:983:0:0:0,-8.72987,-88.7725	0/0:32:32,0:32:1136:0:0:0,-9.63296,-102.549	0/0:4:4,0:4:125:0:0:0,-1.20412,-11.5565	0/0:28:28,0:28:987:0:0:0,-8.42884,-88.4408	0/0:12:12,0:12:413:0:0:0,-3.61236,-36.7122	0/0:6:6,0:6:222:0:0:0,-1.80618,-20.3381	0/0:52:52,0:52:1790:0:0:0,-15.6536,-161.374	0/0:9:9,0:9:324:0:0:0,-2.70927,-29.5005	0/0:43:43,0:43:1532:0:0:0,-12.9443,-138.173	0/0:6:6,0:6:231:0:0:0,-1.80618,-21.1571	0/0:31:31,0:31:1078:0:0:0,-9.33193,-97.3247	0/0:35:35,0:35:1203:0:0:0,-10.536,-108.567	0/0:7:7,0:7:235:0:0:0,-2.10721,-21.1549	0/0:12:12,0:12:407:0:0:0,-3.61236,-36.9467	1/1:39:0,39:0:0:39:1364:-123.056,-11.7402,0	1/1:60:1,59:1:36:59:2074:-183.332,-14.4635,0	0/0:6:6,0:6:215:0:0:0,-1.80618,-19.6971	0/0:47:47,0:47:1654:0:0:0,-14.1484,-148.443	0/0:32:32,0:32:1106:0:0:0,-9.63296,-99.8429	0/0:9:9,0:9:330:0:0:0,-2.70927,-30.0461	0/0:36:36,0:36:1213:0:0:0,-10.8371,-108.736	0/0:60:60,0:60:2116:0:0:0,-18.0618,-190.71	0/0:36:36,0:36:1275:0:0:0,-10.8371,-115.052	0/0:11:11,0:11:374:0:0:0,-3.31133,-32.8328	0/0:30:30,0:30:1076:0:0:0,-9.0309,-97.1529	0/0:19:18,0:18:611:0:0:0,-5.41854,-55.0638	0/0:36:36,0:36:1271:0:0:0,-10.8371,-114.692	0/0:8:8,0:8:273:0:0:0,-2.40824,-24.8855	0/0:47:47,0:47:1634:0:0:0,-14.1484,-147.344	0/0:51:51,0:51:1803:0:0:0,-15.3525,-162.551	0/0:5:5,0:5:185:0:0:0,-1.50515,-17.01	0/0:10:10,0:10:347:0:0:0,-3.0103,-31.5592
LipY764_contig280	2345	.	T	A	1718.79	.	AB=0;ABP=0;AC=4;AF=0.0129032;AN=310;AO=68;CIGAR=1X;DP=1965;DPB=1965;DPRA=2.06638;EPP=11.1853;EPPR=25.7678;GTI=0;LEN=1;MEANALT=1;MQM=59.5441;MQMR=59.7549;NS=155;NUMALT=1;ODDS=2.51245;PAIRED=1;PAIREDR=1;PAO=0;PQA=0;PQR=0;PRO=0;QA=2342;QR=69468;RO=1897;RPL=37;RPP=4.1599;RPPR=18.1488;RPR=31;RUN=1;SAF=21;SAP=24.5973;SAR=47;SRF=893;SRP=17.114;SRR=1004;TYPE=snp;technology.SANGER=1;technology.illumina=0;…	GT:DP:AD:RO:QR:AO:QA:GL	0/0:10:10,0:10:387:0:0:0,-3.0103,-34.1571	0/0:6:6,0:6:226:0:0:0,-1.80618,-20.7026	0/0:19:19,0:19:1286:0:0:0,-5.71957,-101.608	0/0:4:4,0:4:154:0:0:0,-1.20412,-14.2329	0/0:1:1,0:1:41:0:0:0,-0.30103,-4.09457	0/0:30:30,0:30:1064:0:0:0,-9.0309,-96.0717	0/0:4:4,0:4:157:0:0:0,-1.20412,-14.5088	0/0:6:6,0:6:225:0:0:0,-1.80618,-20.6064	0/0:14:14,0:14:518:0:0:0,-4.21442,-46.9624	0/0:33:33,0:33:1084:0:0:0,-9.93399,-97.8491	0/0:27:27,0:27:892:0:0:0,-8.12781,-80.5771	0/0:7:7,0:7:259:0:0:0,-2.10721,-23.6661	0/0:38:38,0:38:1356:0:0:0,-11.4391,-121.639	0/0:7:7,0:7:255:0:0:0,-2.10721,-23.3016	0/0:7:7,0:7:232:0:0:0,-2.10721,-21.2007	0/0:45:45,0:45:1582:0:0:0,-13.5463,-142.667	0/0:7:7,0:7:264:0:0:0,-2.10721,-24.1185	0/0:27:27,0:27:938:0:0:0,-8.12781,-84.7297	0/0:7:7,0:7:262:0:0:0,-2.10721,-23.9305	0/0:36:36,0:36:1238:0:0:0,-10.8371,-111.715	0/0:27:27,0:27:938:0:0:0,-8.12781,-84.7297	0/0:5:5,0:5:186:0:0:0,-1.50515,-17.1	0/0:13:13,0:13:516:0:0:0,-3.91339,-46.785	1/1:32:0,32:0:0:32:1097:-99.0315,-9.63296,0	1/1:35:0,35:0:0:35:1224:-110.461,-10.5361,0	0/0:4:4,0:4:160:0:0:0,-1.20412,-14.7834	0/0:44:44,0:44:1537:0:0:0,-13.2453,-138.617	0/0:17:17,0:17:599:0:0:0,-5.11751,-54.2381	0/0:6:6,0:6:239:0:0:0,-1.80618,-21.8843	0/0:26:26,0:26:895:0:0:0,-7.82678,-80.8577	0/0:52:52,0:52:1823:0:0:0,-15.6536,-163.647	0/0:36:36,0:36:1284:0:0:0,-10.8371,-115.863	0/0:10:9,1:9:327:1:21:0,-0.97372,-27.7413	0/0:26:26,0:26:936:0:0:0,-7.82678,-84.5595	0/0:18:18,0:18:683:0:0:0,-5.41854,-61.7977	0/0:27:27,0:27:960:0:0:0,-8.12781,-86.0139	0/0:5:5,0:5:181:0:0:0,-1.50515,-16.6432	0/0:48:48,0:48:1686:0:0:0,-14.4494,-152.023	0/0:31:31,0:31:1108:0:0:0,-9.33193,-100.031	0/0:2:2,0:2:70:0:0:0,-0.60206,-6.64712	0/0:8:8,0:8:296:0:0:0,-2.40824,-26.9942
LipY764_contig388	5936	.	G	A	6693.38	.	AB=0;ABP=0;AC=4;AF=0.013245;AN=302;AO=241;CIGAR=1X;DP=4540;DPB=4540;DPRA=4.17644;EPP=6.263;EPPR=46.7209;GTI=3;LEN=1;MEANALT=1;MQM=59.7427;MQMR=59.769;NS=151;NUMALT=1;ODDS=0.407038;PAIRED=1;PAIREDR=1;PAO=0;PQA=0;PQR=0;PRO=0;QA=8163;QR=149845;RO=4294;RPL=117;RPP=3.4518;RPPR=3.81942;RPR=124;RUN=1;SAF=124;SAP=3.4518;SAR=117;SRF=2139;SRP=3.13976;SRR=2155;TYPE=snp;technology.SANGER=1;technology.illumin…	GT:DP:AD:RO:QR:AO:QA:GL	0/0:8:8,0:8:300:0:0:0,-2.40824,-27.3538	0/0:7:7,0:7:266:0:0:0,-2.10721,-24.3025	0/0:25:25,0:25:1646:0:0:0,-7.52575,-130.917	.	0/0:2:2,0:2:81:0:0:0,-0.60206,-7.68573	0/0:107:107,0:107:3594:0:0:0,-32.2102,-323.236	0/0:9:9,0:9:326:0:0:0,-2.70927,-29.6764	0/0:1:1,0:1:39:0:0:0,-0.30103,-3.89656	0/0:2:2,0:2:74:0:0:0,-0.60206,-7.02588	0/0:76:76,0:76:2614:0:0:0,-22.8783,-234.805	0/0:106:106,0:106:3638:0:0:0,-31.9092,-327.614	0/0:3:3,0:3:111:0:0:0,-0.90309,-10.3539	0/0:92:91,0:91:3135:0:0:0,-27.3937,-282.23	0/0:8:8,0:8:282:0:0:0,-2.40824,-24.74	0/0:8:8,0:8:288:0:0:0,-2.40824,-25.4803	0/0:137:137,0:137:4672:0:0:0,-41.2411,-420.642	0/0:9:9,0:9:331:0:0:0,-2.70927,-30.1351	0/0:100:100,0:100:3380:0:0:0,-30.103,-304.412	0/0:4:4,0:4:154:0:0:0,-1.20412,-14.233	0/0:74:74,0:74:2495:0:0:0,-22.2762,-224.796	0/0:67:67,0:67:2310:0:0:0,-20.169,-208.156	0/0:4:4,0:4:155:0:0:0,-1.20412,-14.324	0/0:12:12,0:12:455:0:0:0,-3.61236,-41.2947	1/1:122:0,122:0:0:122:4050:-364.68,-36.7257,0	1/1:119:0,119:0:0:119:4113:-370.288,-35.8226,0	0/0:5:5,0:5:186:0:0:0,-1.50515,-17.0996	0/0:109:109,0:109:3733:0:0:0,-32.8123,-336.173	0/0:78:78,0:78:2704:0:0:0,-23.4803,-243.602	0/0:4:4,0:4:143:0:0:0,-1.20412,-13.2191	0/0:100:100,0:100:3519:0:0:0,-30.103,-316.925	0/0:147:147,0:147:4994:0:0:0,-44.2514,-449.614	0/0:89:89,0:89:3006:0:0:0,-26.7917,-270.765	0/0:6:6,0:6:199:0:0:0,-1.80618,-17.4447	0/0:86:86,0:86:2948:0:0:0,-25.8886,-265.357	0/0:18:18,0:18:629:0:0:0,-5.41854,-56.9264	0/0:95:94,0:94:3169:0:0:0,-28.2968,-285.285	0/0:6:6,0:6:222:0:0:0,-1.80618,-20.3381	0/0:137:137,0:137:4668:0:0:0,-41.2411,-420.291	0/0:118:118,0:118:4102:0:0:0,-35.5215,-368.667	0/0:8:8,0:8:296:0:0:0,-2.40824,-26.9942	0/0:5:5,0:5:175:0:0:0,-1.50515,-16.0918
LipY764_contig52	6435	.	CTTTCTA	CTTTTCTA	3563.56	.	AB=0;ABP=0;AC=4;AF=0.0133333;AN=300;AO=145;CIGAR=1M1I6M;DP=3482;DPB=3503.29;DPRA=3.40102;EPP=3.38469;EPPR=53.2576;GTI=1;LEN=1;MEANALT=3.5;MQM=59.5724;MQMR=59.5638;NS=150;NUMALT=1;ODDS=2.27446;PAIRED=1;PAIREDR=1;PAO=0.5;PQA=16;PQR=16;PRO=0.5;QA=4518;QR=114289;RO=3292;RPL=84;RPP=10.9324;RPPR=32.0996;RPR=61;RUN=1;SAF=67;SAP=4.82236;SAR=78;SRF=1625;SRP=4.17387;SRR=1667;TYPE=ins;technology.SANGER=1;te…	GT:DP:AD:RO:QR:AO:QA:GL	0/0:6:6,0:6:229:0:0:0,-1.80618,-20.9746	0/0:6:6,0:6:212:0:0:0,-1.80618,-19.4237	0/0:25:25,0:25:1663:0:0:0,-7.52575,-132.874	0/0:2:2,0:2:72:0:0:0,-0.60206,-6.83524	0/0:3:3,0:3:106:0:0:0,-0.90309,-9.88801	0/0:82:79,0:79:2698:0:0:0,-23.7814,-242.899	0/0:7:7,0:7:252:0:0:0,-2.10721,-23.0256	0/0:5:5,0:5:185:0:0:0,-1.50515,-17.0092	0/0:7:7,0:7:246:0:0:0,-2.10721,-22.4794	0/0:65:65,0:65:2151:0:0:0,-19.5669,-193.853	0/0:82:82,0:82:2807:0:0:0,-24.6845,-252.175	0/0:4:4,0:4:138:0:0:0,-1.20412,-12.7591	0/0:68:68,0:68:2298:0:0:0,-20.47,-207.079	0/0:9:9,0:9:315:0:0:0,-2.70927,-28.6869	0/0:13:13,0:13:456:0:0:0,-3.91339,-41.3715	0/0:94:94,0:94:3220:0:0:0,-28.2968,-288.146	0/0:11:11,0:11:392:0:0:0,-3.31133,-35.6158	0/0:73:71,0:71:2420:0:0:0,-21.3731,-217.781	0/0:6:5,0:5:185:0:0:0,-1.50515,-16.8216	0/0:70:70,0:70:2422:0:0:0,-21.0721,-217.539	0/0:77:76,0:76:2602:0:0:0,-22.8783,-234.02	0/0:3:3,0:3:108:0:0:0,-0.90309,-10.0741	0/0:10:10,0:10:332:0:0:0,-3.0103,-30.1983	1/1:69:0,64:0:0:64:2037:-183.263,-19.2659,0	1/1:84:0,81:0:0:81:2481:-222.726,-24.3834,0	0/0:5:5,0:5:184:0:0:0,-1.50515,-16.917	0/0:94:94,0:94:3234:0:0:0,-28.2968,-291.288	0/0:64:64,0:64:2198:0:0:0,-19.2659,-197.716	0/0:8:8,0:8:289:0:0:0,-2.40824,-26.3549	0/0:74:73,0:73:2493:0:0:0,-21.9752,-224.484	0/0:86:85,0:85:2894:0:0:0,-25.5875,-260.13	0/0:76:75,0:75:2567:0:0:0,-22.5772,-231.141	0/0:1:1,0:1:36:0:0:0,-0.30103,-3.59827	0/0:68:67,0:67:2299:0:0:0,-20.169,-207.032	0/0:10:10,0:10:323:0:0:0,-3.0103,-29.3814	0/0:69:69,0:69:2321:0:0:0,-20.7711,-208.494	0/0:2:2,0:2:74:0:0:0,-0.60206,-7.02588	0/0:93:93,0:93:3128:0:0:0,-27.9958,-280.946	0/0:78:75,0:75:2546:0:0:0,-22.5772,-228.746	0/0:6:6,0:6:219:0:0:0,-1.80618,-20.0642	0/0:3:3,0:3:111:0:0:0,-0.90309,-10.3539
LipY764_contig208	2422	.	C	T	1869.65	.	AB=0;ABP=0;AC=2;AF=0.00641026;AN=312;AO=68;CIGAR=1X;DP=2737;DPB=2737;DPRA=3.94904;EPP=3.0103;EPPR=3.40423;GTI=3;LEN=1;MEANALT=1;MQM=60;MQMR=59.5431;NS=156;NUMALT=1;ODDS=1.31353;PAIRED=1;PAIREDR=1;PAO=0;PQA=0;PQR=0;PRO=0;QA=2368;QR=92902;RO=2668;RPL=39;RPP=6.20364;RPPR=14.343;RPR=29;RUN=1;SAF=35;SAP=3.13803;SAR=33;SRF=1314;SRP=4.31253;SRR=1354;TYPE=snp;technology.SANGER=1;technology.illumina=0;tec…	GT:DP:AD:RO:QR:AO:QA:GL	0/0:5:5,0:5:176:0:0:0,-1.50515,-16.185	0/0:9:9,0:9:323:0:0:0,-2.70927,-29.4106	0/0:15:15,0:15:1000:0:0:0,-4.51545,-76.7883	0/0:2:2,0:2:82:0:0:0,-0.60206,-7.77968	0/0:5:5,0:5:176:0:0:0,-1.50515,-16.1797	0/0:56:56,0:56:1918:0:0:0,-16.8577,-172.894	0/0:4:4,0:4:157:0:0:0,-1.20412,-14.5083	0/0:5:5,0:5:179:0:0:0,-1.50515,-16.4539	0/0:7:7,0:7:259:0:0:0,-2.10721,-23.6661	0/0:52:52,0:52:1773:0:0:0,-15.6536,-159.846	0/0:59:59,0:59:2037:0:0:0,-17.7608,-183.599	0/0:7:7,0:7:255:0:0:0,-2.10721,-23.3016	0/0:53:53,0:53:1803:0:0:0,-15.9546,-161.846	0/0:9:9,0:9:310:0:0:0,-2.70927,-28.2286	0/0:8:8,0:8:292:0:0:0,-2.40824,-26.6303	0/0:55:55,0:55:1842:0:0:0,-16.5566,-166.048	0/0:9:9,0:9:341:0:0:0,-2.70927,-30.0159	0/0:44:44,0:44:1535:0:0:0,-13.2453,-138.441	0/0:5:5,0:5:168:0:0:0,-1.50515,-15.4476	0/0:45:45,0:45:1499:0:0:0,-13.5463,-135.188	0/0:45:45,0:45:1492:0:0:0,-13.5463,-134.561	0/0:4:4,0:4:144:0:0:0,-1.20412,-13.1125	0/0:12:12,0:12:465:0:0:0,-3.61236,-41.0861	0/0:58:58,0:58:1944:0:0:0,-17.4597,-175.228	1/1:68:0,68:0:0:68:2368:-213.371,-20.47,0	0/0:6:6,0:6:209:0:0:0,-1.80618,-19.1436	0/0:67:67,0:67:2249:0:0:0,-20.169,-202.663	0/0:40:40,0:40:1334:0:0:0,-12.0412,-120.347	0/0:7:7,0:7:267:0:0:0,-2.10721,-24.389	0/0:46:46,0:46:1543:0:0:0,-13.8474,-138.448	0/0:69:69,0:69:2359:0:0:0,-20.7711,-212.508	0/0:41:41,0:41:1421:0:0:0,-12.3422,-128.183	0/0:3:3,0:3:110:0:0:0,-0.90309,-10.2609	0/0:29:29,0:29:950:0:0:0,-8.72987,-85.7936	0/0:24:24,0:24:872:0:0:0,-7.22472,-78.7852	0/0:50:50,0:50:1693:0:0:0,-15.0515,-152.646	0/0:9:9,0:9:319:0:0:0,-2.70927,-27.5754	0/0:66:66,0:66:2239:0:0:0,-19.868,-201.344	0/0:70:70,0:70:2426:0:0:0,-21.0721,-218.167	0/0:10:10,0:10:347:0:0:0,-3.0103,-31.5592	0/0:5:5,0:5:181:0:0:0,-1.50515,-16.6432
LipY764_contig439	1032	.	C	T	1562.4	.	AB=0;ABP=0;AC=2;AF=0.00671141;AN=298;AO=58;CIGAR=1X;DP=2808;DPB=2808;DPRA=3.12145;EPP=21.1309;EPPR=4.6848;GTI=2;LEN=1;MEANALT=1;MQM=60;MQMR=59.7063;NS=149;NUMALT=1;ODDS=1.26824;PAIRED=1;PAIREDR=1;PAO=0;PQA=0;PQR=0;PRO=0;QA=2013;QR=92980;RO=2744;RPL=31;RPP=3.60933;RPPR=11.5696;RPR=27;RUN=1;SAF=27;SAP=3.60933;SAR=31;SRF=1315;SRP=13.2947;SRR=1429;TYPE=snp;technology.SANGER=1;technology.illumina=0;te…	GT:DP:AD:RO:QR:AO:QA:GL	0/0:13:13,0:13:452:0:0:0,-3.91339,-40.9973	0/0:9:9,0:9:338:0:0:0,-2.70927,-30.7747	0/0:12:12,0:12:822:0:0:0,-3.61236,-61.9748	0/0:4:4,0:4:145:0:0:0,-1.20412,-13.4047	.	0/0:51:51,0:51:1697:0:0:0,-15.3525,-153.004	0/0:4:4,0:4:151:0:0:0,-1.20412,-13.9559	0/0:2:2,0:2:74:0:0:0,-0.60206,-7.02402	0/0:8:8,0:8:268:0:0:0,-2.40824,-24.4451	0/0:47:47,0:47:1418:0:0:0,-14.1484,-127.879	0/0:51:51,0:51:1663:0:0:0,-15.3525,-149.935	0/0:5:5,0:5:185:0:0:0,-1.50515,-17.01	0/0:52:52,0:52:1709:0:0:0,-15.6536,-154.068	0/0:18:18,0:18:587:0:0:0,-5.41854,-53.1284	0/0:12:12,0:12:430:0:0:0,-3.61236,-39.0376	0/0:77:77,0:77:2536:0:0:0,-23.1793,-228.477	0/0:7:7,0:7:253:0:0:0,-2.10721,-23.1172	0/0:40:40,0:40:1341:0:0:0,-12.0412,-120.979	0/0:3:3,0:3:120:0:0:0,-0.90309,-11.1879	0/0:63:63,0:63:2136:0:0:0,-18.9649,-192.502	0/0:43:43,0:43:1400:0:0:0,-12.9443,-125.42	0/0:4:4,0:4:152:0:0:0,-1.20412,-14.0474	0/0:9:9,0:9:271:0:0:0,-2.70927,-24.6743	0/0:57:57,0:57:1779:0:0:0,-17.1587,-160.311	1/1:58:0,58:0:0:58:2013:-181.44,-17.4597,0	0/0:5:5,0:5:174:0:0:0,-1.50515,-15.9995	0/0:50:50,0:50:1684:0:0:0,-15.0515,-151.836	0/0:62:62,0:62:1940:0:0:0,-18.6639,-174.849	0/0:5:5,0:5:171:0:0:0,-1.50515,-15.7223	0/0:39:39,0:39:1283:0:0:0,-11.7402,-115.324	0/0:79:79,0:79:2668:0:0:0,-23.7814,-240.361	0/0:49:48,0:48:1573:0:0:0,-14.4494,-141.65	0/0:9:9,0:9:282:0:0:0,-2.70927,-24.9753	0/0:34:34,0:34:1106:0:0:0,-10.235,-99.8262	0/0:13:13,0:13:485:0:0:0,-3.91339,-43.985	0/0:50:50,0:50:1686:0:0:0,-15.0515,-152.017	0/0:4:4,0:4:148:0:0:0,-1.20412,-13.682	0/0:58:58,0:58:1875:0:0:0,-17.4597,-168.307	0/0:67:67,0:67:2242:0:0:0,-20.169,-201.333	0/0:15:15,0:15:528:0:0:0,-4.51545,-47.8456	0/0:6:6,0:6:218:0:0:0,-1.80618,-19.9726
[truncated: 1,553 more rows]
[truncated: 126 more columns]

## Sheet: Sheet 3
NGS Sample	HT	fAAV	fXK	rW	rAF	rDS	rDT	fUC	fSA	fXY	rDR	qGE	qH	qT	qDM	qFB	fUV	fUU	rAG	rAJ	fVW	fVM	rAI	rAH	fYZ	fZQ	fSF	fSP	fAAK	fSY	fZN	fQM	rOR	fSL	fABJ	rAE	fWP	fAAB	qCS	qAA	fTA	fXA	qEC	fVI	qCU	sQD	fXQ	sQF	qGF
PRZ4	P	T	G	G	G	A	T	A	G	T	T	A	A	C	C	T	A	T	A	A	G	C	A	T	G	T	G	C	A	C	A	T	G	C	G	C	C	G	G	C	A	C	T	T	T	T	G	G	G
Foal2	N	T	G	G	G	A	T	A	G	T	T	A	A	C	C	T	A	T	A	A	G	C	A	T	G	T	G	C	A	C	A	T	G	C	G	C	C	G	G	C	A	C	T	T	T	T	G	G	G
IceAnd	I	T	G	G	G	A	T	A	G	T	T	A	A	C	C	T	A	T	A	A	G	C	A	T	G	T	G	C	A	C	A	T	G	C	G	C	C	G	G	C	A	C	T	T	T	T	G	G	G
[truncated: 154 more rows]
[truncated: 1,591 more columns]
